# Supplementary material for: An error correction strategy for image reconstruction by DNA sequencing microscopy
Source: Nat Comput Sci. 2024 Jan 22;4(2):119–27. doi: 10.1038/s43588-023-00589-x (PMC10899105; doi:10.1038/s43588-023-00589-x)
Supplement: Supplementary file 3 — Numerical source data. [file 43588_2023_589_MOESM3_ESM.xlsx]

## Sheet: Sheet1
Spread	Amplitude	Procrustes_disparity (2C, left)	KNN overlap (2C, right)
10	0.01
10	0.1
10	1	0.264574	0.617735
10	10	0.769743	0.781616
10	100	0.195608	0.829898
20	0.01
20	0.1	0.0388197	0.155087
20	1	0.0413826	0.598542
20	10	0.0360676	0.826462
20	100	0.0333296	0.858622
50	0.01
50	0.1	0.0167632	0.143674
50	1	0.00591618	0.500587
50	10	0.00508265	0.759343
50	100	0.00505105	0.824351
100	0.01	0.444381	0.0127379
100	0.1	0.0390894	0.0798056
100	1	0.0127833	0.347662
100	10	0.0105581	0.647629
100	100	0.0109321	0.684867
200	0.01	0.647841	0.00767555
200	0.1	0.263653	0.0227753
200	1	0.0365414	0.100134
200	10	0.0311266	0.196145
200	100	0.0364208	0.393682
