# Supplementary material for: An error correction strategy for image reconstruction by DNA sequencing microscopy
Source: Nat Comput Sci. 2024 Jan 22;4(2):119–27. doi: 10.1038/s43588-023-00589-x (PMC10899105; doi:10.1038/s43588-023-00589-x)
Supplement: Supplementary file 4 — Numerical source data. [file 43588_2023_589_MOESM4_ESM.xlsx]

## Sheet: 4B
Left bin edge	Right bin edge	Value
1	1.00184	0
1.00184	1.00369	0
1.00369	1.00554	0
1.00554	1.0074	0
1.0074	1.00925	0
1.00925	1.01111	0
1.01111	1.01298	0
1.01298	1.01485	0
1.01485	1.01672	0
1.01672	1.01859	0
1.01859	1.02047	0
1.02047	1.02235	0
1.02235	1.02424	0
1.02424	1.02613	0
1.02613	1.02802	0
1.02802	1.02991	0
1.02991	1.03181	0
1.03181	1.03372	0
1.03372	1.03562	0
1.03562	1.03753	0
1.03753	1.03945	0
1.03945	1.04136	0
1.04136	1.04328	0
1.04328	1.04521	0
1.04521	1.04713	0
1.04713	1.04906	0
1.04906	1.051	0
1.051	1.05294	0
1.05294	1.05488	0
1.05488	1.05682	0
1.05682	1.05877	0
1.05877	1.06072	0
1.06072	1.06268	0
1.06268	1.06464	0
1.06464	1.0666	0
1.0666	1.06857	0
1.06857	1.07054	0
1.07054	1.07251	0
1.07251	1.07449	0
1.07449	1.07647	0
1.07647	1.07846	0
1.07846	1.08045	0
1.08045	1.08244	0
1.08244	1.08443	0
1.08443	1.08643	0
1.08643	1.08844	0
1.08844	1.09044	0
1.09044	1.09246	0
1.09246	1.09447	0
1.09447	1.09649	0
1.09649	1.09851	0
1.09851	1.10054	0
1.10054	1.10257	0
1.10257	1.1046	0
1.1046	1.10663	0
1.10663	1.10868	0
1.10868	1.11072	0
1.11072	1.11277	0
1.11277	1.11482	0
1.11482	1.11688	0
1.11688	1.11894	0
1.11894	1.121	0
1.121	1.12307	0
1.12307	1.12514	0
1.12514	1.12721	0
1.12721	1.12929	0
1.12929	1.13137	0
1.13137	1.13346	0
1.13346	1.13555	0
1.13555	1.13764	0
1.13764	1.13974	0
1.13974	1.14184	0
1.14184	1.14395	0
1.14395	1.14606	0
1.14606	1.14817	0
1.14817	1.15029	0
1.15029	1.15241	0
1.15241	1.15453	0
1.15453	1.15666	0
1.15666	1.15879	0
1.15879	1.16093	0
1.16093	1.16307	0
1.16307	1.16522	0
1.16522	1.16737	0
1.16737	1.16952	0
1.16952	1.17167	0
1.17167	1.17383	0
1.17383	1.176	0
1.176	1.17817	0
1.17817	1.18034	0
1.18034	1.18252	0
1.18252	1.1847	0
1.1847	1.18688	0
1.18688	1.18907	0
1.18907	1.19126	0
1.19126	1.19346	0
1.19346	1.19566	0
1.19566	1.19786	0
1.19786	1.20007	0
1.20007	1.20229	0
1.20229	1.2045	0
1.2045	1.20672	0
1.20672	1.20895	0
1.20895	1.21118	0
1.21118	1.21341	0
1.21341	1.21565	0
1.21565	1.21789	0
1.21789	1.22014	0
1.22014	1.22239	0
1.22239	1.22464	0
1.22464	1.2269	0
1.2269	1.22916	0
1.22916	1.23143	0
1.23143	1.2337	0
1.2337	1.23597	0
1.23597	1.23825	0
1.23825	1.24054	0
1.24054	1.24282	0
1.24282	1.24512	0
1.24512	1.24741	0
1.24741	1.24971	0
1.24971	1.25202	0
1.25202	1.25432	0
1.25432	1.25664	0
1.25664	1.25895	0
1.25895	1.26128	0
1.26128	1.2636	0
1.2636	1.26593	0
1.26593	1.26827	0
1.26827	1.2706	0
1.2706	1.27295	0
1.27295	1.27529	0
1.27529	1.27765	0
1.27765	1.28	0
1.28	1.28236	0
1.28236	1.28473	0
1.28473	1.2871	0
1.2871	1.28947	0
1.28947	1.29185	0
1.29185	1.29423	0
1.29423	1.29662	0
1.29662	1.29901	0
1.29901	1.3014	0
1.3014	1.3038	0
1.3038	1.30621	0
1.30621	1.30861	0
1.30861	1.31103	0
1.31103	1.31344	0
1.31344	1.31587	0
1.31587	1.31829	0
1.31829	1.32072	0
1.32072	1.32316	0
1.32316	1.3256	0
1.3256	1.32804	0
1.32804	1.33049	0
1.33049	1.33295	0
1.33295	1.3354	0
1.3354	1.33787	0
1.33787	1.34033	0
1.34033	1.3428	0
1.3428	1.34528	0
1.34528	1.34776	0
1.34776	1.35025	0
1.35025	1.35274	0
1.35274	1.35523	0
1.35523	1.35773	0
1.35773	1.36023	0
1.36023	1.36274	0
1.36274	1.36525	0
1.36525	1.36777	0
1.36777	1.37029	0
1.37029	1.37282	0
1.37282	1.37535	0
1.37535	1.37789	0
1.37789	1.38043	0
1.38043	1.38297	0
1.38297	1.38552	0
1.38552	1.38808	0
1.38808	1.39064	0
1.39064	1.3932	0
1.3932	1.39577	0
1.39577	1.39835	0
1.39835	1.40092	0
1.40092	1.40351	0
1.40351	1.4061	0
1.4061	1.40869	0
1.40869	1.41129	0
1.41129	1.41389	0
1.41389	1.4165	0
1.4165	1.41911	0
1.41911	1.42172	0
1.42172	1.42435	0
1.42435	1.42697	0
1.42697	1.4296	0
1.4296	1.43224	0
1.43224	1.43488	0
1.43488	1.43753	0
1.43753	1.44018	0
1.44018	1.44283	0
1.44283	1.44549	0
1.44549	1.44816	0
1.44816	1.45083	0
1.45083	1.4535	0
1.4535	1.45618	0
1.45618	1.45887	0
1.45887	1.46156	0
1.46156	1.46425	0
1.46425	1.46695	0
1.46695	1.46966	0
1.46966	1.47237	0
1.47237	1.47508	0
1.47508	1.4778	0
1.4778	1.48053	0
1.48053	1.48326	0
1.48326	1.48599	0
1.48599	1.48873	0
1.48873	1.49148	0
1.49148	1.49423	0
1.49423	1.49699	0
1.49699	1.49975	0
1.49975	1.50251	0
1.50251	1.50528	0
1.50528	1.50806	0
1.50806	1.51084	0
1.51084	1.51362	0
1.51362	1.51642	0
1.51642	1.51921	0
1.51921	1.52201	0
1.52201	1.52482	0
1.52482	1.52763	0
1.52763	1.53045	0
1.53045	1.53327	0
1.53327	1.5361	0
1.5361	1.53893	0
1.53893	1.54177	0
1.54177	1.54461	0
1.54461	1.54746	0
1.54746	1.55031	0
1.55031	1.55317	0
1.55317	1.55603	0
1.55603	1.5589	0
1.5589	1.56178	0
1.56178	1.56466	0
1.56466	1.56754	0
1.56754	1.57043	0
1.57043	1.57333	0
1.57333	1.57623	0
1.57623	1.57914	0
1.57914	1.58205	0
1.58205	1.58497	0
1.58497	1.58789	0
1.58789	1.59082	0
1.59082	1.59375	0
1.59375	1.59669	0
1.59669	1.59963	0
1.59963	1.60258	0
1.60258	1.60554	0
1.60554	1.6085	0
1.6085	1.61146	0
1.61146	1.61444	0
1.61444	1.61741	0
1.61741	1.6204	0
1.6204	1.62338	0
1.62338	1.62638	0
1.62638	1.62938	0
1.62938	1.63238	0
1.63238	1.63539	0
1.63539	1.63841	0
1.63841	1.64143	0
1.64143	1.64445	0
1.64445	1.64749	0
1.64749	1.65052	0
1.65052	1.65357	0
1.65357	1.65662	0
1.65662	1.65967	0
1.65967	1.66273	0
1.66273	1.6658	0
1.6658	1.66887	0
1.66887	1.67195	0
1.67195	1.67503	0
1.67503	1.67812	0
1.67812	1.68121	0
1.68121	1.68431	0
1.68431	1.68742	0
1.68742	1.69053	0
1.69053	1.69365	0
1.69365	1.69677	0
1.69677	1.6999	0
1.6999	1.70303	0
1.70303	1.70617	0
1.70617	1.70932	0
1.70932	1.71247	0
1.71247	1.71563	0
1.71563	1.71879	0
1.71879	1.72196	0
1.72196	1.72514	0
1.72514	1.72832	0
1.72832	1.73151	0
1.73151	1.7347	0
1.7347	1.7379	0
1.7379	1.7411	0
1.7411	1.74431	0
1.74431	1.74753	0
1.74753	1.75075	0
1.75075	1.75398	0
1.75398	1.75721	0
1.75721	1.76045	0
1.76045	1.7637	0
1.7637	1.76695	0
1.76695	1.77021	0
1.77021	1.77347	0
1.77347	1.77674	0
1.77674	1.78002	0
1.78002	1.7833	0
1.7833	1.78659	0
1.78659	1.78989	0
1.78989	1.79319	0
1.79319	1.79649	0
1.79649	1.79981	0
1.79981	1.80312	0
1.80312	1.80645	0
1.80645	1.80978	0
1.80978	1.81312	0
1.81312	1.81646	0
1.81646	1.81981	0
1.81981	1.82317	0
1.82317	1.82653	0
1.82653	1.8299	0
1.8299	1.83327	0
1.83327	1.83665	0
1.83665	1.84004	0
1.84004	1.84343	0
1.84343	1.84683	0
1.84683	1.85023	0
1.85023	1.85365	0
1.85365	1.85706	0
1.85706	1.86049	0
1.86049	1.86392	0
1.86392	1.86736	0
1.86736	1.8708	0
1.8708	1.87425	0
1.87425	1.87771	0
1.87771	1.88117	0
1.88117	1.88464	0
1.88464	1.88811	0
1.88811	1.89159	0
1.89159	1.89508	0
1.89508	1.89858	0
1.89858	1.90208	0
1.90208	1.90558	0
1.90558	1.9091	0
1.9091	1.91262	0
1.91262	1.91614	0
1.91614	1.91968	0
1.91968	1.92322	0
1.92322	1.92676	0
1.92676	1.93032	0
1.93032	1.93388	0
1.93388	1.93744	0
1.93744	1.94101	0
1.94101	1.94459	0
1.94459	1.94818	0
1.94818	1.95177	0
1.95177	1.95537	0
1.95537	1.95898	0
1.95898	1.96259	0
1.96259	1.96621	0
1.96621	1.96983	0
1.96983	1.97347	0
1.97347	1.9771	0
1.9771	1.98075	0
1.98075	1.9844	0
1.9844	1.98806	0
1.98806	1.99173	0
1.99173	1.9954	0
1.9954	1.99908	0
1.99908	2.00277	0
2.00277	2.00646	0
2.00646	2.01016	0
2.01016	2.01387	0
2.01387	2.01758	0
2.01758	2.0213	0
2.0213	2.02503	0
2.02503	2.02876	0
2.02876	2.0325	0
2.0325	2.03625	0
2.03625	2.04	0
2.04	2.04377	0
2.04377	2.04753	0
2.04753	2.05131	0
2.05131	2.05509	0
2.05509	2.05888	0
2.05888	2.06268	0
2.06268	2.06648	0
2.06648	2.07029	0
2.07029	2.07411	0
2.07411	2.07793	0
2.07793	2.08177	0
2.08177	2.0856	0
2.0856	2.08945	0
2.08945	2.0933	0
2.0933	2.09716	0
2.09716	2.10103	0
2.10103	2.1049	0
2.1049	2.10879	0
2.10879	2.11267	0
2.11267	2.11657	0
2.11657	2.12047	0
2.12047	2.12438	0
2.12438	2.1283	0
2.1283	2.13222	0
2.13222	2.13616	0
2.13616	2.14009	0
2.14009	2.14404	0
2.14404	2.14799	0
2.14799	2.15196	0
2.15196	2.15592	0
2.15592	2.1599	0
2.1599	2.16388	0
2.16388	2.16787	0
2.16787	2.17187	0
2.17187	2.17587	0
2.17587	2.17989	0
2.17989	2.18391	0
2.18391	2.18793	0
2.18793	2.19197	0
2.19197	2.19601	0
2.19601	2.20006	0
2.20006	2.20412	0
2.20412	2.20818	0
2.20818	2.21225	0
2.21225	2.21633	0
2.21633	2.22042	0
2.22042	2.22451	0
2.22451	2.22861	0
2.22861	2.23272	0
2.23272	2.23684	0
2.23684	2.24096	0
2.24096	2.2451	0
2.2451	2.24924	0
2.24924	2.25338	0
2.25338	2.25754	0
2.25754	2.2617	0
2.2617	2.26587	0
2.26587	2.27005	0
2.27005	2.27424	0
2.27424	2.27843	0
2.27843	2.28263	0
2.28263	2.28684	0
2.28684	2.29106	0
2.29106	2.29528	0
2.29528	2.29951	0
2.29951	2.30375	0
2.30375	2.308	0
2.308	2.31226	0
2.31226	2.31652	0
2.31652	2.32079	0
2.32079	2.32507	0
2.32507	2.32936	0
2.32936	2.33366	0
2.33366	2.33796	0
2.33796	2.34227	0
2.34227	2.34659	0
2.34659	2.35092	0
2.35092	2.35525	0
2.35525	2.35959	0
2.35959	2.36394	0
2.36394	2.3683	0
2.3683	2.37267	0
2.37267	2.37705	0
2.37705	2.38143	0
2.38143	2.38582	0
2.38582	2.39022	0
2.39022	2.39463	0
2.39463	2.39904	0
2.39904	2.40347	0
2.40347	2.4079	0
2.4079	2.41234	0
2.41234	2.41679	0
2.41679	2.42124	0
2.42124	2.42571	0
2.42571	2.43018	0
2.43018	2.43466	0
2.43466	2.43915	0
2.43915	2.44365	0
2.44365	2.44815	0
2.44815	2.45267	0
2.45267	2.45719	0
2.45719	2.46172	0
2.46172	2.46626	0
2.46626	2.47081	0
2.47081	2.47537	0
2.47537	2.47993	0
2.47993	2.4845	0
2.4845	2.48908	0
2.48908	2.49367	0
2.49367	2.49827	0
2.49827	2.50288	0
2.50288	2.50749	0
2.50749	2.51212	0
2.51212	2.51675	0
2.51675	2.52139	0
2.52139	2.52604	0
2.52604	2.5307	0
2.5307	2.53536	0
2.53536	2.54004	0
2.54004	2.54472	0
2.54472	2.54942	0
2.54942	2.55412	0
2.55412	2.55883	0
2.55883	2.56354	0
2.56354	2.56827	0
2.56827	2.57301	0
2.57301	2.57775	0
2.57775	2.58251	0
2.58251	2.58727	0
2.58727	2.59204	0
2.59204	2.59682	0
2.59682	2.60161	0
2.60161	2.6064	0
2.6064	2.61121	0
2.61121	2.61602	0
2.61602	2.62085	0
2.62085	2.62568	0
2.62568	2.63052	0
2.63052	2.63537	0
2.63537	2.64023	0
2.64023	2.6451	0
2.6451	2.64998	0
2.64998	2.65486	0
2.65486	2.65976	0
2.65976	2.66466	0
2.66466	2.66958	0
2.66958	2.6745	0
2.6745	2.67943	0
2.67943	2.68437	0
2.68437	2.68932	0
2.68932	2.69428	0
2.69428	2.69925	0
2.69925	2.70423	0
2.70423	2.70921	0
2.70921	2.71421	0
2.71421	2.71921	0
2.71921	2.72423	0
2.72423	2.72925	0
2.72925	2.73428	0
2.73428	2.73933	0
2.73933	2.74438	0
2.74438	2.74944	0
2.74944	2.75451	0
2.75451	2.75959	0
2.75959	2.76468	0
2.76468	2.76977	0
2.76977	2.77488	0
2.77488	2.78	0
2.78	2.78512	0
2.78512	2.79026	0
2.79026	2.7954	0
2.7954	2.80056	0
2.80056	2.80572	0
2.80572	2.8109	0
2.8109	2.81608	0
2.81608	2.82127	0
2.82127	2.82647	0
2.82647	2.83169	0
2.83169	2.83691	0
2.83691	2.84214	0
2.84214	2.84738	0
2.84738	2.85263	0
2.85263	2.85789	0
2.85789	2.86316	0
2.86316	2.86844	0
2.86844	2.87373	0
2.87373	2.87903	0
2.87903	2.88434	0
2.88434	2.88966	0
2.88966	2.89498	0
2.89498	2.90032	0
2.90032	2.90567	0
2.90567	2.91103	0
2.91103	2.9164	0
2.9164	2.92177	0
2.92177	2.92716	0
2.92716	2.93256	0
2.93256	2.93797	0
2.93797	2.94338	0
2.94338	2.94881	0
2.94881	2.95425	0
2.95425	2.9597	0
2.9597	2.96515	0
2.96515	2.97062	0
2.97062	2.9761	0
2.9761	2.98159	0
2.98159	2.98708	0
2.98708	2.99259	0
2.99259	2.99811	0
2.99811	3.00364	0
3.00364	3.00918	0
3.00918	3.01473	0
3.01473	3.02029	0
3.02029	3.02585	0
3.02585	3.03143	0
3.03143	3.03702	0
3.03702	3.04262	0
3.04262	3.04823	0
3.04823	3.05386	0
3.05386	3.05949	0
3.05949	3.06513	0
3.06513	3.07078	0
3.07078	3.07644	0
3.07644	3.08212	0
3.08212	3.0878	0
3.0878	3.09349	0
3.09349	3.0992	0
3.0992	3.10491	0
3.10491	3.11064	0
3.11064	3.11637	0
3.11637	3.12212	0
3.12212	3.12788	0
3.12788	3.13364	0
3.13364	3.13942	0
3.13942	3.14521	0
3.14521	3.15101	0
3.15101	3.15682	0
3.15682	3.16264	0
3.16264	3.16847	0
3.16847	3.17432	0
3.17432	3.18017	0
3.18017	3.18603	0
3.18603	3.19191	0
3.19191	3.19779	0
3.19779	3.20369	0
3.20369	3.2096	0
3.2096	3.21552	0
3.21552	3.22145	0
3.22145	3.22739	0
3.22739	3.23334	0
3.23334	3.2393	0
3.2393	3.24527	0
3.24527	3.25126	0
3.25126	3.25725	0
3.25725	3.26326	0
3.26326	3.26927	0
3.26927	3.2753	0
3.2753	3.28134	0
3.28134	3.28739	0
3.28739	3.29346	0
3.29346	3.29953	0
3.29953	3.30561	0
3.30561	3.31171	0
3.31171	3.31781	0
3.31781	3.32393	0
3.32393	3.33006	0
3.33006	3.3362	0
3.3362	3.34235	0
3.34235	3.34852	0
3.34852	3.35469	0
3.35469	3.36088	0
3.36088	3.36707	0
3.36707	3.37328	0
3.37328	3.3795	0
3.3795	3.38574	0
3.38574	3.39198	0
3.39198	3.39823	0
3.39823	3.4045	0
3.4045	3.41078	0
3.41078	3.41707	0
3.41707	3.42337	0
3.42337	3.42968	0
3.42968	3.436	0
3.436	3.44234	0
3.44234	3.44869	0
3.44869	3.45505	0
3.45505	3.46142	0
3.46142	3.4678	0
3.4678	3.47419	0
3.47419	3.4806	0
3.4806	3.48702	0
3.48702	3.49345	0
3.49345	3.49989	0
3.49989	3.50634	0
3.50634	3.51281	0
3.51281	3.51929	0
3.51929	3.52578	0
3.52578	3.53228	0
3.53228	3.53879	0
3.53879	3.54532	0
3.54532	3.55185	0
3.55185	3.5584	0
3.5584	3.56496	0
3.56496	3.57154	0
3.57154	3.57812	0
3.57812	3.58472	0
3.58472	3.59133	0
3.59133	3.59795	0
3.59795	3.60459	0
3.60459	3.61124	0
3.61124	3.61789	0
3.61789	3.62457	0
3.62457	3.63125	0
3.63125	3.63794	0
3.63794	3.64465	0
3.64465	3.65137	0
3.65137	3.65811	0
3.65811	3.66485	0
3.66485	3.67161	0
3.67161	3.67838	0
3.67838	3.68516	0
3.68516	3.69196	0
3.69196	3.69877	0
3.69877	3.70559	0
3.70559	3.71242	0
3.71242	3.71926	0
3.71926	3.72612	0
3.72612	3.73299	0
3.73299	3.73988	0
3.73988	3.74677	0
3.74677	3.75368	0
3.75368	3.7606	0
3.7606	3.76754	0
3.76754	3.77448	0
3.77448	3.78144	0
3.78144	3.78842	0
3.78842	3.7954	0
3.7954	3.8024	0
3.8024	3.80941	0
3.80941	3.81644	0
3.81644	3.82347	0
3.82347	3.83053	0
3.83053	3.83759	0
3.83759	3.84466	0
3.84466	3.85175	0
3.85175	3.85886	0
3.85886	3.86597	0
3.86597	3.8731	0
3.8731	3.88024	0
3.88024	3.8874	0
3.8874	3.89457	0
3.89457	3.90175	0
3.90175	3.90894	0
3.90894	3.91615	0
3.91615	3.92337	0
3.92337	3.93061	0
3.93061	3.93785	0
3.93785	3.94511	0
3.94511	3.95239	0
3.95239	3.95968	0
3.95968	3.96698	0
3.96698	3.97429	0
3.97429	3.98162	0
3.98162	3.98896	0
3.98896	3.99632	0
3.99632	4.00369	0
4.00369	4.01107	0
4.01107	4.01847	0
4.01847	4.02588	0
4.02588	4.0333	0
4.0333	4.04074	0
4.04074	4.04819	0
4.04819	4.05565	0
4.05565	4.06313	0
4.06313	4.07062	0
4.07062	4.07813	0
4.07813	4.08565	0
4.08565	4.09318	0
4.09318	4.10073	0
4.10073	4.10829	0
4.10829	4.11587	0
4.11587	4.12346	0
4.12346	4.13106	0
4.13106	4.13868	0
4.13868	4.14631	0
4.14631	4.15396	0
4.15396	4.16162	0
4.16162	4.16929	0
4.16929	4.17698	0
4.17698	4.18468	0
4.18468	4.1924	0
4.1924	4.20013	0
4.20013	4.20787	0
4.20787	4.21563	0
4.21563	4.2234	0
4.2234	4.23119	0
4.23119	4.23899	0
4.23899	4.24681	0
4.24681	4.25464	0
4.25464	4.26249	0
4.26249	4.27035	0
4.27035	4.27822	0
4.27822	4.28611	0
4.28611	4.29401	0
4.29401	4.30193	0
4.30193	4.30986	0
4.30986	4.31781	0
4.31781	4.32577	0
4.32577	4.33375	0
4.33375	4.34174	0
4.34174	4.34975	0
4.34975	4.35777	0
4.35777	4.3658	0
4.3658	4.37385	0
4.37385	4.38192	0
4.38192	4.39	0
4.39	4.39809	0
4.39809	4.4062	0
4.4062	4.41433	0
4.41433	4.42247	0
4.42247	4.43062	0
4.43062	4.43879	0
4.43879	4.44698	0
4.44698	4.45518	0
4.45518	4.46339	0
4.46339	4.47162	0
4.47162	4.47987	0
4.47987	4.48813	0
4.48813	4.4964	0
4.4964	4.50469	0
4.50469	4.513	0
4.513	4.52132	0
4.52132	4.52966	0
4.52966	4.53801	0
4.53801	4.54638	0
4.54638	4.55476	0
4.55476	4.56316	0
4.56316	4.57158	0
4.57158	4.58001	0
4.58001	4.58845	0
4.58845	4.59691	0
4.59691	4.60539	0
4.60539	4.61388	0
4.61388	4.62239	0
4.62239	4.63091	0
4.63091	4.63945	0
4.63945	4.64801	0
4.64801	4.65658	0
4.65658	4.66516	0
4.66516	4.67377	0
4.67377	4.68238	0
4.68238	4.69102	0
4.69102	4.69967	0
4.69967	4.70833	0
4.70833	4.71702	0
4.71702	4.72571	0
4.72571	4.73443	0
4.73443	4.74316	0
4.74316	4.7519	0
4.7519	4.76067	0
4.76067	4.76945	0
4.76945	4.77824	0
4.77824	4.78705	0
4.78705	4.79588	0
4.79588	4.80472	0
4.80472	4.81358	0
4.81358	4.82246	0
4.82246	4.83135	0
4.83135	4.84026	0
4.84026	4.84918	0
4.84918	4.85812	0
4.85812	4.86708	0
4.86708	4.87606	0
4.87606	4.88505	0
4.88505	4.89406	0
4.89406	4.90308	0
4.90308	4.91212	0
4.91212	4.92118	0
4.92118	4.93025	0
4.93025	4.93935	0
4.93935	4.94845	0
4.94845	4.95758	0
4.95758	4.96672	0
4.96672	4.97588	0
4.97588	4.98505	0
4.98505	4.99425	0
4.99425	5.00345	0
5.00345	5.01268	0
5.01268	5.02192	0
5.02192	5.03118	0
5.03118	5.04046	0
5.04046	5.04976	0
5.04976	5.05907	0
5.05907	5.0684	0
5.0684	5.07774	0
5.07774	5.0871	0
5.0871	5.09648	0
5.09648	5.10588	0
5.10588	5.1153	0
5.1153	5.12473	0
5.12473	5.13418	0
5.13418	5.14365	0
5.14365	5.15313	0
5.15313	5.16263	0
5.16263	5.17215	0
5.17215	5.18169	0
5.18169	5.19125	0
5.19125	5.20082	0
5.20082	5.21041	0
5.21041	5.22002	0
5.22002	5.22964	0
5.22964	5.23928	0
5.23928	5.24894	0
5.24894	5.25862	0
5.25862	5.26832	0
5.26832	5.27803	0
5.27803	5.28777	0
5.28777	5.29752	0
5.29752	5.30729	0
5.30729	5.31707	0
5.31707	5.32688	0
5.32688	5.3367	0
5.3367	5.34654	0
5.34654	5.3564	0
5.3564	5.36628	0
5.36628	5.37617	0
5.37617	5.38608	0
5.38608	5.39602	0
5.39602	5.40597	0
5.40597	5.41593	0
5.41593	5.42592	0
5.42592	5.43593	0
5.43593	5.44595	0
5.44595	5.45599	0
5.45599	5.46605	0
5.46605	5.47613	0
5.47613	5.48623	0
5.48623	5.49635	0
5.49635	5.50648	0
5.50648	5.51663	0
5.51663	5.52681	0
5.52681	5.537	0
5.537	5.54721	0
5.54721	5.55744	0
5.55744	5.56768	0
5.56768	5.57795	0
5.57795	5.58824	0
5.58824	5.59854	0
5.59854	5.60886	0
5.60886	5.61921	0
5.61921	5.62957	0
5.62957	5.63995	0
5.63995	5.65035	0
5.65035	5.66077	0
5.66077	5.67121	0
5.67121	5.68166	0
5.68166	5.69214	0
5.69214	5.70264	0
5.70264	5.71315	0
5.71315	5.72369	0
5.72369	5.73424	0
5.73424	5.74481	0
5.74481	5.75541	0
5.75541	5.76602	0
5.76602	5.77665	0
5.77665	5.7873	0
5.7873	5.79797	0
5.79797	5.80867	0
5.80867	5.81938	0
5.81938	5.83011	0
5.83011	5.84086	0
5.84086	5.85163	0
5.85163	5.86242	0
5.86242	5.87323	0
5.87323	5.88406	0
5.88406	5.89491	0
5.89491	5.90578	0
5.90578	5.91667	0
5.91667	5.92758	0
5.92758	5.93851	0
5.93851	5.94946	0
5.94946	5.96043	0
5.96043	5.97142	0
5.97142	5.98243	0
5.98243	5.99346	0
5.99346	6.00451	0
6.00451	6.01559	0
6.01559	6.02668	0
6.02668	6.03779	0
6.03779	6.04892	0
6.04892	6.06008	0
6.06008	6.07125	0
6.07125	6.08245	0
6.08245	6.09366	0
6.09366	6.1049	0
6.1049	6.11616	0
6.11616	6.12744	0
6.12744	6.13873	0
6.13873	6.15005	0
6.15005	6.16139	0
6.16139	6.17276	0
6.17276	6.18414	0
6.18414	6.19554	0
6.19554	6.20696	0
6.20696	6.21841	0
6.21841	6.22988	0
6.22988	6.24136	0
6.24136	6.25287	0
6.25287	6.2644	0
6.2644	6.27595	0
6.27595	6.28753	0
6.28753	6.29912	0
6.29912	6.31074	0
6.31074	6.32237	0
6.32237	6.33403	0
6.33403	6.34571	0
6.34571	6.35741	0
6.35741	6.36913	0
6.36913	6.38088	0
6.38088	6.39264	0
6.39264	6.40443	0
6.40443	6.41624	0
6.41624	6.42807	0
6.42807	6.43993	0
6.43993	6.4518	0
6.4518	6.4637	0
6.4637	6.47562	0
6.47562	6.48756	0
6.48756	6.49952	0
6.49952	6.5115	0
6.5115	6.52351	0
6.52351	6.53554	0
6.53554	6.54759	0
6.54759	6.55967	0
6.55967	6.57176	0
6.57176	6.58388	0
6.58388	6.59602	0
6.59602	6.60818	0
6.60818	6.62037	0
6.62037	6.63257	0
6.63257	6.64481	0
6.64481	6.65706	0
6.65706	6.66933	0
6.66933	6.68163	0
6.68163	6.69395	0
6.69395	6.70629	0
6.70629	6.71866	0
6.71866	6.73105	0
6.73105	6.74346	0
6.74346	6.7559	0
6.7559	6.76835	0
6.76835	6.78083	0
6.78083	6.79334	0
6.79334	6.80586	0
6.80586	6.81841	0
6.81841	6.83099	0
6.83099	6.84358	0
6.84358	6.8562	0
6.8562	6.86884	0
6.86884	6.88151	0
6.88151	6.8942	0
6.8942	6.90691	0
6.90691	6.91965	0
6.91965	6.93241	0
6.93241	6.94519	0
6.94519	6.958	0
6.958	6.97083	0
6.97083	6.98368	0
6.98368	6.99656	0
6.99656	7.00946	0
7.00946	7.02239	0
7.02239	7.03533	0
7.03533	7.04831	0
7.04831	7.0613	0
7.0613	7.07432	0
7.07432	7.08737	0
7.08737	7.10044	0
7.10044	7.11353	0
7.11353	7.12665	0
7.12665	7.13979	0
7.13979	7.15295	0
7.15295	7.16614	0
7.16614	7.17936	0
7.17936	7.1926	0
7.1926	7.20586	0
7.20586	7.21915	0
7.21915	7.23246	0
7.23246	7.24579	0
7.24579	7.25916	0
7.25916	7.27254	0
7.27254	7.28595	0
7.28595	7.29939	0
7.29939	7.31285	0
7.31285	7.32633	0
7.32633	7.33984	0
7.33984	7.35337	0
7.35337	7.36693	0
7.36693	7.38052	0
7.38052	7.39413	0
7.39413	7.40776	0
7.40776	7.42142	0
7.42142	7.43511	0
7.43511	7.44882	0
7.44882	7.46255	0
7.46255	7.47631	0
7.47631	7.4901	0
7.4901	7.50391	0
7.50391	7.51775	0
7.51775	7.53161	0
7.53161	7.5455	0
7.5455	7.55941	0
7.55941	7.57335	0
7.57335	7.58731	0
7.58731	7.6013	0
7.6013	7.61532	0
7.61532	7.62936	0
7.62936	7.64343	0
7.64343	7.65752	0
7.65752	7.67164	0
7.67164	7.68579	0
7.68579	7.69996	0
7.69996	7.71416	0
7.71416	7.72839	0
7.72839	7.74264	0
7.74264	7.75691	0
7.75691	7.77122	0
7.77122	7.78555	0
7.78555	7.7999	0
7.7999	7.81429	0
7.81429	7.82869	0
7.82869	7.84313	0
7.84313	7.85759	0
7.85759	7.87208	0
7.87208	7.8866	0
7.8866	7.90114	0
7.90114	7.91571	0
7.91571	7.93031	0
7.93031	7.94493	0
7.94493	7.95958	0
7.95958	7.97426	0
7.97426	7.98896	0
7.98896	8.00369	0
8.00369	8.01845	0
8.01845	8.03324	0
8.03324	8.04805	0
8.04805	8.06289	0
8.06289	8.07776	0
8.07776	8.09265	0
8.09265	8.10757	0
8.10757	8.12252	0
8.12252	8.1375	0
8.1375	8.15251	0
8.15251	8.16754	0
8.16754	8.1826	0
8.1826	8.19769	0
8.19769	8.2128	0
8.2128	8.22795	0
8.22795	8.24312	0
8.24312	8.25832	0
8.25832	8.27355	0
8.27355	8.2888	0
8.2888	8.30409	0
8.30409	8.3194	0
8.3194	8.33474	0
8.33474	8.35011	0
8.35011	8.36551	0
8.36551	8.38093	0
8.38093	8.39639	0
8.39639	8.41187	0
8.41187	8.42738	0
8.42738	8.44292	0
8.44292	8.45849	0
8.45849	8.47408	0
8.47408	8.48971	0
8.48971	8.50537	0
8.50537	8.52105	0
8.52105	8.53676	0
8.53676	8.5525	0
8.5525	8.56827	0
8.56827	8.58407	0
8.58407	8.5999	0
8.5999	8.61576	0
8.61576	8.63165	0
8.63165	8.64756	0
8.64756	8.66351	0
8.66351	8.67948	0
8.67948	8.69549	0
8.69549	8.71152	0
8.71152	8.72759	0
8.72759	8.74368	0
8.74368	8.7598	0
8.7598	8.77595	0
8.77595	8.79214	0
8.79214	8.80835	0
8.80835	8.82459	0
8.82459	8.84086	0
8.84086	8.85716	0
8.85716	8.8735	0
8.8735	8.88986	0
8.88986	8.90625	0
8.90625	8.92267	0
8.92267	8.93913	0
8.93913	8.95561	0
8.95561	8.97212	0
8.97212	8.98867	0
8.98867	9.00524	0
9.00524	9.02185	0
9.02185	9.03848	0
9.03848	9.05515	0
9.05515	9.07185	0
9.07185	9.08858	0
9.08858	9.10534	0
9.10534	9.12212	0
9.12212	9.13895	0
9.13895	9.1558	0
9.1558	9.17268	0
9.17268	9.18959	0
9.18959	9.20654	0
9.20654	9.22352	0
9.22352	9.24052	0
9.24052	9.25756	0
9.25756	9.27463	0
9.27463	9.29173	0
9.29173	9.30887	0
9.30887	9.32603	0
9.32603	9.34323	0
9.34323	9.36046	0
9.36046	9.37772	0
9.37772	9.39501	0
9.39501	9.41233	0
9.41233	9.42969	0
9.42969	9.44708	0
9.44708	9.4645	0
9.4645	9.48195	0
9.48195	9.49943	0
9.49943	9.51695	0
9.51695	9.5345	0
9.5345	9.55208	0
9.55208	9.56969	0
9.56969	9.58734	0
9.58734	9.60502	0
9.60502	9.62273	0
9.62273	9.64047	0
9.64047	9.65825	0
9.65825	9.67606	0
9.67606	9.6939	0
9.6939	9.71178	0
9.71178	9.72969	0
9.72969	9.74763	0
9.74763	9.7656	0
9.7656	9.78361	0
9.78361	9.80165	0
9.80165	9.81972	0
9.81972	9.83783	0
9.83783	9.85597	0
9.85597	9.87414	0
9.87414	9.89235	0
9.89235	9.91059	0
9.91059	9.92887	0
9.92887	9.94718	0
9.94718	9.96552	0
9.96552	9.98389	0
9.98389	10.0023	0
10.0023	10.0207	0
10.0207	10.0392	0
10.0392	10.0577	0
10.0577	10.0763	0
10.0763	10.0949	0
10.0949	10.1135	0
10.1135	10.1321	0
10.1321	10.1508	0
10.1508	10.1695	0
10.1695	10.1883	0
10.1883	10.2071	0
10.2071	10.2259	0
10.2259	10.2447	0
10.2447	10.2636	0
10.2636	10.2826	0
10.2826	10.3015	0
10.3015	10.3205	0
10.3205	10.3395	0
10.3395	10.3586	0
10.3586	10.3777	0
10.3777	10.3968	0
10.3968	10.416	0
10.416	10.4352	0
10.4352	10.4545	0
10.4545	10.4737	0
10.4737	10.4931	0
10.4931	10.5124	0
10.5124	10.5318	0
10.5318	10.5512	0
10.5512	10.5707	0
10.5707	10.5902	0
10.5902	10.6097	0
10.6097	10.6293	0
10.6293	10.6489	0
10.6489	10.6685	0
10.6685	10.6882	0
10.6882	10.7079	0
10.7079	10.7276	0
10.7276	10.7474	0
10.7474	10.7672	0
10.7672	10.7871	0
10.7871	10.807	0
10.807	10.8269	0
10.8269	10.8468	0
10.8468	10.8668	0
10.8668	10.8869	0
10.8869	10.907	0
10.907	10.9271	0
10.9271	10.9472	0
10.9472	10.9674	0
10.9674	10.9876	0
10.9876	11.0079	0
11.0079	11.0282	0
11.0282	11.0485	0
11.0485	11.0689	0
11.0689	11.0893	0
11.0893	11.1098	0
11.1098	11.1302	0
11.1302	11.1508	0
11.1508	11.1713	0
11.1713	11.1919	0
11.1919	11.2126	0
11.2126	11.2332	0
11.2332	11.254	0
11.254	11.2747	0
11.2747	11.2955	0
11.2955	11.3163	0
11.3163	11.3372	0
11.3372	11.3581	0
11.3581	11.379	0
11.379	11.4	0
11.4	11.421	0
11.421	11.4421	0
11.4421	11.4632	0
11.4632	11.4843	0
11.4843	11.5055	0
11.5055	11.5267	0
11.5267	11.548	0
11.548	11.5693	0
11.5693	11.5906	0
11.5906	11.612	0
11.612	11.6334	0
11.6334	11.6548	0
11.6548	11.6763	0
11.6763	11.6979	0
11.6979	11.7194	0
11.7194	11.7411	0
11.7411	11.7627	0
11.7627	11.7844	0
11.7844	11.8061	0
11.8061	11.8279	0
11.8279	11.8497	0
11.8497	11.8716	0
11.8716	11.8934	0
11.8934	11.9154	0
11.9154	11.9373	0
11.9373	11.9594	0
11.9594	11.9814	0
11.9814	12.0035	0
12.0035	12.0256	0
12.0256	12.0478	0
12.0478	12.07	0
12.07	12.0923	0
12.0923	12.1146	0
12.1146	12.1369	0
12.1369	12.1593	0
12.1593	12.1817	0
12.1817	12.2042	0
12.2042	12.2267	0
12.2267	12.2492	0
12.2492	12.2718	0
12.2718	12.2944	0
12.2944	12.3171	0
12.3171	12.3398	0
12.3398	12.3626	0
12.3626	12.3854	0
12.3854	12.4082	0
12.4082	12.4311	0
12.4311	12.454	0
12.454	12.477	0
12.477	12.5	0
12.5	12.523	0
12.523	12.5461	0
12.5461	12.5693	0
12.5693	12.5924	0
12.5924	12.6157	0
12.6157	12.6389	0
12.6389	12.6622	0
12.6622	12.6856	0
12.6856	12.709	0
12.709	12.7324	0
12.7324	12.7559	0
12.7559	12.7794	0
12.7794	12.803	0
12.803	12.8266	0
12.8266	12.8502	0
12.8502	12.8739	0
12.8739	12.8977	0
12.8977	12.9214	0
12.9214	12.9453	0
12.9453	12.9691	0
12.9691	12.9931	0
12.9931	13.017	0
13.017	13.041	0
13.041	13.0651	0
13.0651	13.0892	0
13.0892	13.1133	0
13.1133	13.1375	0
13.1375	13.1617	0
13.1617	13.186	0
13.186	13.2103	0
13.2103	13.2346	0
13.2346	13.259	0
13.259	13.2835	0
13.2835	13.308	0
13.308	13.3325	0
13.3325	13.3571	0
13.3571	13.3817	0
13.3817	13.4064	0
13.4064	13.4311	0
13.4311	13.4559	0
13.4559	13.4807	0
13.4807	13.5056	0
13.5056	13.5305	0
13.5305	13.5554	0
13.5554	13.5804	0
13.5804	13.6055	0
13.6055	13.6306	0
13.6306	13.6557	0
13.6557	13.6809	0
13.6809	13.7061	0
13.7061	13.7314	0
13.7314	13.7567	0
13.7567	13.7821	0
13.7821	13.8075	0
13.8075	13.8329	0
13.8329	13.8584	0
13.8584	13.884	0
13.884	13.9096	0
13.9096	13.9352	0
13.9352	13.9609	0
13.9609	13.9867	0
13.9867	14.0125	0
14.0125	14.0383	0
14.0383	14.0642	0
14.0642	14.0901	0
14.0901	14.1161	0
14.1161	14.1421	0
14.1421	14.1682	0
14.1682	14.1943	0
14.1943	14.2205	0
14.2205	14.2467	0
14.2467	14.273	0
14.273	14.2993	0
14.2993	14.3257	0
14.3257	14.3521	0
14.3521	14.3786	0
14.3786	14.4051	0
14.4051	14.4316	0
14.4316	14.4583	0
14.4583	14.4849	0
14.4849	14.5116	0
14.5116	14.5384	0
14.5384	14.5652	0
14.5652	14.5921	0
14.5921	14.619	0
14.619	14.6459	0
14.6459	14.6729	0
14.6729	14.7	0
14.7	14.7271	0
14.7271	14.7542	0
14.7542	14.7814	0
14.7814	14.8087	0
14.8087	14.836	0
14.836	14.8634	0
14.8634	14.8908	0
14.8908	14.9182	0
14.9182	14.9457	0
14.9457	14.9733	0
14.9733	15.0009	0
15.0009	15.0286	0
15.0286	15.0563	0
15.0563	15.084	0
15.084	15.1119	0
15.1119	15.1397	0
15.1397	15.1676	0
15.1676	15.1956	0
15.1956	15.2236	0
15.2236	15.2517	0
15.2517	15.2798	0
15.2798	15.308	0
15.308	15.3362	0
15.3362	15.3645	0
15.3645	15.3928	0
15.3928	15.4212	0
15.4212	15.4497	0
15.4497	15.4781	0
15.4781	15.5067	0
15.5067	15.5353	0
15.5353	15.5639	0
15.5639	15.5926	0
15.5926	15.6214	0
15.6214	15.6502	0
15.6502	15.679	0
15.679	15.708	0
15.708	15.7369	0
15.7369	15.7659	0
15.7659	15.795	0
15.795	15.8241	0
15.8241	15.8533	0
15.8533	15.8825	0
15.8825	15.9118	0
15.9118	15.9412	0
15.9412	15.9706	0
15.9706	16	0
16	16.0295	0
16.0295	16.0591	0
16.0591	16.0887	0
16.0887	16.1184	0
16.1184	16.1481	0
16.1481	16.1779	0
16.1779	16.2077	0
16.2077	16.2376	0
16.2376	16.2675	0
16.2675	16.2975	0
16.2975	16.3276	0
16.3276	16.3577	0
16.3577	16.3878	0
16.3878	16.418	0
16.418	16.4483	0
16.4483	16.4787	0
16.4787	16.509	0
16.509	16.5395	0
16.5395	16.57	0
16.57	16.6005	0
16.6005	16.6311	0
16.6311	16.6618	0
16.6618	16.6925	0
16.6925	16.7233	0
16.7233	16.7542	0
16.7542	16.785	0
16.785	16.816	0
16.816	16.847	0
16.847	16.8781	0
16.8781	16.9092	0
16.9092	16.9404	0
16.9404	16.9716	0
16.9716	17.0029	0
17.0029	17.0343	0
17.0343	17.0657	0
17.0657	17.0971	0
17.0971	17.1287	0
17.1287	17.1602	0
17.1602	17.1919	0
17.1919	17.2236	0
17.2236	17.2553	0
17.2553	17.2872	0
17.2872	17.319	0
17.319	17.351	0
17.351	17.383	0
17.383	17.415	0
17.415	17.4471	0
17.4471	17.4793	0
17.4793	17.5115	0
17.5115	17.5438	0
17.5438	17.5762	0
17.5762	17.6086	0
17.6086	17.6411	0
17.6411	17.6736	0
17.6736	17.7062	0
17.7062	17.7388	0
17.7388	17.7715	0
17.7715	17.8043	0
17.8043	17.8371	0
17.8371	17.87	0
17.87	17.903	0
17.903	17.936	0
17.936	17.9691	0
17.9691	18.0022	0
18.0022	18.0354	0
18.0354	18.0686	0
18.0686	18.102	0
18.102	18.1353	0
18.1353	18.1688	0
18.1688	18.2023	0
18.2023	18.2359	0
18.2359	18.2695	0
18.2695	18.3032	0
18.3032	18.3369	0
18.3369	18.3707	0
18.3707	18.4046	0
18.4046	18.4385	0
18.4385	18.4725	0
18.4725	18.5066	0
18.5066	18.5407	0
18.5407	18.5749	0
18.5749	18.6092	0
18.6092	18.6435	0
18.6435	18.6779	0
18.6779	18.7123	0
18.7123	18.7468	0
18.7468	18.7814	0
18.7814	18.816	0
18.816	18.8507	0
18.8507	18.8855	0
18.8855	18.9203	0
18.9203	18.9552	0
18.9552	18.9901	0
18.9901	19.0251	0
19.0251	19.0602	0
19.0602	19.0954	0
19.0954	19.1306	0
19.1306	19.1659	0
19.1659	19.2012	0
19.2012	19.2366	0
19.2366	19.2721	0
19.2721	19.3076	0
19.3076	19.3432	0
19.3432	19.3789	0
19.3789	19.4146	0
19.4146	19.4504	0
19.4504	19.4863	0
19.4863	19.5222	0
19.5222	19.5582	0
19.5582	19.5943	0
19.5943	19.6304	0
19.6304	19.6666	0
19.6666	19.7029	0
19.7029	19.7392	0
19.7392	19.7756	0
19.7756	19.8121	0
19.8121	19.8486	0
19.8486	19.8852	0
19.8852	19.9219	0
19.9219	19.9586	0
19.9586	19.9954	0
19.9954	20.0323	0
20.0323	20.0692	0
20.0692	20.1062	0
20.1062	20.1433	0
20.1433	20.1804	0
20.1804	20.2176	0
20.2176	20.2549	0
20.2549	20.2923	0
20.2923	20.3297	0
20.3297	20.3672	0
20.3672	20.4047	0
20.4047	20.4424	0
20.4424	20.4801	0
20.4801	20.5178	0
20.5178	20.5557	0
20.5557	20.5936	0
20.5936	20.6315	0
20.6315	20.6696	0
20.6696	20.7077	0
20.7077	20.7459	0
20.7459	20.7841	0
20.7841	20.8225	0
20.8225	20.8608	0
20.8608	20.8993	0
20.8993	20.9379	0
20.9379	20.9765	0
20.9765	21.0151	0
21.0151	21.0539	0
21.0539	21.0927	0
21.0927	21.1316	0
21.1316	21.1706	0
21.1706	21.2096	0
21.2096	21.2487	0
21.2487	21.2879	0
21.2879	21.3272	0
21.3272	21.3665	0
21.3665	21.4059	0
21.4059	21.4453	0
21.4453	21.4849	0
21.4849	21.5245	0
21.5245	21.5642	0
21.5642	21.604	0
21.604	21.6438	0
21.6438	21.6837	0
21.6837	21.7237	0
21.7237	21.7638	0
21.7638	21.8039	0
21.8039	21.8441	0
21.8441	21.8844	0
21.8844	21.9247	0
21.9247	21.9652	0
21.9652	22.0057	0
22.0057	22.0462	0
22.0462	22.0869	0
22.0869	22.1276	0
22.1276	22.1684	0
22.1684	22.2093	0
22.2093	22.2502	0
22.2502	22.2913	0
22.2913	22.3324	0
22.3324	22.3736	0
22.3736	22.4148	0
22.4148	22.4561	0
22.4561	22.4975	0
22.4975	22.539	0
22.539	22.5806	0
22.5806	22.6222	0
22.6222	22.6639	0
22.6639	22.7057	0
22.7057	22.7476	0
22.7476	22.7896	0
22.7896	22.8316	0
22.8316	22.8737	0
22.8737	22.9159	0
22.9159	22.9581	0
22.9581	23.0004	0
23.0004	23.0429	0
23.0429	23.0853	0
23.0853	23.1279	0
23.1279	23.1706	0
23.1706	23.2133	0
23.2133	23.2561	0
23.2561	23.299	0
23.299	23.3419	0
23.3419	23.385	0
23.385	23.4281	0
23.4281	23.4713	0
23.4713	23.5146	0
23.5146	23.5579	0
23.5579	23.6014	0
23.6014	23.6449	0
23.6449	23.6885	0
23.6885	23.7322	0
23.7322	23.7759	0
23.7759	23.8198	0
23.8198	23.8637	0
23.8637	23.9077	0
23.9077	23.9518	0
23.9518	23.996	0
23.996	24.0402	0
24.0402	24.0845	0
24.0845	24.1289	0
24.1289	24.1734	0
24.1734	24.218	0
24.218	24.2627	0
24.2627	24.3074	0
24.3074	24.3522	0
24.3522	24.3971	0
24.3971	24.4421	0
24.4421	24.4872	0
24.4872	24.5323	0
24.5323	24.5776	0
24.5776	24.6229	0
24.6229	24.6683	0
24.6683	24.7138	0
24.7138	24.7594	0
24.7594	24.805	0
24.805	24.8508	0
24.8508	24.8966	0
24.8966	24.9425	0
24.9425	24.9885	0
24.9885	25.0346	0
25.0346	25.0807	0
25.0807	25.127	0
25.127	25.1733	0
25.1733	25.2197	0
25.2197	25.2662	0
25.2662	25.3128	0
25.3128	25.3595	0
25.3595	25.4062	0
25.4062	25.4531	0
25.4531	25.5	0
25.5	25.547	0
25.547	25.5942	0
25.5942	25.6414	0
25.6414	25.6886	0
25.6886	25.736	0
25.736	25.7835	0
25.7835	25.831	0
25.831	25.8786	0
25.8786	25.9263	0
25.9263	25.9742	0
25.9742	26.0221	0
26.0221	26.07	0
26.07	26.1181	0
26.1181	26.1663	0
26.1663	26.2145	0
26.2145	26.2629	0
26.2629	26.3113	0
26.3113	26.3598	0
26.3598	26.4084	0
26.4084	26.4571	0
26.4571	26.5059	0
26.5059	26.5548	0
26.5548	26.6037	0
26.6037	26.6528	0
26.6528	26.7019	0
26.7019	26.7512	0
26.7512	26.8005	0
26.8005	26.8499	0
26.8499	26.8994	0
26.8994	26.949	0
26.949	26.9987	0
26.9987	27.0485	0
27.0485	27.0984	0
27.0984	27.1483	0
27.1483	27.1984	0
27.1984	27.2486	0
27.2486	27.2988	0
27.2988	27.3491	0
27.3491	27.3996	0
27.3996	27.4501	0
27.4501	27.5007	0
27.5007	27.5514	0
27.5514	27.6022	0
27.6022	27.6531	0
27.6531	27.7041	0
27.7041	27.7552	0
27.7552	27.8064	0
27.8064	27.8577	0
27.8577	27.909	0
27.909	27.9605	0
27.9605	28.012	0
28.012	28.0637	0
28.0637	28.1154	0
28.1154	28.1673	0
28.1673	28.2192	0
28.2192	28.2713	0
28.2713	28.3234	0
28.3234	28.3756	0
28.3756	28.4279	0
28.4279	28.4804	0
28.4804	28.5329	0
28.5329	28.5855	0
28.5855	28.6382	0
28.6382	28.691	0
28.691	28.7439	0
28.7439	28.7969	0
28.7969	28.85	0
28.85	28.9032	0
28.9032	28.9565	0
28.9565	29.0099	0
29.0099	29.0634	0
29.0634	29.117	0
29.117	29.1707	0
29.1707	29.2245	0
29.2245	29.2784	0
29.2784	29.3323	0
29.3323	29.3864	0
29.3864	29.4406	0
29.4406	29.4949	0
29.4949	29.5493	0
29.5493	29.6038	0
29.6038	29.6584	0
29.6584	29.7131	0
29.7131	29.7678	0
29.7678	29.8227	0
29.8227	29.8777	0
29.8777	29.9328	0
29.9328	29.988	0
29.988	30.0433	0
30.0433	30.0987	0
30.0987	30.1542	0
30.1542	30.2098	0
30.2098	30.2655	0
30.2655	30.3213	0
30.3213	30.3772	0
30.3772	30.4333	0
30.4333	30.4894	0
30.4894	30.5456	0
30.5456	30.6019	0
30.6019	30.6583	0
30.6583	30.7149	0
30.7149	30.7715	0
30.7715	30.8283	0
30.8283	30.8851	0
30.8851	30.942	0
30.942	30.9991	0
30.9991	31.0563	0
31.0563	31.1135	0
31.1135	31.1709	0
31.1709	31.2284	0
31.2284	31.286	0
31.286	31.3437	0
31.3437	31.4014	0
31.4014	31.4594	0
31.4594	31.5174	0
31.5174	31.5755	0
31.5755	31.6337	0
31.6337	31.692	0
31.692	31.7505	0
31.7505	31.809	0
31.809	31.8677	0
31.8677	31.9264	0
31.9264	31.9853	0
31.9853	32.0443	0
32.0443	32.1034	0
32.1034	32.1626	0
32.1626	32.2219	0
32.2219	32.2813	0
32.2813	32.3408	0
32.3408	32.4005	0
32.4005	32.4602	0
32.4602	32.5201	0
32.5201	32.58	0
32.58	32.6401	0
32.6401	32.7003	0
32.7003	32.7606	0
32.7606	32.821	0
32.821	32.8815	0
32.8815	32.9421	0
32.9421	33.0029	0
33.0029	33.0637	0
33.0637	33.1247	0
33.1247	33.1858	0
33.1858	33.247	0
33.247	33.3083	0
33.3083	33.3697	0
33.3697	33.4312	0
33.4312	33.4929	0
33.4929	33.5546	0
33.5546	33.6165	0
33.6165	33.6785	0
33.6785	33.7406	0
33.7406	33.8028	0
33.8028	33.8651	0
33.8651	33.9276	0
33.9276	33.9902	0
33.9902	34.0528	0
34.0528	34.1156	0
34.1156	34.1785	0
34.1785	34.2416	0
34.2416	34.3047	0
34.3047	34.3679	0
34.3679	34.4313	0
34.4313	34.4948	0
34.4948	34.5584	0
34.5584	34.6221	0
34.6221	34.686	0
34.686	34.7499	0
34.7499	34.814	0
34.814	34.8782	0
34.8782	34.9425	0
34.9425	35.007	0
35.007	35.0715	0
35.0715	35.1362	0
35.1362	35.201	0
35.201	35.2659	0
35.2659	35.3309	0
35.3309	35.3961	0
35.3961	35.4613	0
35.4613	35.5267	0
35.5267	35.5922	0
35.5922	35.6579	0
35.6579	35.7236	0
35.7236	35.7895	0
35.7895	35.8555	0
35.8555	35.9216	0
35.9216	35.9878	0
35.9878	36.0542	0
36.0542	36.1207	0
36.1207	36.1873	0
36.1873	36.254	0
36.254	36.3209	0
36.3209	36.3878	0
36.3878	36.4549	0
36.4549	36.5221	0
36.5221	36.5895	0
36.5895	36.657	0
36.657	36.7246	0
36.7246	36.7923	0
36.7923	36.8601	0
36.8601	36.9281	0
36.9281	36.9962	0
36.9962	37.0644	0
37.0644	37.1327	0
37.1327	37.2012	0
37.2012	37.2698	0
37.2698	37.3385	0
37.3385	37.4074	0
37.4074	37.4764	0
37.4764	37.5455	0
37.5455	37.6147	0
37.6147	37.6841	0
37.6841	37.7535	0
37.7535	37.8232	0
37.8232	37.8929	0
37.8929	37.9628	0
37.9628	38.0328	0
38.0328	38.1029	0
38.1029	38.1732	0
38.1732	38.2436	0
38.2436	38.3141	0
38.3141	38.3847	0
38.3847	38.4555	0
38.4555	38.5264	0
38.5264	38.5975	0
38.5975	38.6686	0
38.6686	38.7399	0
38.7399	38.8114	0
38.8114	38.8829	0
38.8829	38.9546	0
38.9546	39.0265	0
39.0265	39.0984	0
39.0984	39.1705	0
39.1705	39.2427	0
39.2427	39.3151	0
39.3151	39.3876	0
39.3876	39.4602	0
39.4602	39.533	0
39.533	39.6059	0
39.6059	39.6789	0
39.6789	39.7521	0
[truncated: 8,000 more rows]

## Sheet: 4E
Node	Normalized cut
upi_rg_0	0.74782
upi_rg_1	0.0409271
upi_rg_10	0.732544
upi_rg_100	0.50438
upi_rg_1000	0.653519
upi_rg_1001	0.561961
upi_rg_1003	0.597917
upi_rg_1004	0.55409
upi_rg_1005	0.152452
upi_rg_1006	0.555985
upi_rg_1007	0.648396
upi_rg_1008	0.642337
upi_rg_101	0.548158
upi_rg_1010	0.665378
upi_rg_1011	0.103962
upi_rg_1012	0.484542
upi_rg_1013	0.37377
upi_rg_1014	0.635953
upi_rg_1015	0.638229
upi_rg_1016	0.633761
upi_rg_1017	0.0724683
upi_rg_1018	0.616326
upi_rg_1019	0.636947
upi_rg_102	0.718548
upi_rg_1020	0.632586
upi_rg_1021	0.662731
upi_rg_1022	0.559178
upi_rg_1023	0.620561
upi_rg_1024	0.59688
upi_rg_1025	0.633079
upi_rg_1027	0.150373
upi_rg_1029	0.594469
upi_rg_103	0.727405
upi_rg_1030	0.578907
upi_rg_1031	0.629102
upi_rg_1032	0.641619
upi_rg_1033	0.622028
upi_rg_1034	0.615143
upi_rg_1035	0.650523
upi_rg_1037	0.0690835
upi_rg_1038	0.556483
upi_rg_1039	0.604805
upi_rg_104	0.700534
upi_rg_1040	0.59028
upi_rg_1041	0.541425
upi_rg_1042	0.58971
upi_rg_1043	0.639952
upi_rg_1044	0.585691
upi_rg_1045	0.641353
upi_rg_1046	0.151582
upi_rg_1048	0.571014
upi_rg_1049	0.468943
upi_rg_105	0.552451
upi_rg_1050	0.64783
upi_rg_1051	0.576917
upi_rg_1053	0.645929
upi_rg_1055	0.622495
upi_rg_1056	0.632581
upi_rg_1057	0.667018
upi_rg_1059	0.10603
upi_rg_106	0.0478796
upi_rg_1060	0.576982
upi_rg_1061	0.626187
upi_rg_1062	0.529574
upi_rg_1063	0.567309
upi_rg_1065	0.57502
upi_rg_1066	0.63122
upi_rg_1067	0.615204
upi_rg_1068	0.61549
upi_rg_1069	0.632862
upi_rg_107	0.833213
upi_rg_1070	0.635799
upi_rg_1071	0.615997
upi_rg_1073	0.612803
upi_rg_1074	0.358233
upi_rg_1075	0.443511
upi_rg_1077	0.66377
upi_rg_1078	0.668146
upi_rg_1079	0.605381
upi_rg_108	0.810216
upi_rg_1080	0.713809
upi_rg_1081	0.590996
upi_rg_1082	0.591445
upi_rg_1083	0.609628
upi_rg_1084	0.614229
upi_rg_1085	0.505005
upi_rg_1086	0.0609768
upi_rg_1087	0.613615
upi_rg_1089	0.645351
upi_rg_1090	0.560627
upi_rg_1092	0.626582
upi_rg_1094	0.620469
upi_rg_1096	0.588487
upi_rg_1098	0.534994
upi_rg_11	0.858245
upi_rg_110	0.631278
upi_rg_1100	0.612878
upi_rg_1101	0.650277
upi_rg_1102	0.642731
upi_rg_1103	0.624381
upi_rg_1104	0.102978
upi_rg_1105	0.676496
upi_rg_1106	0.663819
upi_rg_1107	0.524978
upi_rg_1108	0.558495
upi_rg_1109	0.596847
upi_rg_111	0.522133
upi_rg_1110	0.651448
upi_rg_1111	0.061981
upi_rg_1113	0.0580616
upi_rg_1114	0.592565
upi_rg_1115	0.690055
upi_rg_1116	0.639077
upi_rg_1119	0.651577
upi_rg_112	0.536081
upi_rg_1120	0.46778
upi_rg_1121	0.407573
upi_rg_1122	0.584741
upi_rg_1123	0.609708
upi_rg_1124	0.560327
upi_rg_1125	0.123471
upi_rg_1126	0.527427
upi_rg_1127	0.565463
upi_rg_1128	0.628668
upi_rg_1129	0.644143
upi_rg_113	0.507047
upi_rg_1130	0.638012
upi_rg_1131	0.16704
upi_rg_1132	0.614915
upi_rg_1133	0.60165
upi_rg_1134	0.714406
upi_rg_1135	0.6099
upi_rg_1136	0.613889
upi_rg_1137	0.638666
upi_rg_1138	0.209213
upi_rg_1139	0.677815
upi_rg_114	0.649261
upi_rg_1140	0.602033
upi_rg_1142	0.634601
upi_rg_1143	0.583698
upi_rg_1144	0.552955
upi_rg_1145	0.61675
upi_rg_1146	0.650452
upi_rg_1147	0.623393
upi_rg_1148	0.155553
upi_rg_1149	0.601375
upi_rg_1150	0.692181
upi_rg_1151	0.556009
upi_rg_1153	0.622083
upi_rg_1154	0.517394
upi_rg_1155	0.629486
upi_rg_1156	0.61304
upi_rg_1157	0.653542
upi_rg_1158	0.622726
upi_rg_1159	0.577142
upi_rg_116	0.72736
upi_rg_1160	0.545925
upi_rg_1161	0.633666
upi_rg_1162	0.147362
upi_rg_1163	0.651318
upi_rg_1164	0.629773
upi_rg_1165	0.657061
upi_rg_1166	0.11699
upi_rg_1167	0.662126
upi_rg_1168	0.66175
upi_rg_1169	0.131127
upi_rg_117	0.638896
upi_rg_1170	0.650904
upi_rg_1171	0.589447
upi_rg_1172	0.467822
upi_rg_1173	0.65669
upi_rg_1174	0.599335
upi_rg_1176	0.63672
upi_rg_1177	0.605683
upi_rg_1178	0.634591
upi_rg_1179	0.5793
upi_rg_118	0.612218
upi_rg_1180	0.607093
upi_rg_1181	0.654261
upi_rg_1182	0.64262
upi_rg_1183	0.64187
upi_rg_1184	0.620771
upi_rg_1185	0.639314
upi_rg_1186	0.35649
upi_rg_1187	0.66676
upi_rg_1188	0.701135
upi_rg_1189	0.689964
upi_rg_119	0.576704
upi_rg_1190	0.410021
upi_rg_1191	0.623788
upi_rg_1192	0.543374
upi_rg_1193	0.655339
upi_rg_1194	0.0772468
upi_rg_1195	0.616839
upi_rg_1196	0.0960764
upi_rg_1197	0.151444
upi_rg_1198	0.534267
upi_rg_1199	0.668495
upi_rg_12	0.905784
upi_rg_120	0.58841
upi_rg_1200	0.616084
upi_rg_1202	0.637435
upi_rg_1203	0.107787
upi_rg_1204	0.066983
upi_rg_1206	0.60107
upi_rg_1208	0.546231
upi_rg_1209	0.496956
upi_rg_121	0.805027
upi_rg_1210	0.609331
upi_rg_1211	0.646096
upi_rg_1212	0.644985
upi_rg_1213	0.677209
upi_rg_1214	0.633123
upi_rg_1215	0.65793
upi_rg_1216	0.479392
upi_rg_1217	0.655566
upi_rg_1219	0.515655
upi_rg_122	0.817399
upi_rg_1220	0.563142
upi_rg_1221	0.20701
upi_rg_1222	0.600336
upi_rg_1223	0.540414
upi_rg_1224	0.629969
upi_rg_1226	0.619044
upi_rg_1227	0.625395
upi_rg_1228	0.56136
upi_rg_1229	0.657766
upi_rg_123	0.680983
upi_rg_1230	0.646846
upi_rg_1232	0.63371
upi_rg_1233	0.652192
upi_rg_1234	0.703839
upi_rg_1235	0.582091
upi_rg_1236	0.382578
upi_rg_1237	0.521148
upi_rg_1238	0.486702
upi_rg_1239	0.463271
upi_rg_1240	0.483274
upi_rg_1241	0.47564
upi_rg_1242	0.730534
upi_rg_1243	0.094341
upi_rg_1244	0.625897
upi_rg_1245	0.585388
upi_rg_1246	0.56109
upi_rg_1247	0.531502
upi_rg_1248	0.510205
upi_rg_1249	0.651545
upi_rg_125	0.11923
upi_rg_1250	0.636567
upi_rg_1251	0.672216
upi_rg_1252	0.624428
upi_rg_1253	0.598718
upi_rg_1254	0.593615
upi_rg_1255	0.646412
upi_rg_1256	0.649205
upi_rg_1257	0.672086
upi_rg_1258	0.693702
upi_rg_1259	0.627991
upi_rg_126	0.117017
upi_rg_1260	0.523196
upi_rg_1261	0.644722
upi_rg_1262	0.665665
upi_rg_1263	0.18256
upi_rg_1265	0.577985
upi_rg_1266	0.66228
upi_rg_1267	0.682366
upi_rg_1269	0.162106
upi_rg_127	0.0536276
upi_rg_1270	0.17574
upi_rg_1271	0.684679
upi_rg_1272	0.678374
upi_rg_1274	0.533655
upi_rg_1275	0.502651
upi_rg_1276	0.610518
upi_rg_1277	0.50841
upi_rg_1279	0.67231
upi_rg_128	0.794822
upi_rg_1280	0.413279
upi_rg_1282	0.687255
upi_rg_1284	0.5762
upi_rg_1286	0.496281
upi_rg_1288	0.517251
upi_rg_1289	0.509012
upi_rg_129	0.823368
upi_rg_1290	0.592952
upi_rg_1291	0.612244
upi_rg_1292	0.615208
upi_rg_1293	0.654374
upi_rg_1294	0.556805
upi_rg_1295	0.505416
upi_rg_1296	0.575369
upi_rg_1297	0.654674
upi_rg_1298	0.721291
upi_rg_1299	0.519099
upi_rg_13	0.905466
upi_rg_130	0.834614
upi_rg_1300	0.664573
upi_rg_1301	0.652661
upi_rg_1302	0.668334
upi_rg_1303	0.653713
upi_rg_1304	0.578101
upi_rg_1305	0.624752
upi_rg_1306	0.144501
upi_rg_1307	0.484183
upi_rg_1308	0.0910855
upi_rg_1309	0.558882
upi_rg_131	0.8041
upi_rg_1310	0.665542
upi_rg_1311	0.153846
upi_rg_1312	0.419272
upi_rg_1313	0.72037
upi_rg_1315	0.681477
upi_rg_1316	0.600743
upi_rg_1317	0.616592
upi_rg_1318	0.124409
upi_rg_1319	0.670035
upi_rg_132	0.885963
upi_rg_1320	0.652754
upi_rg_1321	0.667284
upi_rg_1322	0.669535
upi_rg_1323	0.159206
upi_rg_1324	0.701567
upi_rg_1325	0.669436
upi_rg_1326	0.543209
upi_rg_1327	0.442982
upi_rg_1328	0.0451181
upi_rg_1329	0.659167
upi_rg_133	0.729914
upi_rg_1330	0.654823
upi_rg_1331	0.695843
upi_rg_1332	0.63565
upi_rg_1333	0.493
upi_rg_1334	0.419723
upi_rg_1335	0.537899
upi_rg_1336	0.470975
upi_rg_1337	0.670431
upi_rg_1338	0.662546
upi_rg_1339	0.122096
upi_rg_134	0.679621
upi_rg_1340	0.591355
upi_rg_1341	0.0637435
upi_rg_1342	0.608397
upi_rg_1343	0.0835828
upi_rg_1344	0.675216
upi_rg_1345	0.657187
upi_rg_1346	0.701803
upi_rg_1347	0.610647
upi_rg_1348	0.434515
upi_rg_1349	0.60397
upi_rg_135	0.662323
upi_rg_1350	0.543059
upi_rg_1351	0.611956
upi_rg_1352	0.445514
upi_rg_1353	0.658909
upi_rg_1354	0.55609
upi_rg_1355	0.579059
upi_rg_1356	0.715197
upi_rg_1357	0.749302
upi_rg_1359	0.148133
upi_rg_136	0.669493
upi_rg_1360	0.677757
upi_rg_1361	0.0870216
upi_rg_1362	0.623041
upi_rg_1363	0.590804
upi_rg_1364	0.6083
upi_rg_1365	0.478595
upi_rg_1366	0.619034
upi_rg_1367	0.633014
upi_rg_1369	0.0790423
upi_rg_137	0.623093
upi_rg_1370	0.590426
upi_rg_1371	0.529096
upi_rg_1372	0.550953
upi_rg_1373	0.682045
upi_rg_1374	0.701393
upi_rg_1375	0.696814
upi_rg_1376	0.0841273
upi_rg_1377	0.413887
upi_rg_1378	0.756331
upi_rg_1379	0.720594
upi_rg_138	0.767863
upi_rg_1380	0.676127
upi_rg_1381	0.592544
upi_rg_1383	0.0723325
upi_rg_1384	0.483433
upi_rg_1385	0.652716
upi_rg_1386	0.634231
upi_rg_1387	0.618829
upi_rg_1388	0.722529
upi_rg_1389	0.110841
upi_rg_139	0.791937
upi_rg_1390	0.723481
upi_rg_1392	0.723503
upi_rg_1393	0.688377
upi_rg_1394	0.433687
upi_rg_1395	0.665116
upi_rg_1396	0.575179
upi_rg_1397	0.550219
upi_rg_1398	0.636393
upi_rg_1399	0.489215
upi_rg_14	0.885218
upi_rg_1401	0.620857
upi_rg_1402	0.624822
upi_rg_1403	0.643685
upi_rg_1404	0.65298
upi_rg_1405	0.646164
upi_rg_1406	0.638915
upi_rg_1407	0.641967
upi_rg_1408	0.597757
upi_rg_1409	0.588093
upi_rg_141	0.813788
upi_rg_1410	0.528925
upi_rg_1411	0.567299
upi_rg_1413	0.704492
upi_rg_1414	0.738922
upi_rg_1415	0.746483
upi_rg_1417	0.694299
upi_rg_1418	0.716003
upi_rg_1419	0.708162
upi_rg_1421	0.508743
upi_rg_1422	0.60948
upi_rg_1423	0.617195
upi_rg_1424	0.506157
upi_rg_1425	0.689634
upi_rg_1426	0.593445
upi_rg_1427	0.578562
upi_rg_1428	0.546876
upi_rg_1429	0.540139
upi_rg_143	0.798648
upi_rg_1430	0.647893
upi_rg_1431	0.686257
upi_rg_1433	0.625902
upi_rg_1434	0.626287
upi_rg_1435	0.49803
upi_rg_1436	0.684255
upi_rg_1437	0.638219
upi_rg_1438	0.546768
upi_rg_1439	0.568672
upi_rg_144	0.6821
upi_rg_1440	0.624094
upi_rg_1441	0.637919
upi_rg_1442	0.756675
upi_rg_1443	0.678308
upi_rg_1444	0.510167
upi_rg_1445	0.568869
upi_rg_1446	0.13351
upi_rg_1447	0.47424
upi_rg_1448	0.100814
upi_rg_1449	0.614969
upi_rg_145	0.699626
upi_rg_1450	0.613431
upi_rg_1451	0.735748
upi_rg_1452	0.618085
upi_rg_1453	0.527398
upi_rg_1454	0.59386
upi_rg_1455	0.732056
upi_rg_1456	0.75342
upi_rg_1458	0.750759
upi_rg_1459	0.730784
upi_rg_146	0.709606
upi_rg_1460	0.714338
upi_rg_1461	0.585348
upi_rg_1462	0.599658
upi_rg_1463	0.595829
upi_rg_1465	0.636763
upi_rg_1466	0.0746909
upi_rg_1467	0.4624
upi_rg_1469	0.674462
upi_rg_1470	0.702274
upi_rg_1471	0.734847
upi_rg_1472	0.717702
upi_rg_1473	0.0831555
upi_rg_1474	0.702475
upi_rg_1475	0.624088
upi_rg_1476	0.626047
upi_rg_1477	0.665611
upi_rg_1478	0.0342684
upi_rg_1479	0.623068
upi_rg_148	0.742971
upi_rg_1481	0.580165
upi_rg_1483	0.58443
upi_rg_1484	0.571033
upi_rg_1485	0.631253
upi_rg_1487	0.0864382
upi_rg_1488	0.71427
upi_rg_1489	0.711212
upi_rg_149	0.779307
upi_rg_1490	0.626995
upi_rg_1491	0.315369
upi_rg_1492	0.643675
upi_rg_1493	0.622033
upi_rg_1494	0.645154
upi_rg_1495	0.741779
upi_rg_1496	0.0333859
upi_rg_1497	0.5601
upi_rg_1499	0.643755
upi_rg_15	0.112535
upi_rg_150	0.806887
upi_rg_1500	0.721646
upi_rg_1501	0.720902
upi_rg_1502	0.75456
upi_rg_1503	0.644463
upi_rg_1504	0.623311
upi_rg_1505	0.592993
upi_rg_1506	0.61667
upi_rg_1507	0.647216
upi_rg_1508	0.653479
upi_rg_1509	0.450236
upi_rg_151	0.843981
upi_rg_1510	0.535081
upi_rg_1511	0.706282
upi_rg_1512	0.660555
upi_rg_1513	0.665886
upi_rg_1514	0.680363
upi_rg_1515	0.555734
upi_rg_1516	0.664959
upi_rg_1517	0.644072
upi_rg_1518	0.0866474
upi_rg_1519	0.61599
upi_rg_152	0.846767
upi_rg_1520	0.682268
upi_rg_1521	0.691064
upi_rg_1522	0.737888
upi_rg_1523	0.684323
upi_rg_1524	0.670474
upi_rg_1525	0.620852
upi_rg_1526	0.566017
upi_rg_1527	0.507503
upi_rg_1528	0.601865
upi_rg_1529	0.608986
upi_rg_153	0.186033
upi_rg_1530	0.706063
upi_rg_1532	0.605879
upi_rg_1533	0.543718
upi_rg_1534	0.553809
upi_rg_1535	0.557545
upi_rg_1536	0.736119
upi_rg_1537	0.0948495
upi_rg_1538	0.62624
upi_rg_1539	0.705023
upi_rg_154	0.761466
upi_rg_1540	0.790282
upi_rg_1541	0.78099
upi_rg_1542	0.6188
upi_rg_1543	0.591896
upi_rg_1544	0.562107
upi_rg_1545	0.714908
upi_rg_1546	0.655717
upi_rg_1547	0.683972
upi_rg_1548	0.608066
upi_rg_1549	0.528715
upi_rg_155	0.0863387
upi_rg_1550	0.559354
upi_rg_1551	0.651145
upi_rg_1554	0.702746
upi_rg_1555	0.486018
upi_rg_1557	0.632732
upi_rg_1558	0.746365
upi_rg_1559	0.683574
upi_rg_156	0.700467
upi_rg_1560	0.639979
upi_rg_1562	0.602236
upi_rg_1563	0.608972
upi_rg_1564	0.567981
upi_rg_1565	0.712166
upi_rg_1566	0.662886
upi_rg_1567	0.740853
upi_rg_1568	0.782887
upi_rg_1569	0.609545
upi_rg_1570	0.492022
upi_rg_1571	0.0989868
upi_rg_1572	0.67059
upi_rg_1573	0.608783
upi_rg_1574	0.576081
upi_rg_1575	0.541935
upi_rg_1577	0.707814
upi_rg_1578	0.156702
upi_rg_1579	0.625
upi_rg_158	0.78969
upi_rg_1581	0.776604
upi_rg_1582	0.785767
upi_rg_1583	0.813214
upi_rg_1584	0.120652
upi_rg_1585	0.620691
upi_rg_1587	0.607086
upi_rg_1588	0.533758
upi_rg_1589	0.559705
upi_rg_1590	0.645859
upi_rg_1592	0.571209
upi_rg_1593	0.612275
upi_rg_1594	0.638042
upi_rg_1595	0.67546
upi_rg_1596	0.747792
upi_rg_1597	0.745119
upi_rg_1598	0.655777
upi_rg_1599	0.682064
upi_rg_16	0.850836
upi_rg_160	0.662046
upi_rg_1600	0.64668
upi_rg_1601	0.649741
upi_rg_1602	0.516157
upi_rg_1604	0.688265
upi_rg_1606	0.61313
upi_rg_1607	0.522407
upi_rg_1608	0.57445
upi_rg_161	0.560167
upi_rg_1610	0.628939
upi_rg_1611	0.110588
upi_rg_1612	0.543198
upi_rg_1613	0.736776
upi_rg_1614	0.621182
upi_rg_1615	0.65231
upi_rg_1616	0.544542
upi_rg_1618	0.635186
upi_rg_1619	0.63844
upi_rg_162	0.111474
upi_rg_1620	0.63433
upi_rg_1621	0.739819
upi_rg_1622	0.0997474
upi_rg_1623	0.65777
upi_rg_1624	0.538019
upi_rg_1626	0.541657
upi_rg_1627	0.59736
upi_rg_1628	0.0914281
upi_rg_1629	0.936822
upi_rg_163	0.78509
upi_rg_1630	0.658355
upi_rg_1631	0.63915
upi_rg_1632	0.628105
upi_rg_1633	0.63655
upi_rg_1634	0.594655
upi_rg_1635	0.690776
upi_rg_1636	0.827271
upi_rg_1637	0.809291
upi_rg_1638	0.681048
upi_rg_1639	0.516485
upi_rg_164	0.776308
upi_rg_1640	0.575242
upi_rg_1641	0.570041
upi_rg_1642	0.591349
upi_rg_1643	0.642853
upi_rg_1644	0.633143
upi_rg_1645	0.59891
upi_rg_1646	0.551776
upi_rg_1647	0.6577
upi_rg_1648	0.739954
upi_rg_1649	0.913473
upi_rg_165	0.708206
upi_rg_1650	0.664325
upi_rg_1651	0.628136
upi_rg_1652	0.657531
upi_rg_1653	0.615766
upi_rg_1655	0.710847
upi_rg_1656	0.666598
upi_rg_1657	0.705234
upi_rg_1658	0.643188
upi_rg_1659	0.576556
upi_rg_166	0.787677
upi_rg_1660	0.540707
upi_rg_1661	0.147715
upi_rg_1662	0.661484
upi_rg_1663	0.668859
upi_rg_1664	0.653441
upi_rg_1665	0.623809
upi_rg_1667	0.749799
upi_rg_1668	0.657325
upi_rg_1669	0.647658
upi_rg_167	0.778531
upi_rg_1670	0.629871
upi_rg_1671	0.590409
upi_rg_1672	0.703129
upi_rg_1673	0.773448
upi_rg_1674	0.569961
upi_rg_1675	0.129371
upi_rg_1676	0.582543
upi_rg_1677	0.0983417
upi_rg_1678	0.669688
upi_rg_1679	0.64603
upi_rg_1680	0.657548
upi_rg_1681	0.760574
upi_rg_1682	0.750584
upi_rg_1683	0.712897
upi_rg_1684	0.597939
upi_rg_1685	0.68002
upi_rg_1686	0.664566
upi_rg_1687	0.538199
upi_rg_1688	0.714159
upi_rg_1689	0.703472
upi_rg_169	0.726439
upi_rg_1690	0.763291
upi_rg_1691	0.670508
upi_rg_1692	0.100242
upi_rg_1693	0.677011
upi_rg_1694	0.622175
upi_rg_1695	0.519745
upi_rg_1696	0.784368
upi_rg_1697	0.803765
upi_rg_1698	0.794953
upi_rg_1699	0.541775
upi_rg_17	0.588965
upi_rg_170	0.539712
upi_rg_1700	0.524611
upi_rg_1701	0.701764
upi_rg_1702	0.630578
upi_rg_1703	0.0900732
upi_rg_1704	0.674256
upi_rg_1705	0.74975
upi_rg_1708	0.67748
upi_rg_1709	0.0834954
upi_rg_171	0.545165
upi_rg_1710	0.536109
upi_rg_1711	0.601795
upi_rg_1712	0.730749
upi_rg_1714	0.847095
upi_rg_1715	0.681854
upi_rg_1716	0.571837
upi_rg_1717	0.597575
upi_rg_1718	0.556922
upi_rg_1719	0.574772
upi_rg_172	0.586964
upi_rg_1720	0.593709
upi_rg_1721	0.639288
upi_rg_1722	0.532764
upi_rg_1723	0.662576
upi_rg_1724	0.061871
upi_rg_1725	0.661071
upi_rg_1726	0.607923
upi_rg_1727	0.768674
upi_rg_1728	0.769534
upi_rg_1729	0.593401
upi_rg_173	0.724957
upi_rg_1731	0.537502
upi_rg_1732	0.687074
upi_rg_1733	0.579398
upi_rg_1734	0.598062
upi_rg_1735	0.769258
upi_rg_1736	0.722991
upi_rg_1737	0.53796
upi_rg_1739	0.646037
upi_rg_1742	0.621623
upi_rg_1744	0.777276
upi_rg_1745	0.781912
upi_rg_1746	0.823893
upi_rg_1748	0.762453
upi_rg_1749	0.555585
upi_rg_175	0.793425
upi_rg_1750	0.554574
upi_rg_1751	0.739785
upi_rg_1752	0.774329
upi_rg_1753	0.677868
upi_rg_1754	0.675858
upi_rg_1755	0.701149
upi_rg_1756	0.690653
upi_rg_1757	0.609357
upi_rg_1758	0.669188
upi_rg_176	0.780981
upi_rg_1760	0.572253
upi_rg_1761	0.654337
upi_rg_1763	0.825201
upi_rg_1764	0.845162
upi_rg_1765	0.755633
upi_rg_1766	0.736883
upi_rg_1767	0.65421
upi_rg_1768	0.716198
upi_rg_177	0.940609
upi_rg_1770	0.793229
upi_rg_1771	0.685374
upi_rg_1772	0.642844
upi_rg_1775	0.62068
upi_rg_1776	0.800735
upi_rg_1777	0.81789
upi_rg_1778	0.856429
upi_rg_1779	0.787007
upi_rg_178	0.741029
upi_rg_1780	0.740454
upi_rg_1781	0.040664
upi_rg_1782	0.446661
upi_rg_1783	0.753531
upi_rg_1784	0.784094
upi_rg_1785	0.789662
upi_rg_1786	0.773816
upi_rg_1789	0.657837
upi_rg_179	0.6569
upi_rg_1790	0.673621
upi_rg_1791	0.12401
upi_rg_1792	0.610357
upi_rg_1794	0.615614
upi_rg_1795	0.852431
upi_rg_1796	0.782402
upi_rg_1797	0.579923
upi_rg_1799	0.588856
upi_rg_18	0.708792
upi_rg_180	0.767841
upi_rg_1800	0.0981684
upi_rg_1801	0.551641
upi_rg_1802	0.68769
upi_rg_1803	0.793345
upi_rg_1804	0.800959
upi_rg_1805	0.680018
upi_rg_1806	0.664693
upi_rg_1807	0.675799
upi_rg_1808	0.684854
upi_rg_1809	0.729332
upi_rg_181	0.539071
upi_rg_1810	0.595281
upi_rg_1811	0.569841
upi_rg_1812	0.637914
upi_rg_1813	0.829668
upi_rg_1814	0.774331
upi_rg_1815	0.778344
upi_rg_1816	0.600119
upi_rg_1817	0.580353
upi_rg_1818	0.571604
upi_rg_1819	0.662795
upi_rg_182	0.720144
upi_rg_1820	0.721595
upi_rg_1821	0.117367
upi_rg_1822	0.611224
upi_rg_1823	0.797188
upi_rg_1824	0.819394
upi_rg_1825	0.825182
upi_rg_1826	0.8585
upi_rg_1827	0.843536
upi_rg_1828	0.676031
upi_rg_1829	0.618914
upi_rg_183	0.56603
upi_rg_1830	0.588982
upi_rg_1832	0.727805
upi_rg_1834	0.703171
upi_rg_1835	0.613774
upi_rg_1836	0.662216
upi_rg_1837	0.648086
upi_rg_1838	0.808016
upi_rg_1839	0.826206
upi_rg_184	0.781745
upi_rg_1840	0.69769
upi_rg_1841	0.655167
upi_rg_1842	0.0680856
upi_rg_1843	0.632685
upi_rg_1844	0.129302
upi_rg_1845	0.702164
upi_rg_1846	0.798473
upi_rg_1847	0.692636
upi_rg_1848	0.710748
upi_rg_1849	0.0704435
upi_rg_185	0.117485
upi_rg_1850	0.689103
upi_rg_1852	0.593858
upi_rg_1853	0.634066
upi_rg_1854	0.649132
upi_rg_1855	0.605432
upi_rg_1856	0.689323
upi_rg_1857	0.707589
upi_rg_1858	0.734431
upi_rg_1859	0.0712865
upi_rg_186	0.735527
upi_rg_1860	0.639758
upi_rg_1861	0.767903
upi_rg_1862	0.802624
upi_rg_1864	0.590888
upi_rg_1865	0.847964
upi_rg_1867	0.723929
upi_rg_1868	0.801245
upi_rg_1869	0.805674
upi_rg_1870	0.704475
upi_rg_1871	0.0893063
upi_rg_1872	0.825371
upi_rg_1873	0.58581
upi_rg_1874	0.566674
upi_rg_1875	0.647094
upi_rg_1876	0.648967
upi_rg_1877	0.606144
upi_rg_1878	0.674407
upi_rg_1879	0.593535
upi_rg_188	0.653003
upi_rg_1880	0.620917
upi_rg_1882	0.781449
upi_rg_1883	0.785823
upi_rg_1884	0.817031
upi_rg_1885	0.870361
upi_rg_1886	0.849664
upi_rg_1887	0.873932
upi_rg_1888	0.0947995
upi_rg_1889	0.598818
upi_rg_189	0.673658
upi_rg_1890	0.679746
upi_rg_1891	0.714998
upi_rg_1893	0.690971
upi_rg_1894	0.654639
upi_rg_1895	0.692634
upi_rg_1896	0.655612
upi_rg_1897	0.826204
upi_rg_1898	0.852262
upi_rg_19	0.821011
upi_rg_190	0.686947
upi_rg_1900	0.848566
upi_rg_1901	0.922367
upi_rg_1902	0.764248
upi_rg_1903	0.735303
upi_rg_1905	0.743833
upi_rg_1906	0.691155
upi_rg_1908	0.0581476
upi_rg_1909	0.0752166
upi_rg_191	0.527154
upi_rg_1910	0.84563
upi_rg_1911	0.796075
upi_rg_1913	0.649002
upi_rg_1914	0.636227
upi_rg_1915	0.841906
upi_rg_1916	0.846984
upi_rg_1917	0.741052
upi_rg_1918	0.717493
upi_rg_1919	0.724809
upi_rg_192	0.529371
upi_rg_1920	0.616927
upi_rg_1921	0.631235
upi_rg_1922	0.685402
upi_rg_1923	0.674511
upi_rg_1924	0.915665
upi_rg_1925	0.896748
upi_rg_1926	0.905423
upi_rg_1927	0.103286
upi_rg_1928	0.62606
upi_rg_1929	0.701438
upi_rg_193	0.117083
upi_rg_1930	0.643556
upi_rg_194	0.552377
upi_rg_195	0.668436
upi_rg_196	0.768275
upi_rg_197	0.798106
upi_rg_198	0.788968
upi_rg_2	0.575423
upi_rg_20	0.787348
upi_rg_200	0.817673
upi_rg_201	0.742687
upi_rg_202	0.648959
upi_rg_203	0.715712
upi_rg_204	0.654215
upi_rg_205	0.506609
upi_rg_206	0.607405
upi_rg_207	0.611326
upi_rg_208	0.523873
upi_rg_209	0.718988
upi_rg_21	0.85252
upi_rg_210	0.740597
upi_rg_211	0.712804
upi_rg_212	0.112404
upi_rg_213	0.12086
upi_rg_214	0.751539
upi_rg_215	0.616894
upi_rg_22	0.86738
upi_rg_220	0.544306
upi_rg_221	0.543592
upi_rg_222	0.595093
upi_rg_223	0.69069
upi_rg_225	0.790365
upi_rg_226	0.756401
upi_rg_227	0.7338
upi_rg_228	0.772995
upi_rg_229	0.669734
upi_rg_230	0.518786
upi_rg_231	0.473908
upi_rg_232	0.0959825
upi_rg_233	0.557231
upi_rg_235	0.72684
upi_rg_236	0.771769
upi_rg_237	0.782448
upi_rg_239	0.739701
upi_rg_24	0.738325
upi_rg_240	0.625708
upi_rg_241	0.678437
upi_rg_242	0.727261
upi_rg_243	0.562268
upi_rg_244	0.523885
upi_rg_245	0.533637
upi_rg_246	0.56906
upi_rg_248	0.751263
upi_rg_249	0.785251
upi_rg_25	0.776175
upi_rg_250	0.653264
upi_rg_251	0.67156
upi_rg_252	0.675633
upi_rg_253	0.717899
upi_rg_254	0.647058
upi_rg_255	0.621088
upi_rg_256	0.609589
upi_rg_257	0.150413
upi_rg_258	0.534933
upi_rg_259	0.520244
upi_rg_26	0.106238
upi_rg_260	0.505838
upi_rg_261	0.780758
upi_rg_262	0.783146
upi_rg_263	0.699563
upi_rg_264	0.711773
upi_rg_265	0.0797575
upi_rg_266	0.614429
upi_rg_267	0.626617
upi_rg_268	0.707304
upi_rg_269	0.298146
upi_rg_27	0.541879
upi_rg_270	0.707269
upi_rg_271	0.114892
upi_rg_272	0.557797
upi_rg_273	0.379445
upi_rg_274	0.56139
upi_rg_276	0.726946
upi_rg_277	0.798599
upi_rg_278	0.6957
upi_rg_279	0.600475
upi_rg_28	0.570176
upi_rg_280	0.67762
upi_rg_283	0.737036
upi_rg_284	0.0818238
upi_rg_285	0.499834
upi_rg_287	0.650441
upi_rg_289	0.712777
upi_rg_29	0.710555
upi_rg_290	0.706489
upi_rg_291	0.578244
upi_rg_292	0.677892
upi_rg_293	0.669034
upi_rg_294	0.570749
upi_rg_295	0.47885
upi_rg_296	0.550422
upi_rg_297	0.757691
upi_rg_298	0.710837
upi_rg_299	0.665115
upi_rg_3	0.815019
upi_rg_30	0.790135
upi_rg_300	0.609148
upi_rg_301	0.586899
upi_rg_302	0.695728
upi_rg_303	0.67097
upi_rg_304	0.679426
upi_rg_305	0.542331
upi_rg_306	0.684307
upi_rg_307	0.642187
upi_rg_308	0.544365
upi_rg_309	0.484097
upi_rg_31	0.834138
upi_rg_310	0.489087
upi_rg_311	0.646986
upi_rg_312	0.51894
upi_rg_314	0.609278
upi_rg_316	0.635429
upi_rg_317	0.623698
upi_rg_318	0.537595
upi_rg_319	0.537977
upi_rg_32	0.765162
upi_rg_320	0.672838
upi_rg_321	0.558319
upi_rg_322	0.679635
upi_rg_323	0.638852
upi_rg_324	0.716304
upi_rg_325	0.613008
upi_rg_326	0.081842
upi_rg_327	0.681043
upi_rg_328	0.682242
upi_rg_33	0.90062
upi_rg_330	0.704303
upi_rg_331	0.622734
upi_rg_332	0.490969
upi_rg_334	0.56498
upi_rg_335	0.747802
upi_rg_337	0.733485
upi_rg_338	0.694228
upi_rg_339	0.177285
upi_rg_34	0.887586
upi_rg_340	0.68188
upi_rg_341	0.69469
upi_rg_342	0.577161
upi_rg_343	0.55722
upi_rg_344	0.602398
upi_rg_345	0.662156
upi_rg_346	0.129265
upi_rg_347	0.639551
upi_rg_348	0.665914
upi_rg_349	0.569051
upi_rg_35	0.779326
upi_rg_350	0.548918
upi_rg_351	0.0826431
upi_rg_352	0.571016
upi_rg_353	0.0666708
upi_rg_354	0.617486
upi_rg_355	0.635573
upi_rg_356	0.616727
upi_rg_357	0.629826
upi_rg_358	0.492131
upi_rg_359	0.100592
upi_rg_36	0.733049
upi_rg_360	0.627292
upi_rg_361	0.71351
upi_rg_362	0.637686
upi_rg_363	0.642627
upi_rg_364	0.64863
upi_rg_365	0.0845132
upi_rg_366	0.546318
upi_rg_367	0.511973
upi_rg_368	0.57406
upi_rg_369	0.58793
upi_rg_37	0.683151
upi_rg_370	0.501838
upi_rg_371	0.586012
upi_rg_372	0.709571
upi_rg_373	0.669129
upi_rg_375	0.532363
upi_rg_376	0.557205
upi_rg_377	0.111995
upi_rg_378	0.587545
upi_rg_379	0.0927919
upi_rg_38	0.739503
upi_rg_380	0.478526
upi_rg_381	0.608025
upi_rg_382	0.608347
upi_rg_383	0.624541
upi_rg_384	0.65563
upi_rg_385	0.659322
upi_rg_386	0.690172
upi_rg_387	0.707555
upi_rg_388	0.608811
upi_rg_389	0.597075
upi_rg_39	0.722478
upi_rg_390	0.621008
upi_rg_391	0.564888
upi_rg_392	0.5963
upi_rg_393	0.634327
upi_rg_394	0.59678
upi_rg_395	0.743885
upi_rg_396	0.645046
upi_rg_397	0.527301
upi_rg_398	0.117483
upi_rg_399	0.534285
upi_rg_4	0.0496746
upi_rg_40	0.588388
upi_rg_400	0.636285
upi_rg_401	0.67623
upi_rg_403	0.635701
upi_rg_405	0.515833
upi_rg_406	0.538562
upi_rg_407	0.565697
upi_rg_408	0.604
upi_rg_409	0.575121
upi_rg_41	0.713479
upi_rg_410	0.583127
upi_rg_411	0.670981
upi_rg_412	0.673123
upi_rg_413	0.586488
upi_rg_414	0.60364
upi_rg_415	0.54537
upi_rg_416	0.555358
upi_rg_418	0.589359
upi_rg_419	0.594173
upi_rg_420	0.62419
upi_rg_421	0.674399
upi_rg_422	0.734002
upi_rg_423	0.563152
upi_rg_424	0.516901
upi_rg_425	0.617363
upi_rg_426	0.0971354
upi_rg_427	0.547408
upi_rg_428	0.572081
upi_rg_429	0.538312
upi_rg_43	0.814766
upi_rg_430	0.663091
upi_rg_431	0.506478
upi_rg_432	0.601453
upi_rg_433	0.115623
upi_rg_434	0.626913
upi_rg_435	0.537641
upi_rg_436	0.615377
upi_rg_437	0.575114
upi_rg_438	0.551023
upi_rg_439	0.512423
upi_rg_44	0.893673
upi_rg_441	0.0670262
upi_rg_442	0.568978
upi_rg_443	0.590757
upi_rg_444	0.598227
upi_rg_445	0.595382
upi_rg_446	0.622656
upi_rg_447	0.546745
upi_rg_448	0.0983494
upi_rg_449	0.531385
upi_rg_45	0.889525
upi_rg_450	0.49509
upi_rg_451	0.60619
upi_rg_452	0.571602
upi_rg_453	0.604726
upi_rg_454	0.609939
upi_rg_455	0.586772
upi_rg_456	0.502728
upi_rg_457	0.623947
upi_rg_458	0.550477
upi_rg_459	0.52687
upi_rg_46	0.872187
upi_rg_461	0.520865
upi_rg_462	0.519033
upi_rg_463	0.668773
upi_rg_464	0.578504
upi_rg_465	0.613441
upi_rg_467	0.436663
upi_rg_468	0.590764
upi_rg_469	0.200605
upi_rg_47	0.885407
upi_rg_470	0.538412
upi_rg_471	0.0645779
upi_rg_472	0.534091
upi_rg_473	0.630001
upi_rg_474	0.653759
upi_rg_475	0.590371
upi_rg_476	0.619376
upi_rg_477	0.667968
upi_rg_478	0.529998
upi_rg_479	0.510334
upi_rg_48	0.881759
upi_rg_480	0.503802
upi_rg_481	0.577411
upi_rg_482	0.524524
upi_rg_483	0.535523
upi_rg_484	0.668393
upi_rg_485	0.570244
upi_rg_486	0.580209
upi_rg_487	0.64887
upi_rg_488	0.685208
upi_rg_489	0.593777
upi_rg_49	0.801478
upi_rg_490	0.574752
upi_rg_491	0.572765
upi_rg_493	0.498107
upi_rg_494	0.596237
upi_rg_496	0.568767
upi_rg_497	0.128564
upi_rg_498	0.647793
upi_rg_499	0.629164
upi_rg_5	0.879504
upi_rg_50	0.685789
upi_rg_500	0.0975452
upi_rg_501	0.520015
upi_rg_502	0.11061
upi_rg_503	0.523244
upi_rg_504	0.564655
upi_rg_505	0.587775
upi_rg_506	0.509781
upi_rg_507	0.626288
upi_rg_508	0.530478
upi_rg_509	0.526255
upi_rg_51	0.713382
upi_rg_510	0.390085
upi_rg_511	0.502898
upi_rg_512	0.484083
upi_rg_514	0.555125
upi_rg_515	0.51912
upi_rg_516	0.557759
upi_rg_517	0.694919
upi_rg_518	0.569412
upi_rg_519	0.602188
upi_rg_52	0.849147
upi_rg_520	0.577214
upi_rg_521	0.53326
upi_rg_522	0.55117
upi_rg_523	0.590145
upi_rg_524	0.0978669
upi_rg_526	0.455959
upi_rg_527	0.510105
upi_rg_528	0.554332
upi_rg_529	0.565211
upi_rg_53	0.130007
upi_rg_531	0.490513
upi_rg_532	0.50256
upi_rg_533	0.66329
upi_rg_534	0.606479
upi_rg_535	0.659091
upi_rg_536	0.53422
upi_rg_537	0.616768
upi_rg_539	0.70692
upi_rg_54	0.758976
upi_rg_540	0.577645
upi_rg_541	0.523783
upi_rg_542	0.523417
upi_rg_543	0.470476
upi_rg_544	0.0994413
upi_rg_545	0.629579
upi_rg_546	0.552773
upi_rg_547	0.380845
upi_rg_548	0.551821
upi_rg_549	0.42831
upi_rg_55	0.618815
upi_rg_550	0.565312
upi_rg_551	0.562601
upi_rg_552	0.519922
upi_rg_553	0.564262
upi_rg_554	0.0738504
upi_rg_555	0.67693
upi_rg_556	0.62008
upi_rg_557	0.481783
upi_rg_558	0.456575
upi_rg_559	0.474073
upi_rg_56	0.805398
upi_rg_561	0.463184
upi_rg_562	0.590473
upi_rg_563	0.569787
upi_rg_564	0.601319
upi_rg_565	0.633862
upi_rg_566	0.580076
upi_rg_568	0.662155
upi_rg_569	0.47018
upi_rg_57	0.888795
upi_rg_571	0.273757
upi_rg_572	0.570523
upi_rg_573	0.535791
upi_rg_574	0.12581
upi_rg_575	0.580034
upi_rg_576	0.52284
upi_rg_577	0.663694
upi_rg_578	0.518428
upi_rg_579	0.482167
upi_rg_58	0.885007
upi_rg_580	0.564221
upi_rg_582	0.581019
upi_rg_583	0.620914
upi_rg_584	0.333002
upi_rg_585	0.583144
upi_rg_587	0.529862
upi_rg_588	0.559106
upi_rg_59	0.786594
upi_rg_590	0.496542
upi_rg_591	0.116005
upi_rg_592	0.647024
upi_rg_593	0.663916
upi_rg_594	0.592698
upi_rg_595	0.15126
upi_rg_596	0.561549
upi_rg_597	0.568842
upi_rg_598	0.11879
upi_rg_599	0.629178
upi_rg_6	0.828125
upi_rg_60	0.700501
upi_rg_601	0.527408
upi_rg_602	0.492208
upi_rg_603	0.604278
upi_rg_604	0.694637
upi_rg_605	0.57117
upi_rg_606	0.669582
upi_rg_607	0.683705
upi_rg_608	0.644184
upi_rg_61	0.72426
upi_rg_610	0.561099
upi_rg_611	0.545845
upi_rg_612	0.569985
upi_rg_613	0.659331
upi_rg_615	0.0955525
upi_rg_616	0.516885
upi_rg_617	0.547471
upi_rg_618	0.586615
upi_rg_619	0.624345
upi_rg_62	0.0702274
upi_rg_620	0.462135
upi_rg_621	0.634516
upi_rg_622	0.534416
upi_rg_624	0.6599
upi_rg_625	0.607976
upi_rg_626	0.0892288
upi_rg_627	0.272894
upi_rg_628	0.458874
upi_rg_63	0.598651
upi_rg_630	0.673994
upi_rg_631	0.687196
upi_rg_632	0.550831
upi_rg_633	0.592795
upi_rg_634	0.638963
upi_rg_635	0.605155
upi_rg_636	0.606785
upi_rg_637	0.641102
upi_rg_638	0.602762
upi_rg_639	0.640471
upi_rg_64	0.77341
upi_rg_641	0.565476
upi_rg_642	0.669335
upi_rg_643	0.655798
upi_rg_644	0.549939
upi_rg_645	0.691439
upi_rg_646	0.721087
upi_rg_647	0.115955
upi_rg_648	0.563241
upi_rg_649	0.124697
upi_rg_65	0.797155
upi_rg_650	0.649519
upi_rg_651	0.0999231
upi_rg_652	0.541701
upi_rg_653	0.601366
upi_rg_654	0.695743
upi_rg_655	0.722711
upi_rg_656	0.601179
upi_rg_657	0.678492
upi_rg_658	0.605598
upi_rg_66	0.800879
upi_rg_660	0.669683
upi_rg_662	0.602812
upi_rg_663	0.678038
upi_rg_664	0.626567
upi_rg_665	0.566873
upi_rg_666	0.0641677
upi_rg_667	0.723417
upi_rg_668	0.729403
upi_rg_669	0.201342
upi_rg_67	0.799293
upi_rg_670	0.592658
upi_rg_671	0.513063
upi_rg_672	0.550611
upi_rg_673	0.0808921
upi_rg_674	0.759501
upi_rg_675	0.499866
upi_rg_676	0.105225
upi_rg_677	0.691424
upi_rg_678	0.570674
upi_rg_679	0.459113
upi_rg_68	0.768974
upi_rg_680	0.551531
upi_rg_681	0.12066
upi_rg_682	0.63954
upi_rg_683	0.662921
upi_rg_684	0.662207
upi_rg_685	0.64199
upi_rg_686	0.109717
upi_rg_687	0.752643
upi_rg_688	0.618037
upi_rg_689	0.668686
upi_rg_69	0.82832
upi_rg_690	0.560346
upi_rg_691	0.585599
upi_rg_692	0.0758959
upi_rg_693	0.694043
upi_rg_694	0.687348
upi_rg_695	0.72249
upi_rg_696	0.685461
upi_rg_697	0.637837
upi_rg_699	0.636805
upi_rg_7	0.837882
upi_rg_700	0.654429
upi_rg_701	0.655858
upi_rg_702	0.694962
upi_rg_704	0.234035
upi_rg_705	0.557202
upi_rg_706	0.580533
upi_rg_707	0.694933
upi_rg_709	0.709626
upi_rg_71	0.717659
upi_rg_711	0.696779
upi_rg_712	0.71272
upi_rg_713	0.66215
upi_rg_714	0.681919
upi_rg_715	0.686834
upi_rg_718	0.613287
upi_rg_719	0.606801
upi_rg_72	0.604495
upi_rg_720	0.535473
upi_rg_721	0.116172
upi_rg_722	0.567593
upi_rg_723	0.70066
upi_rg_724	0.689608
upi_rg_725	0.696527
upi_rg_726	0.608368
upi_rg_727	0.690899
upi_rg_728	0.654491
upi_rg_729	0.680844
upi_rg_73	0.711978
upi_rg_730	0.625095
upi_rg_731	0.644247
upi_rg_732	0.557445
upi_rg_733	0.555766
upi_rg_734	0.710365
upi_rg_735	0.603793
upi_rg_736	0.675059
upi_rg_737	0.680696
upi_rg_738	0.684186
upi_rg_739	0.163894
upi_rg_74	0.734715
upi_rg_740	0.541713
upi_rg_741	0.111236
upi_rg_742	0.522552
upi_rg_743	0.707002
upi_rg_744	0.720259
upi_rg_745	0.567869
upi_rg_746	0.723663
upi_rg_747	0.759515
upi_rg_748	0.672713
upi_rg_749	0.691244
upi_rg_75	0.784983
upi_rg_750	0.676421
upi_rg_751	0.62965
upi_rg_752	0.652261
upi_rg_753	0.626263
upi_rg_754	0.594942
upi_rg_755	0.772534
upi_rg_756	0.586693
upi_rg_757	0.373763
upi_rg_758	0.535239
upi_rg_759	0.711876
upi_rg_76	0.0914724
upi_rg_760	0.638819
upi_rg_761	0.722649
upi_rg_762	0.670454
upi_rg_763	0.721616
upi_rg_764	0.124826
upi_rg_765	0.667499
upi_rg_766	0.675504
upi_rg_767	0.144096
upi_rg_768	0.567119
upi_rg_769	0.528623
upi_rg_77	0.795501
upi_rg_770	0.556936
upi_rg_771	0.141524
upi_rg_772	0.145483
upi_rg_773	0.393998
upi_rg_774	0.346045
upi_rg_775	0.0753179
upi_rg_776	0.666899
upi_rg_777	0.676551
upi_rg_778	0.697009
upi_rg_779	0.100713
upi_rg_78	0.831567
upi_rg_780	0.682559
upi_rg_781	0.686518
upi_rg_782	0.56969
upi_rg_783	0.258665
upi_rg_784	0.090385
upi_rg_785	0.612721
upi_rg_786	0.628806
upi_rg_787	0.719978
upi_rg_789	0.691267
upi_rg_79	0.872104
upi_rg_790	0.735359
upi_rg_791	0.725648
upi_rg_792	0.684224
upi_rg_793	0.54401
upi_rg_794	0.447647
upi_rg_795	0.49622
upi_rg_796	0.640849
upi_rg_797	0.531699
upi_rg_798	0.319812
upi_rg_799	0.310171
upi_rg_8	0.818303
upi_rg_80	0.875465
upi_rg_800	0.641406
upi_rg_802	0.569003
upi_rg_803	0.0482311
upi_rg_805	0.625781
upi_rg_806	0.653612
upi_rg_808	0.504751
upi_rg_81	0.801396
upi_rg_810	0.415376
upi_rg_811	0.630157
upi_rg_812	0.659114
upi_rg_813	0.637126
upi_rg_814	0.640436
upi_rg_816	0.122257
upi_rg_817	0.575411
upi_rg_818	0.675933
upi_rg_819	0.687323
upi_rg_821	0.680993
upi_rg_822	0.685666
upi_rg_823	0.683236
upi_rg_824	0.625706
upi_rg_825	0.669031
upi_rg_826	0.488978
upi_rg_827	0.370459
upi_rg_828	0.616835
upi_rg_829	0.642719
upi_rg_83	0.692505
upi_rg_830	0.65824
upi_rg_831	0.642412
upi_rg_832	0.64963
upi_rg_833	0.605004
upi_rg_834	0.637411
upi_rg_835	0.549575
upi_rg_836	0.083457
upi_rg_837	0.654126
upi_rg_838	0.659255
upi_rg_839	0.670768
upi_rg_84	0.837238
upi_rg_840	0.490273
upi_rg_841	0.608029
upi_rg_842	0.646951
upi_rg_843	0.616176
upi_rg_844	0.0949704
upi_rg_845	0.571317
upi_rg_846	0.56822
upi_rg_847	0.680171
upi_rg_848	0.659515
upi_rg_849	0.630047
upi_rg_85	0.756138
upi_rg_850	0.62842
upi_rg_851	0.540959
upi_rg_852	0.351457
upi_rg_853	0.648003
upi_rg_854	0.468006
upi_rg_856	0.532521
upi_rg_857	0.435252
upi_rg_858	0.66906
upi_rg_859	0.654006
upi_rg_860	0.635736
upi_rg_861	0.167232
upi_rg_862	0.62101
upi_rg_863	0.543791
upi_rg_864	0.637827
upi_rg_865	0.603913
upi_rg_866	0.371346
upi_rg_867	0.65319
upi_rg_868	0.485348
upi_rg_869	0.582502
upi_rg_87	0.591692
upi_rg_871	0.560811
upi_rg_872	0.648621
upi_rg_873	0.729652
upi_rg_874	0.670429
upi_rg_875	0.660465
upi_rg_876	0.109109
upi_rg_877	0.410998
upi_rg_878	0.560979
upi_rg_879	0.60777
upi_rg_88	0.608347
upi_rg_880	0.649236
upi_rg_881	0.622139
upi_rg_882	0.583361
upi_rg_883	0.558884
upi_rg_884	0.625974
upi_rg_885	0.714275
upi_rg_886	0.683449
upi_rg_887	0.120903
upi_rg_888	0.448204
upi_rg_889	0.67548
upi_rg_89	0.794622
upi_rg_890	0.538702
upi_rg_891	0.541865
upi_rg_892	0.514709
upi_rg_893	0.647944
upi_rg_894	0.106779
upi_rg_895	0.720517
upi_rg_897	0.666189
upi_rg_898	0.690447
upi_rg_899	0.671032
upi_rg_9	0.550551
upi_rg_90	0.071603
upi_rg_900	0.554644
upi_rg_901	0.559925
upi_rg_902	0.603575
upi_rg_903	0.427637
upi_rg_904	0.641321
upi_rg_905	0.653983
upi_rg_907	0.10137
upi_rg_908	0.495769
upi_rg_909	0.553021
upi_rg_910	0.518279
upi_rg_911	0.515188
upi_rg_912	0.511447
upi_rg_913	0.672059
upi_rg_915	0.674725
upi_rg_916	0.678725
upi_rg_917	0.618501
upi_rg_918	0.300479
upi_rg_92	0.84753
upi_rg_921	0.536914
upi_rg_922	0.518416
upi_rg_923	0.556651
upi_rg_925	0.580125
upi_rg_926	0.675679
upi_rg_928	0.63096
upi_rg_929	0.651266
upi_rg_93	0.783683
upi_rg_930	0.659958
upi_rg_931	0.473071
upi_rg_932	0.493725
upi_rg_933	0.643135
upi_rg_934	0.662454
upi_rg_935	0.640068
upi_rg_936	0.611985
upi_rg_937	0.494337
upi_rg_938	0.496526
upi_rg_939	0.62794
upi_rg_940	0.668545
upi_rg_941	0.68814
upi_rg_942	0.681351
upi_rg_943	0.67546
upi_rg_945	0.57755
upi_rg_946	0.560146
upi_rg_947	0.103616
upi_rg_948	0.529542
upi_rg_949	0.676328
upi_rg_95	0.69843
upi_rg_950	0.650341
upi_rg_951	0.637498
upi_rg_952	0.50478
upi_rg_953	0.496866
upi_rg_954	0.52452
upi_rg_958	0.677709
upi_rg_959	0.646846
upi_rg_96	0.697437
upi_rg_960	0.676088
upi_rg_961	0.355151
upi_rg_962	0.764124
upi_rg_963	0.64141
upi_rg_964	0.638184
upi_rg_965	0.11887
upi_rg_966	0.681651
upi_rg_967	0.550977
upi_rg_970	0.591508
upi_rg_971	0.593127
upi_rg_972	0.60905
upi_rg_973	0.637308
upi_rg_974	0.221855
upi_rg_975	0.631898
upi_rg_976	0.65294
upi_rg_977	0.555463
upi_rg_978	0.675108
upi_rg_979	0.488015
upi_rg_98	0.109411
upi_rg_980	0.641946
upi_rg_981	0.679831
upi_rg_982	0.0939615
upi_rg_983	0.638306
upi_rg_984	0.653834
upi_rg_985	0.642354
upi_rg_986	0.653481
upi_rg_987	0.622948
upi_rg_988	0.421428
upi_rg_989	0.161857
upi_rg_99	0.769342
upi_rg_990	0.573805
upi_rg_991	0.591091
upi_rg_992	0.593307
upi_rg_993	0.390054
upi_rg_994	0.322248
upi_rg_995	0.657039
upi_rg_996	0.0861082
upi_rg_997	0.667052
upi_rg_998	0.641668
upi_rg_999	0.50965
upi_by_0	0.892852
upi_by_1	0.659008
upi_by_10	0.781426
upi_by_100	0.805601
upi_by_1000	0.65848
upi_by_1001	0.600062
upi_by_1002	0.630928
upi_by_1003	0.622465
upi_by_1004	0.0911186
upi_by_1005	0.657043
upi_by_1006	0.660187
upi_by_1007	0.678818
upi_by_1008	0.667824
upi_by_1009	0.401211
upi_by_101	0.0691013
upi_by_1011	0.603902
upi_by_1012	0.101026
upi_by_1013	0.660331
upi_by_1014	0.501394
upi_by_1015	0.501213
upi_by_1016	0.506176
upi_by_1017	0.607446
upi_by_1018	0.681661
upi_by_1019	0.674487
upi_by_102	0.778457
upi_by_1021	0.325668
upi_by_1022	0.642949
upi_by_1023	0.493218
upi_by_1024	0.128885
upi_by_1025	0.601178
upi_by_1026	0.606379
upi_by_1027	0.654728
upi_by_1028	0.623789
upi_by_1029	0.0829796
upi_by_103	0.851559
upi_by_1030	0.646211
upi_by_1031	0.68316
upi_by_1032	0.661708
upi_by_1033	0.664963
upi_by_1034	0.673567
upi_by_1036	0.461331
upi_by_1037	0.638244
upi_by_1038	0.665159
upi_by_104	0.870812
upi_by_1040	0.626057
upi_by_1041	0.475612
upi_by_1042	0.435601
upi_by_1043	0.643679
upi_by_1044	0.605155
upi_by_1045	0.609039
upi_by_1046	0.0782397
upi_by_1047	0.700805
upi_by_1048	0.649329
upi_by_1049	0.668674
upi_by_105	0.0432417
upi_by_1050	0.130433
upi_by_1052	0.639939
upi_by_1053	0.661145
upi_by_1054	0.618005
upi_by_1056	0.693389
upi_by_1057	0.110374
upi_by_1058	0.636364
upi_by_1059	0.632961
upi_by_106	0.794068
upi_by_1060	0.343387
upi_by_1061	0.642321
upi_by_1062	0.563833
upi_by_1063	0.578034
upi_by_1064	0.44855
upi_by_1065	0.498407
upi_by_1066	0.615117
upi_by_1067	0.0971119
upi_by_1069	0.671259
upi_by_107	0.78411
upi_by_1070	0.0793335
upi_by_1071	0.641941
upi_by_1072	0.622895
upi_by_1073	0.675977
upi_by_1074	0.106837
upi_by_1075	0.309172
upi_by_1077	0.638685
upi_by_1078	0.447258
upi_by_1079	0.442762
upi_by_108	0.769248
upi_by_1080	0.634738
upi_by_1081	0.106109
upi_by_1082	0.656339
upi_by_1083	0.351606
upi_by_1085	0.126153
upi_by_1086	0.473433
upi_by_1087	0.689045
upi_by_1088	0.617038
upi_by_1089	0.597495
upi_by_109	0.739687
upi_by_1090	0.458191
upi_by_1091	0.512892
upi_by_1093	0.0851479
upi_by_1094	0.60594
upi_by_1095	0.594491
upi_by_1096	0.577502
upi_by_1097	0.548392
upi_by_1098	0.60968
upi_by_1099	0.631917
upi_by_11	0.886799
upi_by_110	0.736719
upi_by_1100	0.463112
upi_by_1101	0.607405
upi_by_1103	0.519124
upi_by_1104	0.631446
upi_by_1105	0.660405
upi_by_1106	0.610721
upi_by_1107	0.615421
upi_by_1108	0.382116
upi_by_1109	0.572671
upi_by_111	0.737303
upi_by_1110	0.551303
upi_by_1111	0.566184
upi_by_1112	0.661276
upi_by_1113	0.603741
upi_by_1114	0.624903
upi_by_1115	0.649195
upi_by_1116	0.647034
upi_by_1117	0.299447
upi_by_1118	0.521675
upi_by_1119	0.112815
upi_by_112	0.811203
upi_by_1120	0.608698
upi_by_1121	0.557331
upi_by_1122	0.402891
upi_by_1123	0.588431
upi_by_1124	0.310045
upi_by_1125	0.642667
upi_by_1126	0.596459
upi_by_1127	0.623977
upi_by_1128	0.470387
upi_by_1129	0.438041
upi_by_113	0.815127
upi_by_1130	0.648014
upi_by_1132	0.520986
upi_by_1133	0.569986
upi_by_1134	0.641924
upi_by_1135	0.637504
upi_by_1136	0.648583
upi_by_1137	0.657863
upi_by_1138	0.688875
upi_by_1139	0.604104
upi_by_114	0.0966115
upi_by_1141	0.607129
upi_by_1142	0.477385
upi_by_1144	0.611332
upi_by_1145	0.559893
upi_by_1146	0.696703
upi_by_1147	0.659797
upi_by_1148	0.479252
upi_by_1149	0.49255
upi_by_115	0.822432
upi_by_1150	0.497814
upi_by_1151	0.532091
upi_by_1152	0.640213
upi_by_1153	0.586428
upi_by_1154	0.630864
upi_by_1155	0.63539
upi_by_1156	0.143396
upi_by_1158	0.622044
upi_by_1159	0.496068
upi_by_116	0.555343
upi_by_1160	0.525191
upi_by_1161	0.484721
upi_by_1162	0.458481
upi_by_1163	0.618062
upi_by_1164	0.628177
upi_by_1166	0.644324
upi_by_1167	0.605762
upi_by_1168	0.606544
upi_by_1169	0.556016
upi_by_117	0.0696463
upi_by_1170	0.487748
upi_by_1171	0.577004
upi_by_1173	0.594719
upi_by_1174	0.714613
upi_by_1175	0.63265
upi_by_1177	0.643679
upi_by_1178	0.684095
upi_by_1179	0.645621
upi_by_118	0.546071
upi_by_1180	0.631346
upi_by_1181	0.575377
upi_by_1182	0.614925
upi_by_1183	0.656279
upi_by_1185	0.610842
upi_by_1186	0.159717
upi_by_1187	0.481762
upi_by_1188	0.542392
upi_by_1189	0.601894
upi_by_119	0.585163
upi_by_1190	0.638107
upi_by_1191	0.677841
upi_by_1192	0.683205
upi_by_1193	0.652365
upi_by_1194	0.670969
upi_by_1195	0.632529
upi_by_1196	0.661948
upi_by_1197	0.627918
upi_by_1198	0.635483
upi_by_1199	0.618656
upi_by_12	0.855957
upi_by_120	0.644371
upi_by_1200	0.31589
upi_by_1201	0.617295
upi_by_1202	0.634184
upi_by_1203	0.380475
upi_by_1204	0.616142
upi_by_1205	0.622278
upi_by_1206	0.600718
upi_by_1207	0.488196
upi_by_1208	0.14605
upi_by_1209	0.140907
upi_by_121	0.837091
upi_by_1211	0.0947623
upi_by_1212	0.601078
upi_by_1213	0.636485
upi_by_1214	0.348772
upi_by_1215	0.539097
upi_by_1216	0.640094
upi_by_1217	0.0865136
upi_by_1218	0.550275
upi_by_1219	0.6313
upi_by_1220	0.57282
upi_by_1221	0.600472
upi_by_1222	0.623912
upi_by_1223	0.69158
upi_by_1224	0.6282
upi_by_1225	0.682133
upi_by_1226	0.572745
upi_by_1227	0.610152
upi_by_123	0.773105
upi_by_1230	0.517338
upi_by_1231	0.496683
upi_by_1235	0.488799
upi_by_1236	0.606389
upi_by_1237	0.556843
upi_by_1238	0.564144
upi_by_124	0.808788
upi_by_1241	0.610897
upi_by_1242	0.535685
upi_by_1243	0.593784
upi_by_1245	0.596711
upi_by_1246	0.627221
upi_by_1247	0.681876
upi_by_1248	0.682074
upi_by_125	0.0700722
upi_by_1251	0.557403
upi_by_1252	0.548931
upi_by_1253	0.557605
upi_by_1254	0.622773
upi_by_1256	0.616862
upi_by_1257	0.524267
upi_by_1258	0.633196
upi_by_1259	0.644612
upi_by_126	0.637002
upi_by_1260	0.4639
[truncated: 1,581 more rows]

## Sheet: 4G
Fraction spurious crosslinks removed	Spread	10	10	10	10	10	20	20	20	20	20	50	50	50	50	50	100	100	100	100	100	200	200	200	200	200
	Amplitude	0.01	0.1	1	10	100	0.01	0.1	1	10	100	0.01	0.1	1	10	100	0.01	0.1	1	10	100	0.01	0.1	1	10	100
Fraction errors	Quantile cutoff
0	q0.0
0	q0.01
0	q0.02
0	q0.05
0	q0.10
0	q0.20
0	q0.50
0.01	q0.0			0	0	0		0	0	0	0		0	0	0	0	0	0	0	0	0	0	0	0	0	0
0.01	q0.01			0	0	0.05492		0	0.762582	0.261881	0.0501085		0.416873	0.548194	0.249402	0.0458372	0	0.254725	0.275207	0.179733	0.0336719	0	0.0490583	0.056683	0.0293404	0.0106845
0.01	q0.02			0.906367	0.534849	0.10984		0	0.891685	0.523872	0.100239		0.526055	0.625654	0.478131	0.0916718	0	0.281728	0.313828	0.249875	0.0670447	0	0.0762155	0.0785514	0.0491268	0.02091
0.01	q0.05			0.932584	0.96161	0.274712		0	0.920131	0.896169	0.250542		0.615385	0.708344	0.619209	0.229178	0	0.351035	0.373965	0.323447	0.153736	0	0.125712	0.129767	0.0907298	0.0510614
0.01	q0.10			0.958801	0.971673	0.549424		0	0.936543	0.920755	0.500996		0.707196	0.755417	0.688328	0.450029	0	0.438344	0.444094	0.385968	0.238361	0	0.193167	0.194498	0.147295	0.101093
0.01	q0.20			0.962547	0.979128	0.957716		0	0.955142	0.939853	0.881878		0.789082	0.809714	0.755106	0.609134	0	0.536454	0.538441	0.475292	0.337098	0	0.307052	0.3139	0.249403	0.201115
0.01	q0.50				0.989191	0.978802		0	0.978118	0.966085	0.943927		0.920596		0.863605	0.776888	0	0.754275		0.689904	0.587344	0.434211	0.60622	0.613497	0.536267	0.500851
0.02	q0.0			0	0	0		0	0	0	0		0	0	0	0	0	0	0	0	0	0	0	0	0	0
0.02	q0.01			0	0.119329	0.0321897		0	0.349026	0.134663	0.0296216		0	0.385193	0.127956	0.0268119	0	0.24098	0.256427	0.109604	0.0200533	0	0.0438083	0.0562154	0.0268135	0.0103785
0.02	q0.02			0	0.27702	0.064398		0	0.766234	0.26949	0.0592377		0.371324	0.58709	0.255899	0.0536238	0	0.282405	0.309007	0.194525	0.0400937	0	0.0594231	0.0775812	0.0458571	0.020541
0.02	q0.05			0.959335	0.709332	0.161023		0	0.920996	0.67223	0.148086		0.555147	0.693151	0.554157	0.134059	0	0.348775	0.372612	0.299678	0.0994807	0	0.106268	0.126631	0.0869539	0.0505689
0.02	q0.10			0.966728	0.973995	0.322064		0	0.937771	0.911439	0.296188		0.658088	0.748214	0.662447	0.268115	0	0.43118	0.440055	0.369532	0.185696	0	0.175016	0.193616	0.143517	0.100467
0.02	q0.20			0.977819	0.982294	0.64411		0	0.954004	0.936664	0.592244		0.759804	0.805124	0.742203	0.512091	0	0.54343	0.544813	0.464546	0.301304	0	0.294296	0.310194	0.245462	0.200433
0.02	q0.50				0.990041	0.977382		0	0.978355	0.967979	0.931881		0.870098		0.86076	0.748463	0	0.767483		0.686905	0.565025	0.493478	0.606593	0.608924	0.531226	0.500313
0.05	q0.0			0	0	0		0	0	0	0	0	0	0	0	0	0	0	0	0	0	0	0	0	0	0
0.05	q0.01			0	0.0588488	0.0185119		0	0.095508	0.0581194	0.017307	0	0	0.155187	0.0549922	0.0154799	0	0.166091	0.149102	0.0475118	0.0123106	0	0.0404678	0.0486559	0.0212573	0.0100581
0.05	q0.02			0	0.119989	0.0370165		0	0.284215	0.116196	0.0346251	0	0.284831	0.311428	0.109979	0.0309593	0	0.233667	0.251253	0.0947025	0.0246198	0	0.0631836	0.0708804	0.0385845	0.0200658
0.05	q0.05			0	0.303551	0.0925377		0	0.776029	0.290597	0.0865638	0	0.545411	0.617684	0.274912	0.0773973	0	0.321638	0.340234	0.218997	0.0615259	0	0.114168	0.117488	0.0791282	0.0500569
0.05	q0.10			0.963441	0.611827	0.185054		0	0.922544	0.58113	0.173143	0	0.652877	0.721477	0.528698	0.154795	0	0.399758	0.414254	0.32285	0.122586	0	0.186438	0.183618	0.134869	0.100026
0.05	q0.20			0.976344	0.971936	0.370129		0	0.947523	0.918679	0.346322	0	0.750357	0.79088	0.698828	0.309544	0	0.512789	0.524946	0.43079	0.2367	0	0.307336	0.301675	0.237531	0.200022
0.05	q0.50				0.98697	0.924969		0	0.975441	0.961761	0.858334	0	0.876367		0.846239	0.672767	0	0.750951		0.668859	0.526278	0.423757	0.615935	0.604659	0.526863	0.500094
0.1	q0.0			0	0	0		0	0	0	0	0	0	0	0	0	0	0	0	0	0	0	0	0	0	0
0.1	q0.01			0	0.033987	0.0139587		0	0.0493827	0.0326613	0.0132347	0	0	0.0785446	0.0306629	0.0118582	0	0.0927489	0.0767122	0.0263362	0.0103641	0	0.0339321	0.0386668	0.0161009	0.0100065
0.1	q0.02			0	0.0683479	0.0279139		0	0.119574	0.0653025	0.0264716	0	0.157432	0.157567	0.0613283	0.0237159	0	0.163785	0.151431	0.052663	0.0207281	0	0.0543313	0.0604604	0.0307634	0.0200051
0.1	q0.05			0	0.170309	0.0697971		0	0.395858	0.163216	0.0661733	0	0.312387	0.392155	0.153312	0.0592897	0	0.26907	0.281464	0.130881	0.0518172	0	0.0995609	0.106225	0.0683777	0.0500079
0.1	q0.10			0.765445	0.340958	0.139591		0	0.788431	0.326452	0.132342	0	0.531081	0.649369	0.306375	0.118575	0	0.356002	0.368808	0.244389	0.103595	0	0.168024	0.170796	0.123281	0.100015
0.1	q0.20			0.974542	0.683887	0.27916		0	0.936977	0.652742	0.264653	0	0.696622	0.766094	0.579944	0.23712	0	0.481934	0.489662	0.376261	0.206372	0	0.290379	0.288421	0.22552	0.200016
0.1	q0.50				0.984536	0.697862		0	0.970032	0.953021	0.661533	0	0.861712		0.819562	0.580923	0	0.739041	0.744528	0.639346	0.5052	0.396249	0.601717	0.593761	0.518976	0.500008
0.2	q0.0			0	0	0		0	0	0	0	0	0	0	0	0	0	0	0	0	0	0	0	0	0	0
0.2	q0.01			0	0.0206359	0.0116786		0	0.0391168	0.0198857	0.0112086	0	0.0365512	0.0403498	0.0185383	0.0103351	0	0.0440495	0.0390941	0.0158922	0.0100075	0	0.024504	0.0261335	0.0120443	0.0100001
0.2	q0.02			0	0.0414541	0.0233556		0	0.0795168	0.0397988	0.022412	0	0.0365512	0.0806488	0.0370778	0.02067	0	0.084194	0.0778948	0.0317828	0.0200147	0	0.0424725	0.0447178	0.0237019	0.0200003
0.2	q0.05			0	0.103377	0.058393		0	0.200805	0.0995016	0.0560292	0	0.205788	0.20123	0.0926531	0.0516724	0	0.172402	0.177189	0.079373	0.0500363	0	0.0879189	0.0878023	0.0569145	0.0500001
0.2	q0.10			0	0.207103	0.116778		0	0.403823	0.199044	0.112065	0	0.298218	0.39799	0.185123	0.103335	0	0.275464	0.281985	0.156541	0.100072	0	0.152563	0.150325	0.109256	0.0999998
0.2	q0.20			0.804164	0.414404	0.233549		0	0.811717	0.398011	0.224141	0	0.600441	0.675012	0.368526	0.206624	0	0.419328	0.419467	0.288989	0.200124	0	0.275261	0.268123	0.210992	0.2
0.2	q0.50			0.988232	0.972516	0.583872		0	0.965839	0.922876	0.560391	0	0.852093	0.864829	0.755398	0.515239	0	0.712419	0.712795	0.588347	0.500098	0.277029	0.587563	0.580186	0.508813	0.5

## Sheet: 4H
Fraction non-erroneous crosslinks removed	Spread	10	10	10	10	10	20	20	20	20	20	50	50	50	50	50	100	100	100	100	100	200	200	200	200	200
	Amplitude	0.01	0.1	1	10	100	0.01	0.1	1	10	100	0.01	0.1	1	10	100	0.01	0.1	1	10	100	0.01	0.1	1	10	100
Fraction errors	Quantile cutoff
0	q0.0			0	0	0		0	0	0	0		0	0	0	0	0	0	0	0	0	0	0	0	0	0
0	q0.01			0.00877955	0.0100994	0.0101016		0	0.0099464	0.0101024	0.010103		0.00460317	0.0100911	0.010101	0.0101013	0	0.00933174	0.0100987	0.0101012	0.0101012	0	0.0100253	0.010101	0.0101011	0.0101011
0	q0.02			0.0178632	0.020405	0.0204094		0	0.0201369	0.020411	0.0204093		0.0136733	0.0203948	0.0204082	0.0204087	0	0.0185477	0.0204073	0.0204085	0.0204083	0	0.0201773	0.0204082	0.0204083	0.0204083
0	q0.05			0.0447642	0.0526385	0.0526348		0	0.0524681	0.0526342	0.0526332		0.0298234	0.052614	0.0526318	0.0526322	0	0.0512038	0.0526312	0.052632	0.0526317	0	0.0522104	0.0526297	0.0526316	0.0526316
0	q0.10			0.110568	0.111075	0.111118		0	0.110572	0.111112	0.111111		0.0853239	0.1111	0.111111	0.111112	0	0.109235	0.111109	0.111111	0.111111	0	0.110574	0.111109	0.111111	0.111111
0	q0.20			0.246394	0.249996	0.250005		0	0.249987	0.250001	0.250001		0.226115	0.249972	0.250001	0.250001	0	0.246628	0.249996	0.25	0.25	0	0.249543	0.249998	0.25	0.25
0	q0.50				0.999916	0.999983		0	0.996713	0.999991	0.999995		0.953583		0.999994	1	0	0.996428		1	1	0.872119	0.994559	0.999999	1	1
0.01	q0.0			0	0	0		0	0	0	0		0	0	0	0	0	0	0	0	0	0	0	0	0	0
0.01	q0.01			0	0	0		0	0.000226465	1.26665e-05	4.45982e-06		0.00424012	0.00292145	0	0	0	0.00728683	0.00641848	0.0017647	6.80251e-06	0	0.00958346	0.00930116	0.00830382	0.00534905
0.01	q0.02			0.00872121	1.36953e-05	0		0	0.00860652	4.69181e-05	4.50533e-06		0.0127912	0.0121278	0.000844873	0	0	0.0160272	0.0161661	0.00870014	0.000104328	0	0.0195468	0.0192882	0.0173681	0.0110135
0.01	q0.05			0.0366041	0.0161598	0		0	0.0399015	0.0167068	2.09142e-05		0.0282648	0.0429656	0.0264957	0	0	0.045859	0.0474122	0.0369974	0.00460361	0	0.0510728	0.0507225	0.0468398	0.0289656
0.01	q0.10			0.0974087	0.0721993	0		0	0.0970593	0.0721514	6.37754e-05		0.0821575	0.100196	0.0804439	0.0020185	0	0.104273	0.104573	0.0914182	0.0325085	0	0.108587	0.108093	0.101186	0.0616533
0.01	q0.20			0.226404	0.205859	0.0321096		0	0.233697	0.205258	0.0300952		0.218588	0.236784	0.212153	0.0838805	0	0.235133	0.241081	0.222718	0.124943	0	0.245802	0.244519	0.231094	0.139309
0.01	q0.50				0.928656	0.643694		0	0.972568	0.926407	0.623392		0.932399		0.93074	0.66101	0	0.969498		0.936639	0.651369	0.828525	0.98547	0.982864	0.934955	0.55894
0.02	q0.0			0	0	0		0	0	0	0		0	0	0	0	0	0	0	0	0	0	0	0	0	0
0.02	q0.01			0	0	0		0	4.18813e-05	4.07286e-06	5.66929e-06		0	2.57684e-05	0	0	0	0.00471777	0.00325429	0.0001546	1.46879e-06	0	0.00915336	0.00851723	0.0068915	0.00286573
0.02	q0.02			0	1.32179e-05	0		0	0.000239957	1.23433e-05	1.14543e-05		0.00397959	0.00489714	9.88887e-07	0	0	0.0138069	0.0120738	0.00257483	9.19944e-06	0	0.0188929	0.0181992	0.0148632	0.00594183
0.02	q0.05			0.0222732	4.09227e-05	0		0	0.0274563	0.000148553	2.95399e-05		0.0266576	0.0337413	0.00704287	0	0	0.042839	0.0422642	0.0242903	0.000419088	0	0.0501777	0.0489125	0.041785	0.0158931
0.02	q0.10			0.0741786	0.0350503	6.41153e-06		0	0.0840722	0.0360028	5.61259e-05		0.0793765	0.0895849	0.0535863	1.68743e-06	0	0.0987615	0.098186	0.074222	0.00823411	0	0.106277	0.105109	0.0922141	0.0340662
0.02	q0.20			0.207516	0.163724	2.16389e-05		0	0.219304	0.163161	0.000180071		0.213371	0.223895	0.177492	0.0112566	0	0.232142	0.231992	0.197829	0.0622095	0	0.241273	0.23918	0.21364	0.0770814
0.02	q0.50				0.860857	0.393076		0	0.94639	0.856415	0.371059		0.904038		0.865457	0.441691	0	0.968079		0.87657	0.436548	0.798402	0.971283	0.966021	0.874095	0.309386
0.05	q0.0			0	0	0		0	0	0	0	0	0	0	0	0	0	0	0	0	0	0	0	0	0	0
0.05	q0.01			0	0	0		0	1.33871e-05	1.10119e-05	1.42936e-05	0	0	6.20788e-06	0	0	0	0.00144714	0.00020776	3.54942e-06	0	0	0.00781914	0.00668581	0.00417829	0.000438297
0.05	q0.02			0	0	0		0	4.06515e-05	2.22483e-05	2.10029e-05	0	0.00335888	1.88144e-05	0	0	0	0.00751388	0.00356563	7.56967e-05	1.09063e-06	0	0.0169958	0.0153823	0.0095478	0.000934592
0.05	q0.05			0	0	0		0	0.000546073	6.12026e-05	5.41654e-05	0	0.0225438	0.0109108	5.61045e-06	4.16877e-07	0	0.0349397	0.0291047	0.00412876	2.25014e-05	0	0.0462673	0.044037	0.029656	0.00251786
0.05	q0.10			0.0440415	3.89717e-05	8.74386e-06		0	0.0457091	0.000165546	0.000102914	0	0.0694046	0.0596707	0.00428073	8.80074e-07	0	0.0857766	0.0808765	0.0356342	0.000467607	0	0.099471	0.0969304	0.0697751	0.00540826
0.05	q0.20			0.171291	0.0515762	1.47553e-05		0	0.174844	0.0526875	0.000205828	0	0.193666	0.186534	0.0911419	3.86133e-05	0	0.215993	0.206893	0.136699	0.00965574	0	0.22979	0.223792	0.168099	0.0122043
0.05	q0.50				0.677587	0.000456431		0	0.874963	0.669482	0.00943979	0	0.831958		0.692211	0.130768	0	0.9107		0.718537	0.144989	0.672705	0.934046	0.915955	0.709337	0.0487416
0.1	q0.0			0	0	0		0	0	0	0	0	0	0	0	0	0	0	0	0	0	0	0	0	0	0
0.1	q0.01			0	0	0		0	0	3.11863e-06	6.01923e-06	0	0	0	0	0	0	0.000408692	1.0925e-05	1.094e-06	0	0	0.00646719	0.0047023	0.00211637	1.09884e-05
0.1	q0.02			0	0	0		0	0	1.57522e-05	1.0424e-05	0	0.00207298	5.88687e-06	7.92193e-07	0	0	0.00293237	0.000289157	5.52581e-06	0	0	0.0145344	0.0118803	0.00499656	2.99456e-05
0.1	q0.05			0	2.09037e-05	0		0	6.54905e-05	5.84989e-05	3.13634e-05	0	0.00700192	0.000242906	4.08605e-06	0	0	0.0221273	0.0140502	0.000324538	2.96026e-06	0	0.0413645	0.0371762	0.0172941	8.25541e-05
0.1	q0.10			0.00274049	3.30925e-05	0		0	0.000829313	0.000116636	6.81032e-05	0	0.0321929	0.0195798	9.92001e-05	3.86518e-06	0	0.0669287	0.0577526	0.00801384	4.85751e-05	0	0.0912703	0.0848789	0.04386	0.000174843
0.1	q0.20			0.0944578	0.000111719	1.26036e-05		0	0.102857	0.000320319	0.000185156	0	0.117032	0.128465	0.0135958	3.99256e-05	0	0.187062	0.170298	0.07143	0.00109422	0	0.212271	0.200167	0.111598	0.000411106
0.1	q0.50				0.42461	0.000126036		0	0.753273	0.41676	0.000885341	0	0.710962		0.46547	0.0201921	0	0.829728	0.806099	0.514515	0.0250842	0.526229	0.874748	0.835858	0.490407	0.00170818
0.2	q0.0			0	0	0		0	0	0	0	0	0	0	0	0	0	0	0	0	0	0	0	0	0	0
0.2	q0.01			0	0	0		0	2.17879e-05	1.15488e-05	5.75247e-06	0	0.000682961	5.09006e-06	1.23419e-06	0	0	0.000423751	2.91409e-06	0	0	0	0.00494095	0.00289336	0.000665614	0
0.2	q0.02			0	0	1.43012e-06		0	3.30106e-05	1.63333e-05	1.58486e-05	0	0.000682961	1.79967e-05	1.87017e-06	0	0	0.00192577	8.34083e-05	9.72095e-07	0	0	0.0112981	0.00794816	0.00165079	0
0.2	q0.05			0	7.70915e-06	1.47528e-06		0	7.94236e-05	4.81402e-05	4.14178e-05	0	0.00657937	0.000169734	2.76523e-05	2.52078e-06	0	0.0137699	0.00493882	5.8162e-05	0	0	0.0331588	0.0273934	0.00616792	0
0.2	q0.10			0	3.25516e-05	7.78619e-06		0	0.000215476	9.90894e-05	8.05346e-05	0	0.0145284	0.00166571	0.000167664	1.53737e-05	0	0.04773	0.0309939	0.00166432	5.62317e-07	0	0.0753852	0.0655016	0.0169614	5.62196e-07
0.2	q0.20			0.00662672	7.32426e-05	2.97822e-05		0	0.00214352	0.000262965	0.000170201	0	0.0904334	0.0411856	0.00153647	9.08006e-05	0	0.142143	0.115921	0.022695	2.56205e-05	0	0.178429	0.158482	0.045454	9.48705e-07
0.2	q0.50			0.514088	0.0617456	0.000117727		0	0.52819	0.073549	0.000608841	0	0.635668	0.571907	0.185125	0.00291999	0	0.705832	0.635471	0.259576	0.000525822	0.269416	0.755526	0.683146	0.210769	1.51793e-06

## Sheet: 4I
Fraction fused nodes split	Spread	10	10	10	10	10	20	20	20	20	20	50	50	50	50	50	100	100	100	100	100	200	200	200	200	200
	Amplitude	0.01	0.1	1	10	100	0.01	0.1	1	10	100	0.01	0.1	1	10	100	0.01	0.1	1	10	100	0.01	0.1	1	10	100
Fraction errors	Quantile cutoff
0	q0.0
0	q0.01
0	q0.02
0	q0.05
0	q0.1
0	q0.2
0.01	q0.0			0	0	0		0	0	0	0		0	0	0	0	0	0	0	0	0	0	0	0	0	0
0.01	q0.01			1	1	1.05263		0	1	0.894737	0.736842		0.526316	0.894737	0.473684	0.526316	0	0.526316	0.526316	0.631579	0.631579	0	0.315789	0.684211	0.631579	0
0.01	q0.02			1	1	1.05263		0	1	0.894737	0.842105		0.526316	0.894737	0.473684	0.578947	0	0.526316	0.578947	0.631579	0.631579	0	0.368421	0.789474	0.684211	0
0.01	q0.05			1	1.05263	1.05263		0	1	1	0.894737		0.526316	0.894737	0.526316	0.684211	0	0.578947	0.578947	0.684211	0.631579	0	0.473684	0.789474	0.684211	0
0.01	q0.1			1	1.05263	1.05263		0	1	1	1		0.526316	0.894737	0.578947	0.736842	0	0.631579	0.631579	0.684211	0.736842	0	0.578947	0.789474	0.736842	0.0526316
0.01	q0.2			1	1.05263	1.05263		0	1	1.05263	1		0.578947	0.947368	0.684211	0.947368	0	0.736842	0.631579	0.736842	0.894737	0	0.789474	0.894737	0.789474	0.105263
0.02	q0.0			0	0	0		0	0	0	0		0	0	0	0	0	0	0	0	0	0	0	0	0	0
0.02	q0.01			0.894737	0.894737	0.947368		0	0.894737	0.921053	0.736842		0.473684	0.842105	0.815789	0.526316	0	0.421053	0.631579	0.552632	0.5	0	0.184211	0.526316	0.657895	0.0263158
0.02	q0.02			0.947368	0.973684	1		0	0.947368	0.921053	0.763158		0.578947	0.842105	0.815789	0.526316	0	0.447368	0.657895	0.578947	0.5	0	0.236842	0.552632	0.710526	0.0263158
0.02	q0.05			0.947368	0.973684	1		0	0.973684	0.973684	0.868421		0.710526	0.868421	0.842105	0.552632	0	0.526316	0.736842	0.631579	0.578947	0	0.289474	0.631579	0.815789	0.0789474
0.02	q0.1			0.947368	0.973684	1		0	0.973684	1	0.973684		0.789474	0.921053	0.868421	0.578947	0	0.631579	0.763158	0.657895	0.657895	0	0.342105	0.710526	0.894737	0.157895
0.02	q0.2			0.973684	1	1.02632		0	1	1.02632	0.973684		0.815789	0.947368	0.921053	0.578947	0	0.736842	0.815789	0.684211	0.710526	0	0.421053	0.736842	0.921053	0.236842
0.05	q0.0			0	0	0		0	0	0	0		0	0	0	0	0	0	0	0	0	0	0	0	0	0
0.05	q0.01			0	0.397959	0.397959		0	0.397959	0.387755	0.387755		0.27551	0.397959	0.397959	0.397959	0	0.377551	0.397959	0.397959	0.397959	0	0.163265	0.397959	0.397959	0
0.05	q0.02			0	0.795918	0.77551		0	0.785714	0.785714	0.734694		0.397959	0.72449	0.653061	0.44898	0	0.510204	0.673469	0.632653	0.489796	0	0.204082	0.591837	0.622449	0
0.05	q0.05			0.908163	1	0.94898		0	0.928571	0.908163	0.867347		0.602041	0.785714	0.704082	0.5	0	0.581633	0.683673	0.642857	0.530612	0	0.316327	0.704082	0.673469	0.0408163
0.05	q0.1			0.928571	1	1		0	0.938776	0.959184	0.918367		0.622449	0.816327	0.795918	0.540816	0	0.612245	0.693878	0.663265	0.571429	0	0.44898	0.72449	0.734694	0.112245
0.05	q0.2			0.94898	1	1.0102		0	0.979592	0.979592	0.928571		0.693878	0.887755	0.877551	0.612245	0	0.693878	0.755102	0.714286	0.673469	0	0.591837	0.785714	0.77551	0.234694
0.1	q0.0			0	0	0		0	0	0	0		0	0	0	0	0	0	0	0	0	0	0	0	0	0
0.1	q0.01			0	0.191919	0.191919		0	0.186869	0.191919	0.191919		0.156566	0.191919	0.191919	0.191919	0	0.191919	0.191919	0.191919	0.191919	0	0.10101	0.191919	0.191919	0.0151515
0.1	q0.02			0	0.383838	0.383838		0	0.378788	0.383838	0.383838		0.267677	0.383838	0.383838	0.383838	0	0.343434	0.383838	0.383838	0.383838	0	0.146465	0.383838	0.383838	0.020202
0.1	q0.05			0.868687	0.934343	0.914141		0	0.914141	0.89899	0.813131		0.464646	0.752525	0.59596	0.494949	0	0.454545	0.636364	0.590909	0.525253	0	0.282828	0.666667	0.671717	0.040404
0.1	q0.1			0.939394	0.974747	0.969697		0	0.979798	0.944444	0.939394		0.580808	0.787879	0.666667	0.520202	0	0.530303	0.686869	0.616162	0.580808	0	0.459596	0.727273	0.752525	0.10101
0.1	q0.2			0.949495	0.984848	0.979798		0	0.994949	0.969697	0.964646		0.646465	0.868687	0.787879	0.60101	0	0.626263	0.717172	0.686869	0.686869	0	0.611111	0.792929	0.818182	0.186869
0.2	q0.0			0	0	0		0	0	0	0		0	0	0	0	0	0	0	0	0	0	0	0	0	0
0.2	q0.01			0	0.0906801	0.0906801		0	0.0906801	0.0906801	0.0906801		0.0730479	0.0906801	0.0906801	0.0906801	0	0.0906801	0.0906801	0.0906801	0.0906801	0	0.0680101	0.0906801	0.0906801	0.00755668
0.2	q0.02			0	0.18136	0.18136		0	0.18136	0.18136	0.18136		0.148615	0.18136	0.18136	0.18136	0	0.18136	0.18136	0.18136	0.18136	0	0.110831	0.18136	0.18136	0.0151134
0.2	q0.05			0.43073	0.448363	0.448363		0	0.450882	0.450882	0.450882		0.324937	0.450882	0.450882	0.400504	0	0.40806	0.450882	0.450882	0.450882	0	0.216625	0.450882	0.450882	0.0579345
0.2	q0.1			0.833753	0.894207	0.874055		0	0.88665	0.866499	0.81864		0.516373	0.783375	0.647355	0.493703	0	0.541562	0.622166	0.619647	0.559194	0	0.347607	0.717884	0.675063	0.105793
0.2	q0.2			0.926952	0.987406	0.979849		0	0.962217	0.957179	0.914358		0.634761	0.846348	0.788413	0.566751	0	0.652393	0.710327	0.670025	0.680101	0	0.554156	0.793451	0.79597	0.209068

## Sheet: 4J
Fraction unaltered nodes split	Spread	10	10	10	10	10	20	20	20	20	20	50	50	50	50	50	100	100	100	100	100	200	200	200	200	200
	Amplitude	0.01	0.1	1	10	100	0.01	0.1	1	10	100	0.01	0.1	1	10	100	0.01	0.1	1	10	100	0.01	0.1	1	10	100
Fraction errors	Quantile cutoff
0	q0.0			0	0	0		0	0	0	0		0	0	0	0	0	0	0	0	0	0	0	0	0	0
0	q0.01			0.00946451	0.0099552	0.00995768		0	0.0099552	0.0099552	0.0099552		0.00921544	0.0099552	0.0099552	0.0099552	0	0.0099552	0.0099552	0.0099552	0.0099552	0	0.0099552	0.0099552	0.0099552	0.0099552
0	q0.02			0.0187515	0.0197141	0.0197287		0	0.0197141	0.0197141	0.0197287		0.0180202	0.0197141	0.0197141	0.0197141	0	0.0197141	0.0197141	0.0197141	0.0197141	0	0.0197141	0.0197141	0.0197141	0.0197141
0	q0.05			0.0455964	0.0476418	0.0477676		0	0.0476418	0.0476533	0.0478136		0.0439904	0.0476418	0.0476418	0.0476418	0	0.0476418	0.0476418	0.0476418	0.0476418	0	0.0476418	0.0476418	0.0476418	0.0476418
0	q0.1			0.0870664	0.0909506	0.0912216		0	0.0909506	0.0909922	0.0913892		0.0841402	0.0909506	0.0909506	0.0909506	0	0.0909506	0.0909506	0.0909506	0.0909506	0	0.0909506	0.0909506	0.0909506	0.0909506
0	q0.2			0.160764	0.166562	0.167368		0	0.166597	0.166946	0.167826		0.155319	0.166736	0.166736	0.166736	0	0.166736	0.166736	0.166736	0.166736	0	0.166736	0.166736	0.166736	0.166736
0.01	q0.0			0	0	0		0	0	0	0		0	0	0	0	0	0	0	0	0	0	0	0	0	0
0.01	q0.01			0.00475594	0.00525263	0.0050025		0	0.00525263	0.00575288	0.00650325		0.00675845	0.00575288	0.00775388	0.00750375	0	0.00750375	0.00750375	0.0070035	0.0070035	0	0.00850425	0.00675338	0.0070035	0.010005
0.01	q0.02			0.0141334	0.0151065	0.0148699		0	0.0151065	0.0156018	0.0158573		0.0156289	0.0156018	0.017583	0.0170877	0	0.0173353	0.0170877	0.01684	0.01684	0	0.0180783	0.0160971	0.0165924	0.0198118
0.01	q0.05			0.0410034	0.0428296	0.0429433		0	0.0430703	0.0430806	0.0436987		0.0417874	0.0435515	0.0452358	0.044514	0	0.0449952	0.0449952	0.044514	0.0447546	0	0.0454764	0.0440327	0.044514	0.047642
0.01	q0.1			0.0826408	0.0863574	0.086616		0	0.086587	0.0866268	0.0869465		0.082195	0.0870464	0.0884244	0.0877354	0	0.0881948	0.0881948	0.0879651	0.0877354	0	0.0884244	0.0875057	0.0877354	0.0907212
0.01	q0.2			0.156716	0.16235	0.163145		0	0.162595	0.162732	0.163494		0.153517	0.162947	0.164	0.162947	0	0.163789	0.164211	0.163789	0.163158	0	0.163579	0.163158	0.163579	0.166316
0.02	q0.0			0	0	0		0	0	0	0		0	0	0	0	0	0	0	0	0	0	0	0	0	0
0.02	q0.01			0.00100604	0.00150792	0.00100528		0	0.00150792	0.0012566	0.00301583		0.00477867	0.00201056	0.00226187	0.00502639	0	0.00603167	0.00402111	0.00477507	0.00527771	0	0.00829354	0.00502639	0.00376979	0.00980146
0.02	q0.02			0.00996512	0.010453	0.0102066		0	0.0107018	0.0109507	0.0124471		0.0127119	0.0116974	0.0119462	0.0146839	0	0.0154306	0.0134395	0.0141862	0.0149328	0	0.0174216	0.014435	0.0129418	0.0194126
0.02	q0.05			0.0368396	0.0386847	0.0385361		0	0.0386847	0.0386941	0.0397865		0.0376122	0.0396518	0.0398936	0.0425532	0	0.042795	0.0408607	0.0418279	0.0423114	0	0.044971	0.0418279	0.0401354	0.0469052
0.02	q0.1			0.078868	0.082391	0.0824074		0	0.082391	0.0821981	0.0827346		0.0776744	0.0828525	0.0833141	0.0858528	0	0.0853912	0.0842372	0.0851604	0.0851604	0	0.0879298	0.0846988	0.0830833	0.0895453
0.02	q0.2			0.152989	0.158697	0.159023		0	0.158519	0.158653	0.159685		0.149635	0.159086	0.159298	0.162048	0	0.160779	0.160144	0.161202	0.16099	0	0.163317	0.160779	0.159298	0.164798
0.05	q0.0			0	0	0		0	0	0	0		0	0	0	0	0	0	0	0	0	0	0	0	0	0
0.05	q0.01			0	0	0		0	0	0.000255232	0.000255232		0.00255363	0	0	0	0	0.000510465	0	0	0	0	0.00587034	0	0	0.00995406
0.05	q0.02			0	0	0.000505433		0	0.000252717	0.000252717	0.0015163		0.00860324	0.00176902	0.00353803	0.00859237	0	0.00707607	0.0030326	0.00404347	0.0075815	0	0.0146576	0.00505433	0.00429618	0.0197119
0.05	q0.05			0.0233875	0.0235699	0.0248646		0	0.0252885	0.0257795	0.0267616		0.0300567	0.0287258	0.0306899	0.0356003	0	0.0336361	0.0311809	0.032163	0.0348637	0	0.0400196	0.0306899	0.0314265	0.0466487
0.05	q0.1			0.0657399	0.0679634	0.0681711		0	0.0693858	0.068917	0.0699202		0.0708383	0.0721819	0.0726506	0.0785095	0	0.076869	0.0749941	0.0756972	0.0778064	0	0.0806187	0.0742911	0.0740567	0.0883525
0.05	q0.2			0.140496	0.14565	0.146		0	0.146111	0.146174	0.147375		0.142048	0.148013	0.148228	0.153813	0	0.152095	0.150806	0.151665	0.152524	0	0.154243	0.150161	0.150376	0.161762
0.1	q0.0			0	0	0		0	0	0	0		0	0	0	0	0	0	0	0	0	0	0	0	0	0
0.1	q0.01			0	0	0		0	0.000261986	0	0		0.00131062	0	0	0	0	0	0	0	0	0	0.00471575	0	0	0.0091695
0.1	q0.02			0	0	0		0	0.000259403	0	0		0.00493378	0	0	0	0	0.00207523	0	0	0	0	0.012192	0	0	0.018677
0.1	q0.05			0.0022733	0.00100806	0.00201613		0	0.00201613	0.00277218	0.00705645		0.0217391	0.0100806	0.0178931	0.0229335	0	0.0249496	0.015877	0.0181452	0.0214214	0	0.0335181	0.0143649	0.0141129	0.0456149
0.1	q0.1			0.042291	0.044514	0.0448733		0	0.0442733	0.0459466	0.0461872		0.0583253	0.0534039	0.0591773	0.0661535	0	0.0656724	0.0582151	0.0615829	0.0632668	0	0.0690402	0.0562906	0.0550878	0.0861198
0.1	q0.2			0.11892	0.123732	0.124364		0	0.123291	0.124366	0.124614		0.13027	0.128776	0.132304	0.140463	0	0.139361	0.135391	0.136714	0.136714	0	0.140022	0.132084	0.130981	0.158545
0.2	q0.0			0	0	0		0	0	0	0		0	0	0	0	0	0	0	0	0	0	0	0	0	0
0.2	q0.01			0	0	0		0	0	0	0		0.00165975	0	0	0	0	0	0	0	0	0	0.00248894	0	0	0.00912611
0.2	q0.02			0	0	0		0	0	0	0		0.00274048	0	0	0	0	0	0	0	0	0	0.00766703	0	0	0.0180723
0.2	q0.05			0	0.000266028	0.000266028		0	0	0	0		0.0114606	0	0	0.00532056	0	0.00452248	0	0	0	0	0.0247406	0	0	0.0415004
0.2	q0.1			0.00255102	0.000761808	0.00279401		0	0.00152362	0.0035551	0.00837989		0.035423	0.011935	0.0256475	0.0411376	0	0.0363128	0.0281869	0.0284408	0.0345353	0	0.0558659	0.0185373	0.0228542	0.0802438
0.2	q0.2			0.0738476	0.075419	0.0762238		0	0.0777648	0.0782123	0.0821695		0.102299	0.0884544	0.0938082	0.114292	0	0.106378	0.101024	0.104749	0.103818	0	0.115456	0.0933426	0.0931099	0.147346

## Sheet: 4K
KNN overlap spurious crosslink removal	Spread	20	20	20	50	50	50	100	100	100
	Amplitude	1	10	100	1	10	100	1	10	100
Fraction errors	Quantile cutoff
0	q0.0	0.598542	0.826462	0.858622	0.500587	0.759343	0.824351	0.347662	0.647629	0.684867
0	q0.01	0.573253	0.80486	0.875649	0.493229	0.756595	0.824233	0.34674	0.648819	0.683744
0	q0.02	0.575046	0.806687	0.858388	0.484079	0.754852	0.824568	0.338981	0.658036	0.68361
0	q0.05	0.548172	0.79819	0.856913	0.468243	0.688922	0.822356	0.329727	0.660047	0.694721
0	q0.10	0.537924	0.768058	0.855321	0.445831	0.732613	0.821284	0.307213	0.64053	0.71944
0	q0.20	0.502289	0.742084	0.831155	0.41647	0.712634	0.808446	0.282113	0.591946	0.772817
0	q0.50	0.420553	0.653118	0.76717		0.657298	0.757807		0.528067	0.66101
0.01	q0.0	0.512955	0.716474	0.762611	0.448383	0.693347	0.75217	0.342266	0.61753	0.677225
0.01	q0.01	0.594352	0.742031	0.766382	0.494838	0.754449	0.760483	0.342685	0.648936	0.653779
0.01	q0.02	0.573437	0.772415	0.770421	0.464907	0.759444	0.76598	0.341847	0.650712	0.681146
0.01	q0.05	0.566146	0.791956	0.789576	0.467505	0.692861	0.822222	0.326274	0.658488	0.682135
0.01	q0.10	0.535441	0.780409	0.79995	0.448145	0.743992	0.82358	0.309229	0.646819	0.692207
0.01	q0.20	0.506474	0.750265	0.848735	0.417308	0.703604	0.822306	0.281379	0.596275
0.01	q0.50	0.421907	0.67728	0.82519		0.641958	0.772265		0.529387	0.666739
0.02	q0.0	0.43211	0.633283	0.700201	0.423915	0.666885	0.725943	0.332998	0.631792	0.678163
0.02	q0.01	0.503402	0.653796	0.711832	0.48966	0.69095	0.73278	0.340439	0.639534	0.681599
0.02	q0.02	0.57089	0.674124	0.691939	0.491487	0.75279	0.740406	0.340875	0.643489	0.662745
0.02	q0.05	0.573793	0.769935	0.675767	0.474878	0.755354	0.75998	0.322474	0.65336	0.662913
0.02	q0.10	0.546518	0.789023	0.780124	0.424924	0.747092	0.815921	0.305835	0.65507	0.679789
0.02	q0.20	0.509758	0.79021	0.802614	0.419211	0.714259	0.823127	0.28099	0.596707	0.724334
0.02	q0.50	0.418334	0.682479	0.783597		0.640388	0.741287		0.533864	0.66995
0.05	q0.0	0.334289	0.541947	0.587766	0.378549	0.606519	0.665108	0.315318	0.607659
0.05	q0.01	0.34855	0.55936	0.600385	0.393967	0.619775	0.671929	0.326747	0.623731	0.653947
0.05	q0.02	0.384599	0.541981	0.626998	0.422742	0.642316	0.682035	0.331423	0.630283	0.658421
0.05	q0.05	0.531523	0.624351	0.655204	0.481733	0.673722	0.701106	0.319055	0.643053	0.668896
0.05	q0.10	0.552571	0.683794	0.681012	0.45861	0.753729	0.737372	0.299958	0.647461	0.673823
0.05	q0.20	0.51734	0.786911	0.660349	0.425557	0.733283	0.745768	0.277201	0.595738	0.699732
0.05	q0.50	0.426178	0.696477	0.858019		0.647031	0.749941		0.528624	0.67724
0.1	q0.0	0.259209	0.457835	0.54245	0.330233	0.554533	0.619625	0.12735	0.278163	0.346204
0.1	q0.01	0.256628	0.447243	0.530769	0.334037	0.556025	0.614245	0.297536	0.255338	0.352137
0.1	q0.02	0.275884	0.442031	0.501776	0.345517	0.566415	0.622524	0.308999	0.383828	0.351098
0.1	q0.05	0.322222	0.472348	0.53273	0.407759	0.617848	0.6394	0.309452	0.62906	0.32906
0.1	q0.10	0.523127	0.522909	0.591704	0.470773	0.659377	0.681766	0.290822	0.637942	0.66675
0.1	q0.20	0.536674	0.676202	0.612301	0.432158	0.69214	0.730535	0.269063	0.601142
0.1	q0.50	0.437673	0.732072	0.749858		0.644664	0.75812	0.213446	0.527827	0.657528
0.2	q0.0	0.1636	0.382403	0.505279	0.243489	0.477376	0.552254	0.100721	0.234222	0.324602
0.2	q0.01	0.155623	0.368795	0.475281	0.230954	0.453109	0.538244	0.0897939	0.226311	0.307223
0.2	q0.02	0.155589	0.358086	0.473605	0.232831	0.434523	0.52363	0.107374	0.19814	0.317848
0.2	q0.05	0.18061	0.344746	0.448684	0.262846	0.464589	0.500117	0.272516	0.207575	0.270571
0.2	q0.10	0.222256	0.398173	0.512284	0.354835	0.558455	0.548299	0.267387	0.597754	0.627015
0.2	q0.20	0.469767	0.442802	0.558421	0.443835	0.631339	0.675616	0.248448	0.577526
0.2	q0.50	0.45515	0.767748	0.63092	0.368807	0.693013	0.754349	0.206687	0.501702	0.620765

## Sheet: 4L
Procrustes Disparity spurious crosslink removal	Spread	20	20	20	50	50	50	100	100	100
	Amplitude	1	10	100	1	10	100	1	10	100
Fraction errors	Quantile cutoff
0	q0.0	0.0413826	0.0360676	0.0333296	0.00591618	0.00508265	0.00505105	0.0127833	0.0105581	0.0109321
0	q0.01	0.121178	0.0961398	0.0258029	0.00543819	0.00468649	0.00508441	0.0128175	0.0106502	0.0109958
0	q0.02	0.0851068	0.107586	0.032194	0.00564814	0.00451914	0.00492532	0.0130138	0.0105935	0.0109521
0	q0.05	0.127736	0.206945	0.0720805	0.00620725	0.100121	0.0047517	0.0149556	0.0108284	0.0109475
0	q0.10	0.00950996	0.316527	0.102712	0.00679021	0.00538705	0.00446322	0.0169643	0.0128361	0.0108246
0	q0.20	0.196004	0.279629	0.168217	0.00774584	0.00564734	0.00478714	0.0224887	0.0160746	0.0118863
0	q0.50	0.362313	0.182415	0.204282		0.0117386	0.00600458		0.0314205	0.0228148
0.01	q0.0	0.553379	0.54385	0.4937	0.320742	0.320887	0.323513	0.0132144	0.0108504	0.0111979
0.01	q0.01	0.0494115	0.44519	0.515249	0.00561731	0.00528411	0.283748	0.0129704	0.0106607	0.0111634
0.01	q0.02	0.230805	0.406134	0.467012	0.183214	0.00497903	0.246591	0.0130233	0.0106916	0.0110416
0.01	q0.05	0.144421	0.117498	0.496819	0.00603226	0.103069	0.00542379	0.0147825	0.0106914	0.0110179
0.01	q0.10	0.0860173	0.203149	0.267809	0.00667611	0.00493358	0.00501979	0.0172561	0.0119883	0.0110136
0.01	q0.20	0.145893	0.381907	0.0935729	0.00770784	0.0182861	0.00447568	0.0229556	0.0157232
0.01	q0.50	0.301247	0.276904	0.358445		0.114657	0.00545598		0.0319174	0.0217048
0.02	q0.0	0.691404	0.70462	0.693539	0.408913	0.410401	0.408378	0.0139353	0.0113211	0.0116803
0.02	q0.01	0.637988	0.683501	0.690826	0.00583585	0.292128	0.383438	0.0131208	0.0108087	0.0114297
0.02	q0.02	0.419289	0.631833	0.631465	0.00545387	0.0057815	0.360769	0.013059	0.0107862	0.0113716
0.02	q0.05	0.188159	0.298035	0.27597	0.00589967	0.00479999	0.275217	0.0150686	0.0106799	0.0111885
0.02	q0.10	0.0200328	0.212262	0.524802	0.102735	0.00473408	0.00559818	0.0176936	0.013173	0.011194
0.02	q0.20	0.124261	0.237148	0.426796	0.00749791	0.00577939	0.00488778	0.0231009	0.0156253	0.0108856
0.02	q0.50	0.28682	0.377441	0.548735		0.115778	0.0304875		0.030609	0.0213052
0.05	q0.0	0.697233	0.711523	0.683085	0.50465	0.502791	0.503736	0.0184005	0.014777
0.05	q0.01	0.710233	0.713942	0.723463	0.376894	0.454244	0.490451	0.0139487	0.0121953	0.0148674
0.05	q0.02	0.609762	0.700227	0.648861	0.123306	0.39412	0.476928	0.0134811	0.0115455	0.0139336
0.05	q0.05	0.482524	0.666037	0.648472	0.00531358	0.137011	0.431789	0.0146527	0.01108	0.0123967
0.05	q0.10	0.0967252	0.533805	0.652929	0.00630328	0.00463292	0.336791	0.0182156	0.0112478	0.0118759
0.05	q0.20	0.201992	0.210847	0.520074	0.00720647	0.00513385	0.121634	0.0229286	0.0156392	0.0111806
0.05	q0.50	0.347607	0.374955	0.0494647		0.136533	0.0995327		0.0293605	0.0202434
0.1	q0.0	0.681621	0.686967	0.682225	0.583927	0.583371	0.584636	0.443555	0.447644	0.463435
0.1	q0.01	0.717332	0.696738	0.659573	0.500693	0.544972	0.571255	0.0174367	0.449115	0.437556
0.1	q0.02	0.728899	0.824222	0.684383	0.423507	0.50661	0.555241	0.0154966	0.314071	0.432454
0.1	q0.05	0.623513	0.696497	0.681642	0.124661	0.228077	0.511145	0.014658	0.0129821	0.438072
0.1	q0.10	0.613804	0.655428	0.634876	0.0054363	0.160444	0.436011	0.0190881	0.0114645	0.0143571
0.1	q0.20	0.0247005	0.495602	0.573779	0.00687932	0.101141	0.302733	0.0254837	0.0158798
0.1	q0.50	0.383638	0.232036	0.471684		0.106905	0.100753	0.0490822	0.0289133	0.0220701
0.2	q0.0	0.743611	0.700147	0.741339	0.650412	0.648041	0.648888	0.500038	0.498941	0.502523
0.2	q0.01	0.738142	0.696512	0.751654	0.618068	0.63157	0.640013	0.443785	0.479789	0.490298
0.2	q0.02	0.738453	0.720219	0.751349	0.580331	0.61365	0.630399	0.377821	0.465472	0.478931
0.2	q0.05	0.762755	0.679712	0.77674	0.403013	0.51244	0.599775	0.0200726	0.388624	0.421879
0.2	q0.10	0.656526	0.630781	0.682872	0.178848	0.250754	0.5141	0.0213833	0.0168248	0.0226132
0.2	q0.20	0.384179	0.499416	0.650403	0.00564918	0.18666	0.236788	0.0311132	0.0177216
0.2	q0.50	0.163604	0.486445	0.455868	0.116071	0.00563924	0.101215	0.0508152	0.0307693	0.0273095

## Sheet: 4M
KNN overlap fused node splitting	Spread	20	20	20	50	50	50	100	100	100
	Amplitude	1	10	100	1	10	100	1	10	100
Fraction errors	Quantile cutoff
0	q0.0	0.590866	0.826127	0.831808	0.502179	0.759108	0.824384	0.347629	0.647411	0.646724
0	q0.01	0.574627	0.821166	0.874057	0.49385	0.746355	0.813105	0.342936	0.614966	0.671007
0	q0.02	0.590799	0.7849	0.830434	0.486643	0.735428	0.800184	0.339987	0.588436	0.660751
0	q0.05	0.550813	0.803117	0.841797	0.467806	0.688168	0.754349	0.325658	0.556913	0.607357
0	q0.1	0.525473	0.751265	0.788537	0.434339	0.682554	0.724082	0.294168	0.50129	0.547629
0	q0.2	0.448215	0.658874	0.706586	0.365695	0.604475	0.669046	0.150025	0.243154	0.323479
0.01	q0.0	0.564831	0.746353	0.801263	0.49141	0.748257	0.742159	0.342328	0.634849	0.672798
0.01	q0.01	0.575088	0.76766	0.849857	0.49557	0.743237	0.803587	0.339768	0.62033	0.654304
0.01	q0.02	0.580832	0.820482	0.867964	0.486491	0.721526	0.788937	0.33714	0.590989	0.622907
0.01	q0.05	0.552956	0.787957	0.840424	0.467121	0.707462	0.755157	0.323631	0.546774	0.603099
0.01	q0.1	0.530301	0.760502	0.803116	0.435051	0.659997	0.706913	0.29269	0.493482	0.522537
0.01	q0.2	0.435826	0.661226	0.719168	0.369176	0.60475	0.65855	0.148172	0.245831	0.328179
0.02	q0.0	0.521232	0.703918	0.733638	0.448506	0.684218	0.728561	0.34012	0.634171	0.672218
0.02	q0.01	0.592993	0.733079	0.861691	0.447119	0.747736	0.799408	0.340933	0.610578	0.665685
0.02	q0.02	0.584006	0.817331	0.860709	0.487213	0.737412	0.792672	0.336651	0.584277	0.652145
0.02	q0.05	0.560718	0.772345	0.852382	0.465651	0.709046	0.75718	0.318135	0.52025	0.608496
0.02	q0.1	0.515241	0.741085	0.791199	0.439232	0.679089	0.696844	0.281696	0.472083	0.536075
0.02	q0.2	0.437455	0.67105	0.693425	0.369857	0.608158	0.637675	0.14931	0.237065	0.327714
0.05	q0.0	0.4843	0.621724	0.653931	0.416551	0.632809	0.676824	0.324121	0.616619	0.653571
0.05	q0.01	0.524863	0.528332	0.408404	0.454395	0.6876	0.731202	0.329965	0.622807	0.670637
0.05	q0.02	0.558591	0.626845	0.796442	0.486105	0.687875	0.729346	0.332938	0.613595	0.629114
0.05	q0.05	0.565017	0.779565	0.839563	0.453381	0.678594	0.720701	0.317797	0.537802	0.619008
0.05	q0.1	0.534485	0.74569	0.796099	0.423563	0.655409	0.677357	0.290728	0.467148	0.565919
0.05	q0.2	0.458368	0.662748	0.718054	0.370852	0.59682	0.621294	0.142734	0.24649	0.320925
0.1	q0.0	0.380824	0.531975	0.529011	0.372021	0.528676	0.625015	0.297768	0.581618	0.606598
0.1	q0.01	0.397354	0.538061	0.602752	0.391303	0.604393	0.666261	0.310258	0.59192	0.612913
0.1	q0.02	0.43239	0.631631	0.657405	0.410849	0.682597	0.690447	0.313646	0.587722	0.671271
0.1	q0.05	0.552245	0.773132	0.784723	0.438194	0.642639	0.711335	0.308265	0.553427	0.639781
0.1	q0.1	0.522554	0.738485	0.762036	0.417271	0.623833	0.650066	0.281168	0.498227	0.416159
0.1	q0.2	0.449502	0.650648	0.696075	0.361348	0.570539	0.599435	0.13381	0.246326	0.382747
0.2	q0.0	0.281304	0.396704	0.439702	0.307486	0.478212	0.493296	0.115959	0.251899	0.268231
0.2	q0.01	0.326486	0.439409	0.470128	0.327823	0.512735	0.528668	0.263706	0.307058	0.300624
0.2	q0.02	0.354523	0.451406	0.474686	0.357196	0.545097	0.622653	0.270615	0.519721	0.329014
0.2	q0.05	0.425992	0.528942	0.604254	0.449931	0.65122	0.673018	0.278492	0.533575	0.630904
0.2	q0.1	0.622533	0.812787	0.80298	0.461992	0.65957	0.68442	0.263408	0.430931	0.594471
0.2	q0.2	0.624022	0.830307	0.85838	0.505713	0.687896	0.679423	0.115698	0.23406	0.315778

## Sheet: 4N
Procrustes Disparity fused node splitting	Spread	20	20	20	50	50	50	100	100	100
	Amplitude	1	10	100	1	10	100	1	10	100
Fraction errors	Quantile cutoff
0	q0.0	0.0581066	0.0198216	0.0939156	0.00582399	0.00514517	0.00507889	0.0127812	0.0105568	0.0110243
0	q0.01	0.229653	0.0642433	0.0509218	0.00622388	0.00596755	0.00599484	0.0150618	0.0131004	0.0136149
0	q0.02	0.231734	0.105335	0.192398	0.00675338	0.00683067	0.00735596	0.0170622	0.0159131	0.0163557
0	q0.05	0.163977	0.0301565	0.0790595	0.0083611	0.180734	0.171338	0.0238436	0.0230787	0.024428
0	q0.1	0.181046	0.258413	0.142957	0.0105869	0.0105943	0.01348	0.0348592	0.0348803	0.0379329
0	q0.2	0.0496366	0.0675863	0.322977	0.0167552	0.174854	0.0195533	0.167547	0.159798	0.188158
0.01	q0.0	0.56936	0.572619	0.363797	0.0104221	0.00756454	0.144938	0.0161596	0.0127743	0.014442
0.01	q0.01	0.252326	0.353851	0.0331541	0.0108693	0.00875407	0.015025	0.0205082	0.0187578	0.0175024
0.01	q0.02	0.140705	0.0147932	0.00446476	0.0113688	0.00956622	0.0164788	0.0226418	0.0217331	0.0202914
0.01	q0.05	0.141113	0.250746	0.090003	0.0127618	0.0111845	0.0209288	0.0294827	0.0291657	0.0284776
0.01	q0.1	0.173279	0.0293213	0.0930608	0.0148076	0.18336	0.181462	0.040559	0.0411034	0.0421031
0.01	q0.2	0.16449	0.156267	0.286795	0.0199568	0.175856	0.0311749	0.174599	0.159807	0.231404
0.02	q0.0	0.539538	0.687882	0.534095	0.291186	0.327053	0.333348	0.0193315	0.0152273	0.0159936
0.02	q0.01	0.0532506	0.308577	0.0110993	0.11953	0.0165711	0.0188202	0.0260687	0.0214474	0.0235227
0.02	q0.02	0.205683	0.0186156	0.0130048	0.0193003	0.0173537	0.0198297	0.028299	0.0239768	0.0264038
0.02	q0.05	0.20642	0.13117	0.0251289	0.0210458	0.0190837	0.0238986	0.0352178	0.0315278	0.0344089
0.02	q0.1	0.148948	0.14534	0.0978545	0.0233175	0.0212378	0.181923	0.0468305	0.0438372	0.0475296
0.02	q0.2	0.344909	0.0385826	0.22024	0.0283912	0.1905	0.192319	0.168013	0.16652	0.193795
0.05	q0.0	0.455971	0.539469	0.669216	0.22806	0.262318	0.229063	0.0317398	0.0253831	0.0268921
0.05	q0.01	0.546103	0.411346	0.621882	0.216162	0.206999	0.201558	0.0433613	0.036646	0.0393464
0.05	q0.02	0.37697	0.426057	0.230118	0.0320761	0.204319	0.198732	0.0460156	0.0386527	0.042526
0.05	q0.05	0.0809348	0.185064	0.138315	0.209975	0.199864	0.191027	0.0526216	0.0471215	0.0511958
0.05	q0.1	0.199299	0.285028	0.1599	0.207838	0.203333	0.1898	0.0640425	0.0596039	0.0640258
0.05	q0.2	0.112264	0.242536	0.0381033	0.0403452	0.201295	0.201316	0.194472	0.178526	0.216169
0.1	q0.0	0.714953	0.654589	0.553356	0.529493	0.51426	0.494198	0.0510694	0.0416633	0.105945
0.1	q0.01	0.576606	0.557976	0.361499	0.420592	0.191969	0.347943	0.062657	0.0547507	0.0582346
0.1	q0.02	0.679924	0.592182	0.384844	0.159721	0.0590331	0.248655	0.0703567	0.0638973	0.0740869
0.1	q0.05	0.199471	0.0681845	0.301807	0.226978	0.227345	0.0534844	0.0787429	0.0717431	0.0829822
0.1	q0.1	0.149564	0.262122	0.175263	0.231462	0.228997	0.212049	0.0892961	0.0851515	0.19748
0.1	q0.2	0.208701	0.172425	0.317964	0.228147	0.226479	0.217613	0.219373	0.213982	0.261257
0.2	q0.0	0.695517	0.650399	0.801735	0.565293	0.530162	0.567969	0.430243	0.448283	0.479085
0.2	q0.01	0.581263	0.662012	0.54198	0.345016	0.229946	0.237394	0.0955124	0.348466	0.416459
0.2	q0.02	0.604198	0.697382	0.422095	0.346674	0.185516	0.0659054	0.103932	0.107285	0.391353
0.2	q0.05	0.520973	0.521082	0.51767	0.0191994	0.0225782	0.0364776	0.125779	0.12372	0.128568
0.2	q0.1	0.167268	0.0127172	0.0926082	0.106653	0.191473	0.0273133	0.136541	0.141704	0.143945
0.2	q0.2	0.141113	0.0538325	0.0369983	0.18323	0.18571	0.221699	0.280153	0.271094	0.316636
