# Supplementary material for: An error correction strategy for image reconstruction by DNA sequencing microscopy
Source: Nat Comput Sci. 2024 Jan 22;4(2):119–27. doi: 10.1038/s43588-023-00589-x (PMC10899105; doi:10.1038/s43588-023-00589-x)
Supplement: Supplementary file 5 — Raw images before overlay and numerical source data. [file 43588_2023_589_MOESM5_ESM.zip]

Archive with 11 entries (10 files):
- Fig5_source_data/
- Fig5_source_data/Fig5A.jpg
- Fig5_source_data/Fig5B_reconstruction.png
- Fig5_source_data/Fig5C_reconstruction.png
- Fig5_source_data/Fig5D_reconstruction.png
- Fig5_source_data/Fig5E_reconstruction.png
- Fig5_source_data/Fig5F_reconstruction.png
- Fig5_source_data/Fig5G.txt
- Fig5_source_data/Fig5H.csv
- Fig5_source_data/Fig5I.csv
- Fig5_source_data/Figure5_source_data.zip
