# Supplementary material for: An error correction strategy for image reconstruction by DNA sequencing microscopy
Source: Nat Comput Sci. 2024 Jan 22;4(2):119–27. doi: 10.1038/s43588-023-00589-x (PMC10899105; doi:10.1038/s43588-023-00589-x)
Supplement: Supplementary file 5 — Raw images before overlay and numerical source data. [file 43588_2023_589_MOESM5_ESM.zip › Fig5_source_data/Fig5G.txt]

Indirect path value (length 3)	Frequency	In insert
0	76145	yes
1	10003	yes
2	8044	yes
3	6560	yes
4	5852	yes
5	5012	yes
6	4731	yes
7	4251	yes
8	4175	yes
9	3796	yes
10	3499	yes
11	3362	yes
12	3234	yes
13	2913	yes
14	2799	yes
15	2803	yes
16	2736	yes
17	2574	yes
18	2531	yes
19	2423	yes
20	2293	yes
21	2299	yes
22	2254	yes
23	2073	yes
24	2026	yes
25	1976	yes
26	1975	yes
27	1878	yes
28	1856	yes
29	1746	yes
30	1715	yes
31	1726	yes
32	1740	yes
33	1674	yes
34	1586	yes
35	1558	yes
36	1578	yes
37	1445	yes
38	1465	yes
39	1464	yes
40	1402	yes
41	1328	yes
42	1360	yes
43	1285	yes
44	1344	yes
45	1286	yes
46	1243	yes
47	1265	yes
48	1260	yes
49	1231	yes
50	1180	yes
51	1181	no
52	1186	no
53	1139	no
54	1105	no
55	1091	no
56	1135	no
57	1059	no
58	1128	no
59	1074	no
60	1033	no
61	983	no
62	996	no
63	1006	no
64	999	no
65	959	no
66	979	no
67	951	no
68	959	no
69	942	no
70	892	no
71	876	no
72	873	no
73	830	no
74	911	no
75	838	no
76	794	no
77	865	no
78	809	no
79	753	no
80	850	no
81	803	no
82	755	no
83	836	no
84	771	no
85	755	no
86	764	no
87	765	no
88	735	no
89	670	no
90	777	no
91	767	no
92	735	no
93	742	no
94	684	no
95	693	no
96	655	no
97	663	no
98	682	no
99	714	no
100	623	no
101	661	no
102	654	no
103	661	no
104	575	no
105	637	no
106	648	no
107	645	no
108	606	no
109	623	no
110	642	no
111	616	no
112	572	no
113	616	no
114	593	no
115	567	no
116	575	no
117	574	no
118	598	no
119	593	no
120	599	no
121	624	no
122	528	no
123	564	no
124	507	no
125	541	no
126	497	no
127	503	no
128	525	no
129	521	no
130	556	no
131	503	no
132	538	no
133	515	no
134	508	no
135	501	no
136	474	no
137	465	no
138	499	no
139	442	no
140	509	no
141	499	no
142	463	no
143	484	no
144	504	no
145	498	no
146	464	no
147	469	no
148	474	no
149	466	no
150	482	no
151	470	no
152	429	no
153	394	no
154	454	no
155	398	no
156	464	no
157	395	no
158	431	no
159	432	no
160	421	no
161	435	no
162	424	no
163	389	no
164	446	no
165	428	no
166	439	no
167	416	no
168	401	no
169	390	no
170	394	no
171	402	no
172	400	no
173	364	no
174	365	no
175	420	no
176	384	no
177	384	no
178	364	no
179	368	no
180	373	no
181	364	no
182	380	no
183	376	no
184	397	no
185	370	no
186	385	no
187	361	no
188	371	no
189	356	no
190	372	no
191	387	no
192	350	no
193	350	no
194	357	no
195	351	no
196	370	no
197	316	no
198	342	no
199	311	no
200	331	no
201	330	no
202	329	no
203	348	no
204	314	no
205	324	no
206	312	no
207	322	no
208	339	no
209	326	no
210	340	no
211	303	no
212	320	no
213	288	no
214	323	no
215	342	no
216	307	no
217	330	no
218	321	no
219	327	no
220	301	no
221	288	no
222	301	no
223	284	no
224	309	no
225	288	no
226	305	no
227	314	no
228	307	no
229	333	no
230	304	no
231	321	no
232	269	no
233	298	no
234	277	no
235	310	no
236	265	no
237	315	no
238	292	no
239	296	no
240	304	no
241	267	no
242	271	no
243	265	no
244	297	no
245	293	no
246	268	no
247	253	no
248	263	no
249	227	no
250	297	no
251	240	no
252	264	no
253	304	no
254	251	no
255	279	no
256	233	no
257	267	no
258	249	no
259	275	no
260	270	no
261	246	no
262	275	no
263	254	no
264	255	no
265	263	no
266	289	no
267	232	no
268	262	no
269	245	no
270	269	no
271	248	no
272	255	no
273	252	no
274	253	no
275	228	no
276	224	no
277	221	no
278	266	no
279	250	no
280	258	no
281	228	no
282	236	no
283	239	no
284	250	no
285	253	no
286	215	no
287	229	no
288	228	no
289	221	no
290	221	no
291	258	no
292	250	no
293	230	no
294	221	no
295	235	no
296	218	no
297	220	no
298	215	no
299	197	no
300	203	no
301	223	no
302	239	no
303	214	no
304	207	no
305	240	no
306	218	no
307	212	no
308	214	no
309	219	no
310	224	no
311	203	no
312	227	no
313	225	no
314	195	no
315	228	no
316	213	no
317	214	no
318	225	no
319	196	no
320	195	no
321	191	no
322	228	no
323	182	no
324	225	no
325	215	no
326	212	no
327	216	no
328	200	no
329	223	no
330	203	no
331	213	no
332	218	no
333	209	no
334	197	no
335	200	no
336	209	no
337	189	no
338	196	no
339	199	no
340	193	no
341	185	no
342	185	no
343	223	no
344	209	no
345	184	no
346	169	no
347	177	no
348	185	no
349	176	no
350	181	no
351	181	no
352	174	no
353	183	no
354	190	no
355	187	no
356	173	no
357	193	no
358	196	no
359	188	no
360	194	no
361	188	no
362	181	no
363	203	no
364	186	no
365	185	no
366	189	no
367	172	no
368	192	no
369	175	no
370	161	no
371	185	no
372	187	no
373	159	no
374	172	no
375	192	no
376	176	no
377	180	no
378	192	no
379	153	no
380	155	no
381	191	no
382	167	no
383	184	no
384	200	no
385	172	no
386	192	no
387	175	no
388	163	no
389	188	no
390	188	no
391	183	no
392	185	no
393	153	no
394	175	no
395	180	no
396	167	no
397	157	no
398	142	no
399	161	no
400	181	no
401	136	no
402	139	no
403	150	no
404	153	no
405	165	no
406	164	no
407	145	no
408	160	no
409	166	no
410	148	no
411	158	no
412	165	no
413	163	no
414	145	no
415	149	no
416	158	no
417	161	no
418	151	no
419	161	no
420	168	no
421	160	no
422	149	no
423	154	no
424	150	no
425	154	no
426	142	no
427	148	no
428	152	no
429	147	no
430	158	no
431	169	no
432	156	no
433	171	no
434	162	no
435	156	no
436	138	no
437	122	no
438	135	no
439	172	no
440	173	no
441	149	no
442	167	no
443	137	no
444	147	no
445	142	no
446	155	no
447	146	no
448	146	no
449	135	no
450	146	no
451	145	no
452	162	no
453	123	no
454	143	no
455	124	no
456	140	no
457	142	no
458	124	no
459	139	no
460	155	no
461	148	no
462	131	no
463	122	no
464	144	no
465	121	no
466	141	no
467	137	no
468	136	no
469	154	no
470	114	no
471	142	no
472	145	no
473	145	no
474	143	no
475	164	no
476	139	no
477	130	no
478	123	no
479	141	no
480	130	no
481	144	no
482	127	no
483	154	no
484	135	no
485	122	no
486	126	no
487	135	no
488	122	no
489	111	no
490	141	no
491	115	no
492	127	no
493	146	no
494	147	no
495	142	no
496	150	no
497	137	no
498	126	no
499	127	no
500	128	no
501	136	no
502	134	no
503	126	no
504	128	no
505	134	no
506	100	no
507	138	no
508	125	no
509	124	no
510	132	no
511	122	no
512	108	no
513	159	no
514	142	no
515	98	no
516	116	no
517	111	no
518	133	no
519	124	no
520	148	no
521	125	no
522	111	no
523	112	no
524	105	no
525	111	no
526	134	no
527	113	no
528	121	no
529	130	no
530	130	no
531	133	no
532	111	no
533	125	no
534	129	no
535	144	no
536	122	no
537	115	no
538	111	no
539	100	no
540	134	no
541	132	no
542	109	no
543	120	no
544	111	no
545	105	no
546	117	no
547	107	no
548	129	no
549	120	no
550	111	no
551	115	no
552	129	no
553	127	no
554	109	no
555	132	no
556	123	no
557	102	no
558	110	no
559	115	no
560	124	no
561	131	no
562	106	no
563	106	no
564	122	no
565	110	no
566	123	no
567	95	no
568	111	no
569	102	no
570	124	no
571	117	no
572	135	no
573	123	no
574	118	no
575	115	no
576	116	no
577	108	no
578	108	no
579	104	no
580	117	no
581	105	no
582	97	no
583	118	no
584	118	no
585	102	no
586	106	no
587	100	no
588	94	no
589	107	no
590	119	no
591	108	no
592	99	no
593	123	no
594	116	no
595	95	no
596	93	no
597	94	no
598	107	no
599	119	no
600	127	no
601	130	no
602	139	no
603	111	no
604	120	no
605	122	no
606	86	no
607	103	no
608	100	no
609	90	no
610	114	no
611	101	no
612	93	no
613	117	no
614	100	no
615	114	no
616	96	no
617	116	no
618	98	no
619	98	no
620	99	no
621	104	no
622	82	no
623	105	no
624	81	no
625	106	no
626	107	no
627	98	no
628	99	no
629	106	no
630	92	no
631	95	no
632	75	no
633	118	no
634	109	no
635	117	no
636	103	no
637	93	no
638	96	no
639	120	no
640	92	no
641	96	no
642	106	no
643	88	no
644	104	no
645	70	no
646	96	no
647	102	no
648	93	no
649	88	no
650	107	no
651	84	no
652	106	no
653	103	no
654	96	no
655	97	no
656	102	no
657	90	no
658	100	no
659	94	no
660	101	no
661	86	no
662	101	no
663	96	no
664	97	no
665	87	no
666	123	no
667	90	no
668	96	no
669	91	no
670	96	no
671	104	no
672	100	no
673	101	no
674	96	no
675	90	no
676	94	no
677	98	no
678	85	no
679	104	no
680	101	no
681	88	no
682	103	no
683	97	no
684	87	no
685	94	no
686	97	no
687	92	no
688	72	no
689	80	no
690	84	no
691	84	no
692	95	no
693	90	no
694	75	no
695	96	no
696	69	no
697	95	no
698	89	no
699	89	no
700	114	no
701	81	no
702	92	no
703	98	no
704	94	no
705	87	no
706	93	no
707	89	no
708	111	no
709	88	no
710	79	no
711	91	no
712	78	no
713	81	no
714	90	no
715	95	no
716	96	no
717	95	no
718	87	no
719	83	no
720	102	no
721	75	no
722	100	no
723	76	no
724	80	no
725	80	no
726	90	no
727	92	no
728	90	no
729	89	no
730	69	no
731	93	no
732	77	no
733	97	no
734	81	no
735	85	no
736	99	no
737	82	no
738	90	no
739	84	no
740	90	no
741	86	no
742	66	no
743	77	no
744	80	no
745	94	no
746	89	no
747	84	no
748	73	no
749	71	no
750	93	no
751	103	no
752	86	no
753	82	no
754	92	no
755	79	no
756	101	no
757	75	no
758	69	no
759	75	no
760	75	no
761	77	no
762	68	no
763	67	no
764	80	no
765	81	no
766	75	no
767	89	no
768	69	no
769	82	no
770	83	no
771	85	no
772	82	no
773	74	no
774	83	no
775	74	no
776	76	no
777	77	no
778	71	no
779	85	no
780	70	no
781	84	no
782	81	no
783	74	no
784	75	no
785	67	no
786	76	no
787	86	no
788	71	no
789	90	no
790	80	no
791	84	no
792	85	no
793	76	no
794	67	no
795	64	no
796	84	no
797	89	no
798	82	no
799	84	no
800	87	no
801	85	no
802	68	no
803	70	no
804	73	no
805	68	no
806	86	no
807	60	no
808	49	no
809	73	no
810	63	no
811	69	no
812	67	no
813	77	no
814	93	no
815	68	no
816	85	no
817	92	no
818	83	no
819	79	no
820	78	no
821	81	no
822	76	no
823	79	no
824	87	no
825	66	no
826	72	no
827	64	no
828	70	no
829	81	no
830	73	no
831	70	no
832	87	no
833	65	no
834	71	no
835	87	no
836	75	no
837	80	no
838	71	no
839	79	no
840	54	no
841	87	no
842	67	no
843	68	no
844	68	no
845	62	no
846	68	no
847	86	no
848	69	no
849	70	no
850	75	no
851	53	no
852	91	no
853	62	no
854	53	no
855	73	no
856	74	no
857	71	no
858	69	no
859	65	no
860	77	no
861	70	no
862	57	no
863	71	no
864	81	no
865	70	no
866	70	no
867	64	no
868	72	no
869	67	no
870	72	no
871	55	no
872	66	no
873	68	no
874	67	no
875	62	no
876	72	no
877	63	no
878	67	no
879	66	no
880	72	no
881	79	no
882	69	no
883	66	no
884	61	no
885	66	no
886	73	no
887	77	no
888	75	no
889	62	no
890	63	no
891	72	no
892	75	no
893	76	no
894	67	no
895	64	no
896	59	no
897	78	no
898	68	no
899	73	no
900	64	no
901	61	no
902	71	no
903	64	no
904	59	no
905	63	no
906	59	no
907	60	no
908	60	no
909	67	no
910	64	no
911	69	no
912	68	no
913	73	no
914	62	no
915	62	no
916	70	no
917	71	no
918	60	no
919	80	no
920	66	no
921	50	no
922	63	no
923	75	no
924	65	no
925	68	no
926	57	no
927	64	no
928	54	no
929	50	no
930	66	no
931	62	no
932	73	no
933	72	no
934	67	no
935	62	no
936	59	no
937	60	no
938	56	no
939	53	no
940	62	no
941	68	no
942	46	no
943	61	no
944	67	no
945	56	no
946	68	no
947	63	no
948	58	no
949	55	no
950	50	no
951	59	no
952	56	no
953	67	no
954	62	no
955	60	no
956	67	no
957	71	no
958	67	no
959	70	no
960	60	no
961	77	no
962	70	no
963	65	no
964	59	no
965	82	no
966	66	no
967	57	no
968	57	no
969	66	no
970	58	no
971	50	no
972	58	no
973	60	no
974	59	no
975	65	no
976	57	no
977	54	no
978	59	no
979	57	no
980	60	no
981	48	no
982	65	no
983	48	no
984	52	no
985	58	no
986	63	no
987	57	no
988	59	no
989	67	no
990	57	no
991	76	no
992	69	no
993	54	no
994	48	no
995	63	no
996	45	no
997	63	no
998	58	no
999	55	no
1000	70	no
1001	51	no
1002	65	no
1003	51	no
1004	57	no
1005	68	no
1006	61	no
1007	65	no
1008	63	no
1009	57	no
1010	57	no
1011	49	no
1012	62	no
1013	56	no
1014	63	no
1015	71	no
1016	49	no
1017	51	no
1018	57	no
1019	53	no
1020	50	no
1021	47	no
1022	56	no
1023	73	no
1024	61	no
1025	55	no
1026	46	no
1027	48	no
1028	52	no
1029	71	no
1030	50	no
1031	52	no
1032	59	no
1033	55	no
1034	47	no
1035	60	no
1036	59	no
1037	66	no
1038	77	no
1039	71	no
1040	70	no
1041	59	no
1042	63	no
1043	62	no
1044	67	no
1045	56	no
1046	52	no
1047	51	no
1048	48	no
1049	60	no
1050	71	no
1051	52	no
1052	60	no
1053	53	no
1054	59	no
1055	72	no
1056	61	no
1057	52	no
1058	64	no
1059	53	no
1060	63	no
1061	47	no
1062	50	no
1063	64	no
1064	60	no
1065	50	no
1066	73	no
1067	56	no
1068	45	no
1069	60	no
1070	53	no
1071	47	no
1072	49	no
1073	59	no
1074	70	no
1075	65	no
1076	79	no
1077	57	no
1078	56	no
1079	62	no
1080	52	no
1081	59	no
1082	55	no
1083	50	no
1084	60	no
1085	46	no
1086	58	no
1087	46	no
1088	64	no
1089	46	no
1090	48	no
1091	55	no
1092	64	no
1093	55	no
1094	71	no
1095	50	no
1096	56	no
1097	58	no
1098	48	no
1099	53	no
1100	48	no
1101	57	no
1102	59	no
1103	51	no
1104	52	no
1105	45	no
1106	55	no
1107	49	no
1108	61	no
1109	50	no
1110	43	no
1111	55	no
1112	56	no
1113	54	no
1114	61	no
1115	67	no
1116	53	no
1117	44	no
1118	62	no
1119	44	no
1120	56	no
1121	50	no
1122	54	no
1123	56	no
1124	45	no
1125	49	no
1126	45	no
1127	42	no
1128	48	no
1129	57	no
1130	63	no
1131	65	no
1132	45	no
1133	52	no
1134	47	no
1135	50	no
1136	49	no
1137	49	no
1138	45	no
1139	61	no
1140	59	no
1141	58	no
1142	48	no
1143	57	no
1144	35	no
1145	47	no
1146	51	no
1147	46	no
1148	55	no
1149	55	no
1150	44	no
1151	51	no
1152	65	no
1153	50	no
1154	40	no
1155	42	no
1156	51	no
1157	65	no
1158	54	no
1159	58	no
1160	51	no
1161	48	no
1162	52	no
1163	53	no
1164	42	no
1165	48	no
1166	55	no
1167	71	no
1168	34	no
1169	64	no
1170	63	no
1171	58	no
1172	40	no
1173	43	no
1174	46	no
1175	47	no
1176	49	no
1177	48	no
1178	58	no
1179	67	no
1180	54	no
1181	39	no
1182	55	no
1183	57	no
1184	61	no
1185	66	no
1186	44	no
1187	38	no
1188	52	no
1189	35	no
1190	55	no
1191	41	no
1192	48	no
1193	41	no
1194	60	no
1195	38	no
1196	59	no
1197	46	no
1198	48	no
1199	51	no
1200	58	no
1201	61	no
1202	45	no
1203	53	no
1204	60	no
1205	43	no
1206	49	no
1207	42	no
1208	55	no
1209	47	no
1210	46	no
1211	46	no
1212	57	no
1213	43	no
1214	50	no
1215	49	no
1216	42	no
1217	40	no
1218	51	no
1219	47	no
1220	62	no
1221	46	no
1222	52	no
1223	39	no
1224	42	no
1225	46	no
1226	44	no
1227	62	no
1228	46	no
1229	52	no
1230	43	no
1231	51	no
1232	58	no
1233	63	no
1234	52	no
1235	35	no
1236	52	no
1237	47	no
1238	51	no
1239	41	no
1240	47	no
1241	57	no
1242	51	no
1243	49	no
1244	61	no
1245	42	no
1246	48	no
1247	35	no
1248	38	no
1249	42	no
1250	49	no
1251	48	no
1252	45	no
1253	46	no
1254	40	no
1255	51	no
1256	40	no
1257	42	no
1258	46	no
1259	65	no
1260	49	no
1261	45	no
1262	43	no
1263	55	no
1264	47	no
1265	54	no
1266	39	no
1267	30	no
1268	50	no
1269	46	no
1270	40	no
1271	49	no
1272	33	no
1273	47	no
1274	43	no
1275	48	no
1276	38	no
1277	46	no
1278	44	no
1279	46	no
1280	46	no
1281	40	no
1282	35	no
1283	50	no
1284	41	no
1285	34	no
1286	47	no
1287	38	no
1288	48	no
1289	42	no
1290	48	no
1291	52	no
1292	39	no
1293	38	no
1294	41	no
1295	36	no
1296	46	no
1297	50	no
1298	37	no
1299	43	no
1300	54	no
1301	48	no
1302	33	no
1303	31	no
1304	49	no
1305	47	no
1306	42	no
1307	37	no
1308	46	no
1309	45	no
1310	50	no
1311	45	no
1312	33	no
1313	40	no
1314	50	no
1315	46	no
1316	51	no
1317	39	no
1318	58	no
1319	43	no
1320	51	no
1321	54	no
1322	45	no
1323	39	no
1324	34	no
1325	44	no
1326	38	no
1327	54	no
1328	49	no
1329	50	no
1330	64	no
1331	43	no
1332	50	no
1333	44	no
1334	43	no
1335	36	no
1336	38	no
1337	41	no
1338	35	no
1339	46	no
1340	42	no
1341	40	no
1342	36	no
1343	40	no
1344	44	no
1345	30	no
1346	51	no
1347	42	no
1348	45	no
1349	47	no
1350	41	no
1351	61	no
1352	34	no
1353	39	no
1354	39	no
1355	44	no
1356	40	no
1357	34	no
1358	46	no
1359	43	no
1360	36	no
1361	52	no
1362	52	no
1363	37	no
1364	44	no
1365	43	no
1366	53	no
1367	39	no
1368	53	no
1369	39	no
1370	35	no
1371	42	no
1372	49	no
1373	36	no
1374	36	no
1375	33	no
1376	32	no
1377	47	no
1378	43	no
1379	49	no
1380	55	no
1381	50	no
1382	39	no
1383	35	no
1384	36	no
1385	31	no
1386	50	no
1387	35	no
1388	32	no
1389	32	no
1390	45	no
1391	44	no
1392	39	no
1393	42	no
1394	54	no
1395	36	no
1396	37	no
1397	43	no
1398	49	no
1399	33	no
1400	38	no
1401	39	no
1402	44	no
1403	21	no
1404	46	no
1405	33	no
1406	37	no
1407	43	no
1408	49	no
1409	48	no
1410	51	no
1411	43	no
1412	30	no
1413	35	no
1414	37	no
1415	34	no
1416	33	no
1417	48	no
1418	28	no
1419	37	no
1420	50	no
1421	42	no
1422	42	no
1423	44	no
1424	34	no
1425	55	no
1426	48	no
1427	44	no
1428	42	no
1429	42	no
1430	38	no
1431	36	no
1432	42	no
1433	48	no
1434	40	no
1435	38	no
1436	42	no
1437	30	no
1438	47	no
1439	47	no
1440	51	no
1441	39	no
1442	49	no
1443	44	no
1444	40	no
1445	55	no
1446	51	no
1447	41	no
1448	44	no
1449	47	no
1450	40	no
1451	54	no
1452	31	no
1453	44	no
1454	43	no
1455	44	no
1456	43	no
1457	45	no
1458	40	no
1459	39	no
1460	42	no
1461	35	no
1462	29	no
1463	54	no
1464	48	no
1465	35	no
1466	46	no
1467	33	no
1468	52	no
1469	39	no
1470	42	no
1471	42	no
1472	43	no
1473	42	no
1474	42	no
1475	34	no
1476	40	no
1477	44	no
1478	38	no
1479	50	no
1480	41	no
1481	42	no
1482	26	no
1483	45	no
1484	39	no
1485	34	no
1486	41	no
1487	48	no
1488	44	no
1489	41	no
1490	42	no
1491	35	no
1492	41	no
1493	35	no
1494	28	no
1495	32	no
1496	36	no
1497	48	no
1498	39	no
1499	33	no
1500	47	no
1501	35	no
1502	39	no
1503	33	no
1504	35	no
1505	33	no
1506	37	no
1507	49	no
1508	42	no
1509	40	no
1510	48	no
1511	31	no
1512	35	no
1513	41	no
1514	28	no
1515	39	no
1516	31	no
1517	32	no
1518	33	no
1519	37	no
1520	30	no
1521	36	no
1522	35	no
1523	35	no
1524	41	no
1525	31	no
1526	36	no
1527	34	no
1528	46	no
1529	33	no
1530	30	no
1531	40	no
1532	44	no
1533	38	no
1534	39	no
1535	47	no
1536	35	no
1537	56	no
1538	42	no
1539	33	no
1540	31	no
1541	28	no
1542	22	no
1543	32	no
1544	54	no
1545	29	no
1546	38	no
1547	28	no
1548	41	no
1549	36	no
1550	31	no
1551	31	no
1552	34	no
1553	27	no
1554	32	no
1555	34	no
1556	32	no
1557	32	no
1558	33	no
1559	45	no
1560	27	no
1561	36	no
1562	36	no
1563	46	no
1564	37	no
1565	26	no
1566	28	no
1567	35	no
1568	33	no
1569	35	no
1570	28	no
1571	41	no
1572	39	no
1573	30	no
1574	35	no
1575	44	no
1576	37	no
1577	40	no
1578	38	no
1579	43	no
1580	47	no
1581	42	no
1582	42	no
1583	36	no
1584	34	no
1585	42	no
1586	40	no
1587	23	no
1588	40	no
1589	33	no
1590	35	no
1591	32	no
1592	27	no
1593	27	no
1594	38	no
1595	33	no
1596	36	no
1597	43	no
1598	42	no
1599	41	no
1600	34	no
1601	32	no
1602	37	no
1603	32	no
1604	31	no
1605	30	no
1606	26	no
1607	27	no
1608	37	no
1609	30	no
1610	36	no
1611	31	no
1612	39	no
1613	31	no
1614	46	no
1615	40	no
1616	35	no
1617	44	no
1618	36	no
1619	34	no
1620	34	no
1621	43	no
1622	31	no
1623	28	no
1624	39	no
1625	34	no
1626	25	no
1627	43	no
1628	38	no
1629	32	no
1630	30	no
1631	25	no
1632	37	no
1633	36	no
1634	37	no
1635	36	no
1636	28	no
1637	29	no
1638	43	no
1639	36	no
1640	22	no
1641	36	no
1642	28	no
1643	35	no
1644	34	no
1645	36	no
1646	31	no
1647	36	no
1648	33	no
1649	41	no
1650	36	no
1651	23	no
1652	38	no
1653	31	no
1654	48	no
1655	39	no
1656	34	no
1657	24	no
1658	43	no
1659	34	no
1660	33	no
1661	31	no
1662	36	no
1663	37	no
1664	39	no
1665	42	no
1666	27	no
1667	37	no
1668	29	no
1669	26	no
1670	35	no
1671	37	no
1672	41	no
1673	36	no
1674	38	no
1675	40	no
1676	40	no
1677	21	no
1678	29	no
1679	35	no
1680	40	no
1681	37	no
1682	36	no
1683	28	no
1684	40	no
1685	40	no
1686	35	no
1687	26	no
1688	26	no
1689	26	no
1690	36	no
1691	37	no
1692	38	no
1693	27	no
1694	33	no
1695	34	no
1696	31	no
1697	37	no
1698	29	no
1699	40	no
1700	26	no
1701	41	no
1702	33	no
1703	35	no
1704	26	no
1705	31	no
1706	39	no
1707	27	no
1708	37	no
1709	26	no
1710	23	no
1711	26	no
1712	28	no
1713	30	no
1714	36	no
1715	35	no
1716	39	no
1717	39	no
1718	36	no
1719	25	no
1720	36	no
1721	25	no
1722	34	no
1723	31	no
1724	27	no
1725	33	no
1726	39	no
1727	43	no
1728	41	no
1729	32	no
1730	27	no
1731	28	no
1732	23	no
1733	33	no
1734	28	no
1735	21	no
1736	33	no
1737	31	no
1738	31	no
1739	27	no
1740	24	no
1741	29	no
1742	33	no
1743	34	no
1744	25	no
1745	36	no
1746	36	no
1747	31	no
1748	20	no
1749	31	no
1750	21	no
1751	37	no
1752	37	no
1753	45	no
1754	38	no
1755	39	no
1756	38	no
1757	31	no
1758	30	no
1759	32	no
1760	30	no
1761	26	no
1762	31	no
1763	29	no
1764	31	no
1765	38	no
1766	40	no
1767	29	no
1768	45	no
1769	38	no
1770	33	no
1771	25	no
1772	23	no
1773	33	no
1774	33	no
1775	35	no
1776	43	no
1777	33	no
1778	27	no
1779	29	no
1780	31	no
1781	29	no
1782	34	no
1783	42	no
1784	32	no
1785	20	no
1786	32	no
1787	38	no
1788	39	no
1789	27	no
1790	32	no
1791	25	no
1792	30	no
1793	35	no
1794	30	no
1795	27	no
1796	33	no
1797	30	no
1798	22	no
1799	31	no
1800	42	no
1801	32	no
1802	27	no
1803	37	no
1804	32	no
1805	33	no
1806	27	no
1807	27	no
1808	39	no
1809	32	no
1810	29	no
1811	32	no
1812	28	no
1813	42	no
1814	28	no
1815	32	no
1816	36	no
1817	41	no
1818	34	no
1819	32	no
1820	25	no
1821	35	no
1822	30	no
1823	28	no
1824	40	no
1825	31	no
1826	27	no
1827	26	no
1828	29	no
1829	27	no
1830	32	no
1831	30	no
1832	36	no
1833	39	no
1834	30	no
1835	32	no
1836	22	no
1837	28	no
1838	38	no
1839	36	no
1840	36	no
1841	20	no
1842	33	no
1843	21	no
1844	43	no
1845	33	no
1846	36	no
1847	29	no
1848	27	no
1849	21	no
1850	22	no
1851	23	no
1852	29	no
1853	28	no
1854	29	no
1855	27	no
1856	34	no
1857	26	no
1858	22	no
1859	27	no
1860	36	no
1861	25	no
1862	31	no
1863	31	no
1864	33	no
1865	29	no
1866	34	no
1867	24	no
1868	33	no
1869	27	no
1870	27	no
1871	31	no
1872	33	no
1873	21	no
1874	28	no
1875	28	no
1876	26	no
1877	29	no
1878	25	no
1879	21	no
1880	40	no
1881	30	no
1882	20	no
1883	24	no
1884	28	no
1885	21	no
1886	31	no
1887	23	no
1888	25	no
1889	46	no
1890	36	no
1891	32	no
1892	35	no
1893	32	no
1894	30	no
1895	44	no
1896	31	no
1897	28	no
1898	32	no
1899	24	no
1900	23	no
1901	33	no
1902	34	no
1903	33	no
1904	31	no
1905	23	no
1906	38	no
1907	28	no
1908	27	no
1909	20	no
1910	27	no
1911	30	no
1912	32	no
1913	33	no
1914	25	no
1915	30	no
1916	20	no
1917	26	no
1918	29	no
1919	28	no
1920	30	no
1921	28	no
1922	34	no
1923	25	no
1924	24	no
1925	25	no
1926	29	no
1927	30	no
1928	27	no
1929	25	no
1930	26	no
1931	33	no
1932	33	no
1933	27	no
1934	29	no
1935	23	no
1936	25	no
1937	29	no
1938	27	no
1939	34	no
1940	29	no
1941	22	no
1942	25	no
1943	20	no
1944	27	no
1945	26	no
1946	33	no
1947	23	no
1948	34	no
1949	31	no
1950	27	no
1951	22	no
1952	25	no
1953	32	no
1954	25	no
1955	21	no
1956	30	no
1957	28	no
1958	22	no
1959	31	no
1960	30	no
1961	37	no
1962	24	no
1963	24	no
1964	16	no
1965	35	no
1966	31	no
1967	24	no
1968	29	no
1969	20	no
1970	26	no
1971	37	no
1972	30	no
1973	38	no
1974	25	no
1975	38	no
1976	43	no
1977	28	no
1978	27	no
1979	24	no
1980	29	no
1981	28	no
1982	26	no
1983	42	no
1984	36	no
1985	28	no
1986	29	no
1987	41	no
1988	24	no
1989	34	no
1990	29	no
1991	29	no
1992	30	no
1993	20	no
1994	26	no
1995	28	no
1996	21	no
1997	32	no
1998	28	no
[truncated: 106,662 more rows]
