# Supplementary material for: An error correction strategy for image reconstruction by DNA sequencing microscopy
Source: Nat Comput Sci. 2024 Jan 22;4(2):119–27. doi: 10.1038/s43588-023-00589-x (PMC10899105; doi:10.1038/s43588-023-00589-x)
Supplement: Supplementary file 5 — Raw images before overlay and numerical source data. [file 43588_2023_589_MOESM5_ESM.zip › Fig5_source_data/Fig5H.csv]

	Read count	N. edges	N. UEIs	N. beacons	N. targets
0	1	621836	903265	46356	25751
2	2	556945	768943	41970	23664
3	3	511114	698475	39928	22693
4	4	469841	637856	37237	21084
5	5	439535	592646	35927	20479
6	6	414137	554878	34790	19912
7	7	392271	522672	33814	19420
8	8	372944	494471	32884	18953
9	9	355381	467493	32004	18406
1	10	339885	445059	31237	18010
