# Supplementary material for: An error correction strategy for image reconstruction by DNA sequencing microscopy
Source: Nat Comput Sci. 2024 Jan 22;4(2):119–27. doi: 10.1038/s43588-023-00589-x (PMC10899105; doi:10.1038/s43588-023-00589-x)
Supplement: Supplementary file 5 — Raw images before overlay and numerical source data. [file 43588_2023_589_MOESM5_ESM.zip › Fig5_source_data/Fig5I.csv]

	Cutoff	N. edges	N. UEIs	N. beacons	N. targets
0	0	621836	903265	46356	25751
1	1	595763	870519	39850	21782
3	2	585272	859609	38071	20605
6	5	564325	837324	34908	18787
2	10	539381	808483	31635	16909
4	20	510041	773782	28608	15159
