# Supplementary material for: An error correction strategy for image reconstruction by DNA sequencing microscopy
Source: Nat Comput Sci. 2024 Jan 22;4(2):119–27. doi: 10.1038/s43588-023-00589-x (PMC10899105; doi:10.1038/s43588-023-00589-x)
Supplement: Supplementary file 6 — Numerical source data. [file 43588_2023_589_MOESM6_ESM.xlsx]

## Sheet: 1A
		Change in KNN overlap	Change in KNN overlap	Change in KNN overlap	Change in KNN overlap	Change in KNN overlap	Change in Procrustes Disparity	Change in Procrustes Disparity	Change in Procrustes Disparity	Change in Procrustes Disparity	Change in Procrustes Disparity
	Amplitude	0.01	0.1	1	10	100	0.01	0.1	1	10	100
Spread	Fraction errors
10	0.01			0.115397	0.0608513	0.0740238			0.401632	-0.12549	0.765579
10	0.02			0.204124	0.190833	0.187481			0.427285	-0.137807	0.76355
10	0.05			0.323812	0.322541	0.267974			0.473201	0.0416992	0.315076
10	0.1			0.437834	0.38614	0.329864			0.480059	0.032789	0.537898
10	0.2			0.514693	0.509301	0.398525			0.671211	-0.0442771	0.562102
100	0.01	0.00103189	0.00209486	0.00539635	0.0300989	0.00764203	0.0148226	0.0018791	0.000431053	0.00029234	0.000265791
100	0.02	0.00064895	0.00422323	0.014664	0.0158371	0.00670354	0.016838	0.00375781	0.00115194	0.000763011	0.000748204
100	0.05	0.00131414	0.0113625	0.0323446	0.0399698		0.049061	0.0112744	0.00561719	0.00421888
100	0.1	0.00236188	0.0438579	0.220312	0.369465	0.338663	0.108041	0.415195	0.430772	0.437086	0.452502
100	0.2	0.00352791	0.0470588	0.246942	0.413407	0.360265	0.187118	0.464819	0.487255	0.488383	0.491591
20	0.01		0.0216341	0.0855874	0.109988	0.0960114		0.90696	0.511997	0.507782	0.460371
20	0.02		0.0315197	0.166432	0.193179	0.158421		0.603084	0.650021	0.668552	0.660209
20	0.05		0.0531366	0.264253	0.284515	0.270856		0.605459	0.65585	0.675456	0.649756
20	0.1		0.0879589	0.339333	0.368627	0.316172		0.595861	0.640239	0.6509	0.648895
20	0.2		0.118764	0.434942	0.444059	0.353343		0.91355	0.702229	0.664079	0.708009
200	0.01	0.000251383	-0.000737389	0.000385453	0.0979387	-0.0142953	0.00675828	0.0134076	-0.000380387	0.0956493	0.00154823
200	0.02	-0.000251383	0.00072063	0.00392157	0.00387129	-0.010005	0.0141045	0.0182064	0.00101002	0.000929066	0.00172469
200	0.05	-0.00043573	0.000888219	0.00186023	0.00688788	-0.00226244	0.0239624	0.026145	-0.000184074	0.00205599	0.00193411
200	0.1	0.000837942	0.00246355	0.00323446	0.0613541	0.0217865	0.0507051	0.0392462	-0.000126054	0.0909164	0.00596883
200	0.2	0.00224568	0.00496062	0.00889894	0.0481984	0.0528909	0.117025	0.0636673	7.92613e-05	0.0336409	0.0123792
50	0.01		0.0193062	0.0522038	0.0659963	0.0721803		0.308883	0.314826	0.315805	0.318462
50	0.02		0.0253729	0.0766717	0.0924585	0.0984079		0.39884	0.402997	0.405319	0.403327
50	0.05	0.00360563	0.0407072	0.122038	0.152824	0.159243	0.255892	0.476556	0.498733	0.497708	0.498685
50	0.1	0.00784122	0.0580191	0.170354	0.20481	0.204726	0.287391	0.566846	0.578011	0.578288	0.579585
50	0.2	0.00914476	0.0851349	0.257097	0.281967	0.272097	0.454714	0.636158	0.644495	0.642959	0.643837

## Sheet: 1B
		Change in KNN overlap	Change in KNN overlap	Change in KNN overlap	Change in KNN overlap	Change in KNN overlap	Change in Procrustes Disparity	Change in Procrustes Disparity	Change in Procrustes Disparity	Change in Procrustes Disparity	Change in Procrustes Disparity
	Spread	10	100	20	200	50	10	100	20	200	50
Amplitude	Fraction errors
0.01	0.01		0.00103189		0.000251383			0.0148226		0.00675828
0.01	0.02		0.00064895		-0.000251383			0.016838		0.0141045
0.01	0.05		0.00131414		-0.00043573	0.00360563		0.049061		0.0239624	0.255892
0.01	0.1		0.00236188		0.000837942	0.00784122		0.108041		0.0507051	0.287391
0.01	0.2		0.00352791		0.00224568	0.00914476		0.187118		0.117025	0.454714
0.1	0.01		0.00209486	0.0216341	-0.000737389	0.0193062		0.0018791	0.90696	0.0134076	0.308883
0.1	0.02		0.00422323	0.0315197	0.00072063	0.0253729		0.00375781	0.603084	0.0182064	0.39884
0.1	0.05		0.0113625	0.0531366	0.000888219	0.0407072		0.0112744	0.605459	0.026145	0.476556
0.1	0.1		0.0438579	0.0879589	0.00246355	0.0580191		0.415195	0.595861	0.0392462	0.566846
0.1	0.2		0.0470588	0.118764	0.00496062	0.0851349		0.464819	0.91355	0.0636673	0.636158
1	0.01	0.115397	0.00539635	0.0855874	0.000385453	0.0522038	0.401632	0.000431053	0.511997	-0.000380387	0.314826
1	0.02	0.204124	0.014664	0.166432	0.00392157	0.0766717	0.427285	0.00115194	0.650021	0.00101002	0.402997
1	0.05	0.323812	0.0323446	0.264253	0.00186023	0.122038	0.473201	0.00561719	0.65585	-0.000184074	0.498733
1	0.1	0.437834	0.220312	0.339333	0.00323446	0.170354	0.480059	0.430772	0.640239	-0.000126054	0.578011
1	0.2	0.514693	0.246942	0.434942	0.00889894	0.257097	0.671211	0.487255	0.702229	7.92613e-05	0.644495
10	0.01	0.0608513	0.0300989	0.109988	0.0979387	0.0659963	-0.12549	0.00029234	0.507782	0.0956493	0.315805
10	0.02	0.190833	0.0158371	0.193179	0.00387129	0.0924585	-0.137807	0.000763011	0.668552	0.000929066	0.405319
10	0.05	0.322541	0.0399698	0.284515	0.00688788	0.152824	0.0416992	0.00421888	0.675456	0.00205599	0.497708
10	0.1	0.38614	0.369465	0.368627	0.0613541	0.20481	0.032789	0.437086	0.6509	0.0909164	0.578288
10	0.2	0.509301	0.413407	0.444059	0.0481984	0.281967	-0.0442771	0.488383	0.664079	0.0336409	0.642959
100	0.01	0.0740238	0.00764203	0.0960114	-0.0142953	0.0721803	0.765579	0.000265791	0.460371	0.00154823	0.318462
100	0.02	0.187481	0.00670354	0.158421	-0.010005	0.0984079	0.76355	0.000748204	0.660209	0.00172469	0.403327
100	0.05	0.267974		0.270856	-0.00226244	0.159243	0.315076		0.649756	0.00193411	0.498685
100	0.1	0.329864	0.338663	0.316172	0.0217865	0.204726	0.537898	0.452502	0.648895	0.00596883	0.579585
100	0.2	0.398525	0.360265	0.353343	0.0528909	0.272097	0.562102	0.491591	0.708009	0.0123792	0.643837

## Sheet: 1C
		Change in KNN overlap	Change in KNN overlap	Change in KNN overlap	Change in KNN overlap	Change in KNN overlap	Change in Procrustes Disparity	Change in Procrustes Disparity	Change in Procrustes Disparity	Change in Procrustes Disparity	Change in Procrustes Disparity
	Fraction errors	0.01	0.02	0.05	0.1	0.2	0.01	0.02	0.05	0.1	0.2
Spread	Amplitude
10	0.01
10	0.1
10	1	0.115397	0.204124	0.323812	0.437834	0.514693	0.401632	0.427285	0.473201	0.480059	0.671211
10	10	0.0608513	0.190833	0.322541	0.38614	0.509301	-0.12549	-0.137807	0.0416992	0.032789	-0.0442771
10	100	0.0740238	0.187481	0.267974	0.329864	0.398525	0.765579	0.76355	0.315076	0.537898	0.562102
100	0.01	0.00103189	0.00064895	0.00131414	0.00236188	0.00352791	0.0148226	0.016838	0.049061	0.108041	0.187118
100	0.1	0.00209486	0.00422323	0.0113625	0.0438579	0.0470588	0.0018791	0.00375781	0.0112744	0.415195	0.464819
100	1	0.00539635	0.014664	0.0323446	0.220312	0.246942	0.000431053	0.00115194	0.00561719	0.430772	0.487255
100	10	0.0300989	0.0158371	0.0399698	0.369465	0.413407	0.00029234	0.000763011	0.00421888	0.437086	0.488383
100	100	0.00764203	0.00670354		0.338663	0.360265	0.000265791	0.000748204		0.452502	0.491591
20	0.01
20	0.1	0.0216341	0.0315197	0.0531366	0.0879589	0.118764	0.90696	0.603084	0.605459	0.595861	0.91355
20	1	0.0855874	0.166432	0.264253	0.339333	0.434942	0.511997	0.650021	0.65585	0.640239	0.702229
20	10	0.109988	0.193179	0.284515	0.368627	0.444059	0.507782	0.668552	0.675456	0.6509	0.664079
20	100	0.0960114	0.158421	0.270856	0.316172	0.353343	0.460371	0.660209	0.649756	0.648895	0.708009
200	0.01	0.000251383	-0.000251383	-0.00043573	0.000837942	0.00224568	0.00675828	0.0141045	0.0239624	0.0507051	0.117025
200	0.1	-0.000737389	0.00072063	0.000888219	0.00246355	0.00496062	0.0134076	0.0182064	0.026145	0.0392462	0.0636673
200	1	0.000385453	0.00392157	0.00186023	0.00323446	0.00889894	-0.000380387	0.00101002	-0.000184074	-0.000126054	7.92613e-05
200	10	0.0979387	0.00387129	0.00688788	0.0613541	0.0481984	0.0956493	0.000929066	0.00205599	0.0909164	0.0336409
200	100	-0.0142953	-0.010005	-0.00226244	0.0217865	0.0528909	0.00154823	0.00172469	0.00193411	0.00596883	0.0123792
50	0.01			0.00360563	0.00784122	0.00914476			0.255892	0.287391	0.454714
50	0.1	0.0193062	0.0253729	0.0407072	0.0580191	0.0851349	0.308883	0.39884	0.476556	0.566846	0.636158
50	1	0.0522038	0.0766717	0.122038	0.170354	0.257097	0.314826	0.402997	0.498733	0.578011	0.644495
50	10	0.0659963	0.0924585	0.152824	0.20481	0.281967	0.315805	0.405319	0.497708	0.578288	0.642959
50	100	0.0721803	0.0984079	0.159243	0.204726	0.272097	0.318462	0.403327	0.498685	0.579585	0.643837

## Sheet: 1D
		Change in KNN overlap	Change in KNN overlap	Change in KNN overlap	Change in KNN overlap	Change in KNN overlap	Change in Procrustes Disparity	Change in Procrustes Disparity	Change in Procrustes Disparity	Change in Procrustes Disparity	Change in Procrustes Disparity
	Amplitude	0.01	0.1	1	10	100	0.01	0.1	1	10	100
Spread	Fraction errors
10	0.01			0.0501094	0.0915328	0.048226			-0.44512	0.760234	0.431555
10	0.02			0.0838636	0.141369	0.0880705			-0.0472511	0.469445	0.419346
10	0.05			0.179999	0.21658	0.235923			-0.256188	0.705216	0.49823
10	0.1			0.292443	0.323317	0.315923			-0.125626	0.518597	0.45288
10	0.2			0.400549	0.437364	0.427973			-0.139491	0.573798	0.407175
100	0.01	0.000173148	0.00210337	0.00530085	0.0125615	-0.0260741	0.00539647	0.0046153	0.00337843	0.00221751	0.00341768
100	0.02	0.000613727	0.00150564	0.00750846	0.0132396	-0.0254943	0.0184789	0.00617366	0.00655038	0.00467053	0.00496935
100	0.05	-0.000102215	0.00695356	0.0235073	0.0307914	-0.00684686	0.0203747	0.0178864	0.0189586	0.0148263	0.0158678
100	0.1	0.000814935	0.0117311	0.0498603	0.065793	0.0401258	0.0613072	0.0301749	0.0382883	0.0311065	0.0949208
100	0.2	0.00183546	0.0465542	0.23167	0.395511	0.378493	0.0978349	0.402767	0.417462	0.437726	0.46806
20	0.01		0.0153044	0.0260357	0.0797737	0.030545		0.494014	0.511253	0.552797	0.269881
20	0.02		0.0179482	0.0696343	0.122209	0.0981703		0.717664	0.481432	0.668061	0.440179
20	0.05		0.0441772	0.106566	0.204403	0.177877		0.837927	0.397864	0.519647	0.575301
20	0.1		0.0537683	0.210043	0.294152	0.302797		0.565059	0.656847	0.634767	0.45944
20	0.2		0.0881052	0.309563	0.429423	0.392106		0.574674	0.63741	0.630578	0.707819
200	0.01	0.000127787	0.00147701	-0.00196925	-0.00245229	0.0155565	-0.00146833	-0.00654904	0.00187963	0.00295926	0.00542038
200	0.02	-0.000384292	0.00332987	0.00329469	-0.000528982	0.0035761	0.00586744	0.00307629	0.00608752	0.00707469	0.00778788
200	0.05	0.000121239	0.00267791	0.00269697	0.10635	0.00947073	0.0110554	0.00809335	0.0136866	0.113792	0.0265945
200	0.1	0.000158559	0.00210397	0.0142075	0.0876071	0.0221926	0.022385	0.0223598	0.0302039	0.135148	0.0461106
200	0.2	0.000539588	0.00352936	0.0261211	0.0179518		0.0658125	0.0286507	0.0785572	0.101017
50	0.01		0.0207495	0.0107688	0.0108517	0.0822248		0.11356	0.00459807	0.00241937	0.139859
50	0.02		0.020292	0.0536723	0.0748908	0.0958236		0.307848	0.285362	0.321908	0.328269
50	0.05		0.0133822	0.085628	0.126299	0.14756		0.0740002	0.222236	0.257173	0.223984
50	0.1		0.0380371	0.130158	0.230432	0.199369		0.430495	0.523669	0.509114	0.489119
50	0.2		0.054586	0.194693	0.280896	0.331088		0.536723	0.559469	0.525017	0.56289

## Sheet: 1E
	Change in KNN overlap	Change in KNN overlap	Change in KNN overlap	Change in KNN overlap	Change in KNN overlap	Change in Procrustes Disparity	Change in Procrustes Disparity	Change in Procrustes Disparity	Change in Procrustes Disparity	Change in Procrustes Disparity
	Spread	10	100	20	200	50	10	100	20	200	50
Amplitude	Fraction errors
0.01	0.01		0.000173148		0.000127787			0.00539647		-0.00146833
0.01	0.02		0.000613727		-0.000384292			0.0184789		0.00586744
0.01	0.05		-0.000102215		0.000121239			0.0203747		0.0110554
0.01	0.1		0.000814935		0.000158559			0.0613072		0.022385
0.01	0.2		0.00183546		0.000539588			0.0978349		0.0658125
0.1	0.01		0.00210337	0.0153044	0.00147701	0.0207495		0.0046153	0.494014	-0.00654904	0.11356
0.1	0.02		0.00150564	0.0179482	0.00332987	0.020292		0.00617366	0.717664	0.00307629	0.307848
0.1	0.05		0.00695356	0.0441772	0.00267791	0.0133822		0.0178864	0.837927	0.00809335	0.0740002
0.1	0.1		0.0117311	0.0537683	0.00210397	0.0380371		0.0301749	0.565059	0.0223598	0.430495
0.1	0.2		0.0465542	0.0881052	0.00352936	0.054586		0.402767	0.574674	0.0286507	0.536723
1	0.01	0.0501094	0.00530085	0.0260357	-0.00196925	0.0107688	-0.44512	0.00337843	0.511253	0.00187963	0.00459807
1	0.02	0.0838636	0.00750846	0.0696343	0.00329469	0.0536723	-0.0472511	0.00655038	0.481432	0.00608752	0.285362
1	0.05	0.179999	0.0235073	0.106566	0.00269697	0.085628	-0.256188	0.0189586	0.397864	0.0136866	0.222236
1	0.1	0.292443	0.0498603	0.210043	0.0142075	0.130158	-0.125626	0.0382883	0.656847	0.0302039	0.523669
1	0.2	0.400549	0.23167	0.309563	0.0261211	0.194693	-0.139491	0.417462	0.63741	0.0785572	0.559469
10	0.01	0.0915328	0.0125615	0.0797737	-0.00245229	0.0108517	0.760234	0.00221751	0.552797	0.00295926	0.00241937
10	0.02	0.141369	0.0132396	0.122209	-0.000528982	0.0748908	0.469445	0.00467053	0.668061	0.00707469	0.321908
10	0.05	0.21658	0.0307914	0.204403	0.10635	0.126299	0.705216	0.0148263	0.519647	0.113792	0.257173
10	0.1	0.323317	0.065793	0.294152	0.0876071	0.230432	0.518597	0.0311065	0.634767	0.135148	0.509114
10	0.2	0.437364	0.395511	0.429423	0.0179518	0.280896	0.573798	0.437726	0.630578	0.101017	0.525017
100	0.01	0.048226	-0.0260741	0.030545	0.0155565	0.0822248	0.431555	0.00341768	0.269881	0.00542038	0.139859
100	0.02	0.0880705	-0.0254943	0.0981703	0.0035761	0.0958236	0.419346	0.00496935	0.440179	0.00778788	0.328269
100	0.05	0.235923	-0.00684686	0.177877	0.00947073	0.14756	0.49823	0.0158678	0.575301	0.0265945	0.223984
100	0.1	0.315923	0.0401258	0.302797	0.0221926	0.199369	0.45288	0.0949208	0.45944	0.0461106	0.489119
100	0.2	0.427973	0.378493	0.392106		0.331088	0.407175	0.46806	0.707819		0.56289

## Sheet: 1F
		Change in KNN overlap	Change in KNN overlap	Change in KNN overlap	Change in KNN overlap	Change in KNN overlap	Change in Procrustes Disparity	Change in Procrustes Disparity	Change in Procrustes Disparity	Change in Procrustes Disparity	Change in Procrustes Disparity
	Fraction errors	0.01	0.02	0.05	0.1	0.2	0.01	0.02	0.05	0.1	0.2
Spread	Amplitude
10	0.01
10	0.1
10	1	0.0501094	0.0838636	0.179999	0.292443	0.400549	-0.44512	-0.0472511	-0.256188	-0.125626	-0.139491
10	10	0.0915328	0.141369	0.21658	0.323317	0.437364	0.760234	0.469445	0.705216	0.518597	0.573798
10	100	0.048226	0.0880705	0.235923	0.315923	0.427973	0.431555	0.419346	0.49823	0.45288	0.407175
100	0.01	0.000173148	0.000613727	-0.000102215	0.000814935	0.00183546	0.00539647	0.0184789	0.0203747	0.0613072	0.0978349
100	0.1	0.00210337	0.00150564	0.00695356	0.0117311	0.0465542	0.0046153	0.00617366	0.0178864	0.0301749	0.402767
100	1	0.00530085	0.00750846	0.0235073	0.0498603	0.23167	0.00337843	0.00655038	0.0189586	0.0382883	0.417462
100	10	0.0125615	0.0132396	0.0307914	0.065793	0.395511	0.00221751	0.00467053	0.0148263	0.0311065	0.437726
100	100	-0.0260741	-0.0254943	-0.00684686	0.0401258	0.378493	0.00341768	0.00496935	0.0158678	0.0949208	0.46806
20	0.01
20	0.1	0.0153044	0.0179482	0.0441772	0.0537683	0.0881052	0.494014	0.717664	0.837927	0.565059	0.574674
20	1	0.0260357	0.0696343	0.106566	0.210043	0.309563	0.511253	0.481432	0.397864	0.656847	0.63741
20	10	0.0797737	0.122209	0.204403	0.294152	0.429423	0.552797	0.668061	0.519647	0.634767	0.630578
20	100	0.030545	0.0981703	0.177877	0.302797	0.392106	0.269881	0.440179	0.575301	0.45944	0.707819
200	0.01	0.000127787	-0.000384292	0.000121239	0.000158559	0.000539588	-0.00146833	0.00586744	0.0110554	0.022385	0.0658125
200	0.1	0.00147701	0.00332987	0.00267791	0.00210397	0.00352936	-0.00654904	0.00307629	0.00809335	0.0223598	0.0286507
200	1	-0.00196925	0.00329469	0.00269697	0.0142075	0.0261211	0.00187963	0.00608752	0.0136866	0.0302039	0.0785572
200	10	-0.00245229	-0.000528982	0.10635	0.0876071	0.0179518	0.00295926	0.00707469	0.113792	0.135148	0.101017
200	100	0.0155565	0.0035761	0.00947073	0.0221926		0.00542038	0.00778788	0.0265945	0.0461106
50	0.01
50	0.1	0.0207495	0.020292	0.0133822	0.0380371	0.054586	0.11356	0.307848	0.0740002	0.430495	0.536723
50	1	0.0107688	0.0536723	0.085628	0.130158	0.194693	0.00459807	0.285362	0.222236	0.523669	0.559469
50	10	0.0108517	0.0748908	0.126299	0.230432	0.280896	0.00241937	0.321908	0.257173	0.509114	0.525017
50	100	0.0822248	0.0958236	0.14756	0.199369	0.331088	0.139859	0.328269	0.223984	0.489119	0.56289

## Sheet: 1G
		Change in KNN overlap	Change in KNN overlap	Change in KNN overlap	Change in KNN overlap	Change in KNN overlap	Change in Procrustes Disparity	Change in Procrustes Disparity	Change in Procrustes Disparity	Change in Procrustes Disparity	Change in Procrustes Disparity
	Amplitude	0.01	0.1	1	10	100	0.01	0.1	1	10	100
Spread	Fraction errors
10	0.01			-0.00356017	-0.000687112	0.002849			-0.00420502	0.0381882	-0.105272
10	0.02			0.000423135	0.00765879	0.00886543			0.0600794	-0.068716	-0.0798101
10	0.05			-0.0112712	0.0125691	-0.0117144			-0.00410968	-0.21257	-0.107222
10	0.1			-0.0102319	0.00888219	0.00603318			0.305474	-0.226048	0.0337211
10	0.2			-0.0421485	0.00796045	0.00625105			0.0200028	-0.216891	-0.100251
100	0.01	-0.00123361	-0.00159209	-0.00258086	0.0011396	-0.00459192	-0.00907847	-0.00017369	-5.73288e-05	2.67669e-05	-0.00010633
100	0.02	-0.0010957	-0.00621753	-0.00336853	-0.00296631	-0.0119491	-0.00200283	-0.000957156	-0.000123822	0.000151578	-0.000129183
100	0.05	-0.00122469	-0.0072901	-0.0037037	-0.0110944	-0.0186861	-0.0260579	-0.00248981	-0.000224268	0.000148242	-0.000115101
100	0.1	-0.0022396	-0.013759	-0.0256243	-0.00134071	0.0220546	-0.0413639	-0.00384264	-0.000283685	0.000163504	0.00017045
100	0.2	-0.00329751	-0.0207642	-0.0466399	-0.0224736	0.013759	-0.0690496	-0.0084285	-0.00140858	-0.000570808	-0.000433332
20	0.01		-0.0112558	-0.00243003	-0.000804424	0.0171778		-0.130423	-0.0910846	-0.00282513	0.0146649
20	0.02		-0.00495814	-0.0197084	-0.00072063	-0.0012234		-0.13249	-0.0796907	0.00863284	-0.011432
20	0.05		-0.00789227	0.000821183	-0.00397185	-3.35177e-05		0.108185	-0.00786806	-0.00304958	-0.0122893
20	0.1		-0.0287807	-0.0331993	0.0113793	0.0235127		0.081593	-0.0910318	0.00775805	-0.00169107
20	0.2		-0.0453045	-0.0619072	-0.0135747	-0.0017932		-0.149607	-0.0870868	0.0107904	0.00207493
200	0.01	0.000418971	0.00117312	0.00737389	0.00437406	0.00754148	-0.0249524	-0.00874431	0.00367211	0.00260674	0.0012732
200	0.02	0.000837942	-0.000636836	0.00325122	0.0941512	0.00147478	-0.00867767	-0.00991177	0.0030935	0.0958953	0.00207295
200	0.05	0.000703871	0.000536283	0.00869784	0.00125691	0.00358639	-0.0286208	-0.0413057	0.00568522	0.00162809	0.00195115
200	0.1	-0.000770907	0.00149154	-0.000687112	0.0029328	-0.0107424	-0.0472783	-0.0361394	0.00143343	0.00337624	0.00234237
200	0.2	-0.000804424	-0.00216189	-0.0107759	-0.0139769	-0.0229429	-0.0766924	-0.0475631	-0.000452528	0.00473357	0.00397218
50	0.01		0.00149318	-0.00697168	0.000368694	0.00442433		0.00331179	-0.000134405	-0.000302559	0.000143589
50	0.02		-0.0125189	-0.00563097	0.0048433	0.00224568		-0.165448	-3.83921e-06	0.00010306	0.000137357
50	0.05	-0.00152886	-0.0154852	-0.0129211	-0.00217865	-0.00214513	-0.0757334	-0.166889	-3.32206e-05	5.73233e-06	9.37307e-05
50	0.1	-0.000120766	-0.0266633	-0.021267	-0.00043573	0.00750796	-0.122762	-0.167546	-5.55221e-05	-0.00010054	0.00010797
50	0.2	-0.00543557	-0.03697	-0.0420312	-0.0158371	-0.0066365	-0.252212	0.00133554	-0.000535728	-0.000719332	-0.000367053

## Sheet: 1H
		Change in KNN overlap	Change in KNN overlap	Change in KNN overlap	Change in KNN overlap	Change in KNN overlap	Change in Procrustes Disparity	Change in Procrustes Disparity	Change in Procrustes Disparity	Change in Procrustes Disparity	Change in Procrustes Disparity
	Spread	10	100	20	200	50	10	100	20	200	50
Amplitude	Fraction errors
0.01	0.01		-0.00123361		0.000418971			-0.00907847		-0.0249524
0.01	0.02		-0.0010957		0.000837942			-0.00200283		-0.00867767
0.01	0.05		-0.00122469		0.000703871	-0.00152886		-0.0260579		-0.0286208	-0.0757334
0.01	0.1		-0.0022396		-0.000770907	-0.000120766		-0.0413639		-0.0472783	-0.122762
0.01	0.2		-0.00329751		-0.000804424	-0.00543557		-0.0690496		-0.0766924	-0.252212
0.1	0.01		-0.00159209	-0.0112558	0.00117312	0.00149318		-0.00017369	-0.130423	-0.00874431	0.00331179
0.1	0.02		-0.00621753	-0.00495814	-0.000636836	-0.0125189		-0.000957156	-0.13249	-0.00991177	-0.165448
0.1	0.05		-0.0072901	-0.00789227	0.000536283	-0.0154852		-0.00248981	0.108185	-0.0413057	-0.166889
0.1	0.1		-0.013759	-0.0287807	0.00149154	-0.0266633		-0.00384264	0.081593	-0.0361394	-0.167546
0.1	0.2		-0.0207642	-0.0453045	-0.00216189	-0.03697		-0.0084285	-0.149607	-0.0475631	0.00133554
1	0.01	-0.00356017	-0.00258086	-0.00243003	0.00737389	-0.00697168	-0.00420502	-5.73288e-05	-0.0910846	0.00367211	-0.000134405
1	0.02	0.000423135	-0.00336853	-0.0197084	0.00325122	-0.00563097	0.0600794	-0.000123822	-0.0796907	0.0030935	-3.83921e-06
1	0.05	-0.0112712	-0.0037037	0.000821183	0.00869784	-0.0129211	-0.00410968	-0.000224268	-0.00786806	0.00568522	-3.32206e-05
1	0.1	-0.0102319	-0.0256243	-0.0331993	-0.000687112	-0.021267	0.305474	-0.000283685	-0.0910318	0.00143343	-5.55221e-05
1	0.2	-0.0421485	-0.0466399	-0.0619072	-0.0107759	-0.0420312	0.0200028	-0.00140858	-0.0870868	-0.000452528	-0.000535728
10	0.01	-0.000687112	0.0011396	-0.000804424	0.00437406	0.000368694	0.0381882	2.67669e-05	-0.00282513	0.00260674	-0.000302559
10	0.02	0.00765879	-0.00296631	-0.00072063	0.0941512	0.0048433	-0.068716	0.000151578	0.00863284	0.0958953	0.00010306
10	0.05	0.0125691	-0.0110944	-0.00397185	0.00125691	-0.00217865	-0.21257	0.000148242	-0.00304958	0.00162809	5.73233e-06
10	0.1	0.00888219	-0.00134071	0.0113793	0.0029328	-0.00043573	-0.226048	0.000163504	0.00775805	0.00337624	-0.00010054
10	0.2	0.00796045	-0.0224736	-0.0135747	-0.0139769	-0.0158371	-0.216891	-0.000570808	0.0107904	0.00473357	-0.000719332
100	0.01	0.002849	-0.00459192	0.0171778	0.00754148	0.00442433	-0.105272	-0.00010633	0.0146649	0.0012732	0.000143589
100	0.02	0.00886543	-0.0119491	-0.0012234	0.00147478	0.00224568	-0.0798101	-0.000129183	-0.011432	0.00207295	0.000137357
100	0.05	-0.0117144	-0.0186861	-3.35177e-05	0.00358639	-0.00214513	-0.107222	-0.000115101	-0.0122893	0.00195115	9.37307e-05
100	0.1	0.00603318	0.0220546	0.0235127	-0.0107424	0.00750796	0.0337211	0.00017045	-0.00169107	0.00234237	0.00010797
100	0.2	0.00625105	0.013759	-0.0017932	-0.0229429	-0.0066365	-0.100251	-0.000433332	0.00207493	0.00397218	-0.000367053

## Sheet: 1I
		Change in KNN overlap	Change in KNN overlap	Change in KNN overlap	Change in KNN overlap	Change in KNN overlap	Change in Procrustes Disparity	Change in Procrustes Disparity	Change in Procrustes Disparity	Change in Procrustes Disparity	Change in Procrustes Disparity
	Fraction errors	0.01	0.02	0.05	0.1	0.2	0.01	0.02	0.05	0.1	0.2
Spread	Amplitude
10	0.01
10	0.1
10	1	-0.00356017	0.000423135	-0.0112712	-0.0102319	-0.0421485	-0.00420502	0.0600794	-0.00410968	0.305474	0.0200028
10	10	-0.000687112	0.00765879	0.0125691	0.00888219	0.00796045	0.0381882	-0.068716	-0.21257	-0.226048	-0.216891
10	100	0.002849	0.00886543	-0.0117144	0.00603318	0.00625105	-0.105272	-0.0798101	-0.107222	0.0337211	-0.100251
100	0.01	-0.00123361	-0.0010957	-0.00122469	-0.0022396	-0.00329751	-0.00907847	-0.00200283	-0.0260579	-0.0413639	-0.0690496
100	0.1	-0.00159209	-0.00621753	-0.0072901	-0.013759	-0.0207642	-0.00017369	-0.000957156	-0.00248981	-0.00384264	-0.0084285
100	1	-0.00258086	-0.00336853	-0.0037037	-0.0256243	-0.0466399	-5.73288e-05	-0.000123822	-0.000224268	-0.000283685	-0.00140858
100	10	0.0011396	-0.00296631	-0.0110944	-0.00134071	-0.0224736	2.67669e-05	0.000151578	0.000148242	0.000163504	-0.000570808
100	100	-0.00459192	-0.0119491	-0.0186861	0.0220546	0.013759	-0.00010633	-0.000129183	-0.000115101	0.00017045	-0.000433332
20	0.01
20	0.1	-0.0112558	-0.00495814	-0.00789227	-0.0287807	-0.0453045	-0.130423	-0.13249	0.108185	0.081593	-0.149607
20	1	-0.00243003	-0.0197084	0.000821183	-0.0331993	-0.0619072	-0.0910846	-0.0796907	-0.00786806	-0.0910318	-0.0870868
20	10	-0.000804424	-0.00072063	-0.00397185	0.0113793	-0.0135747	-0.00282513	0.00863284	-0.00304958	0.00775805	0.0107904
20	100	0.0171778	-0.0012234	-3.35177e-05	0.0235127	-0.0017932	0.0146649	-0.011432	-0.0122893	-0.00169107	0.00207493
200	0.01	0.000418971	0.000837942	0.000703871	-0.000770907	-0.000804424	-0.0249524	-0.00867767	-0.0286208	-0.0472783	-0.0766924
200	0.1	0.00117312	-0.000636836	0.000536283	0.00149154	-0.00216189	-0.00874431	-0.00991177	-0.0413057	-0.0361394	-0.0475631
200	1	0.00737389	0.00325122	0.00869784	-0.000687112	-0.0107759	0.00367211	0.0030935	0.00568522	0.00143343	-0.000452528
200	10	0.00437406	0.0941512	0.00125691	0.0029328	-0.0139769	0.00260674	0.0958953	0.00162809	0.00337624	0.00473357
200	100	0.00754148	0.00147478	0.00358639	-0.0107424	-0.0229429	0.0012732	0.00207295	0.00195115	0.00234237	0.00397218
50	0.01			-0.00152886	-0.000120766	-0.00543557			-0.0757334	-0.122762	-0.252212
50	0.1	0.00149318	-0.0125189	-0.0154852	-0.0266633	-0.03697	0.00331179	-0.165448	-0.166889	-0.167546	0.00133554
50	1	-0.00697168	-0.00563097	-0.0129211	-0.021267	-0.0420312	-0.000134405	-3.83921e-06	-3.32206e-05	-5.55221e-05	-0.000535728
50	10	0.000368694	0.0048433	-0.00217865	-0.00043573	-0.0158371	-0.000302559	0.00010306	5.73233e-06	-0.00010054	-0.000719332
50	100	0.00442433	0.00224568	-0.00214513	0.00750796	-0.0066365	0.000143589	0.000137357	9.37307e-05	0.00010797	-0.000367053
