# Supplementary material for: An error correction strategy for image reconstruction by DNA sequencing microscopy
Source: Nat Comput Sci. 2024 Jan 22;4(2):119–27. doi: 10.1038/s43588-023-00589-x (PMC10899105; doi:10.1038/s43588-023-00589-x)
Supplement: Supplementary file 7 — Numerical source data. [file 43588_2023_589_MOESM7_ESM.xlsx]

## Sheet: 2A
Amplitude	Indirect path value (non-erroneous edges)	Indirect path value (spurious crosslinks)
0.01	51.721	41.2147
0.1	52619.6	40291.4
1	5.25227e+07	4.05096e+07
10	4.99069e+10	4.04283e+10
100	4.80155e+13	4.04637e+13

## Sheet: 2B
Spread	Indirect path value (non-erroneous edges)	Indirect path value (spurious crosslinks)
10	1.52928e+09	5.97226e+07
20	2.11602e+10	2.36508e+09
50	5.15694e+11	2.11543e+11
100	5.97894e+12	4.30274e+12
200	4.15481e+13	3.59874e+13

## Sheet: 2C
Fraction errors	Indirect path value (non-erroneous edges)	Indirect path value (spurious crosslinks)
0	6.43083e+12	0
0.01	6.6146e+12	6.39798e+12
0.02	6.80587e+12	6.58859e+12
0.05	7.42871e+12	7.20796e+12
0.1	8.65809e+12	8.42968e+12
0.2	1.21273e+13	1.18799e+13

## Sheet: 2D
New connections indirect path values	Distance bin edges
Indirect path value (length 3) bin edges	0.06 - 0.50	0.50 - 0.95	0.95 - 1.39	1.39 - 1.83	1.83 - 2.28	2.28 - 2.72	2.72 - 3.16	3.16 - 3.61	3.61 - 4.05	4.05 - 4.49	4.49 - 4.94	4.94 - 5.38	5.38 - 5.82	5.82 - 6.27	6.27 - 6.71	6.71 - 7.15	7.15 - 7.60	7.60 - 8.04	8.04 - 8.48	8.48 - 8.93	8.93 - 9.37	9.37 - 9.81	9.81 - 10.26	10.26 - 10.70	10.70 - 11.14	11.14 - 11.58	11.58 - 12.03	12.03 - 12.47	12.47 - 12.91	12.91 - 13.36	13.36 - 13.80	13.80 - 14.24	14.24 - 14.69	14.69 - 15.13	15.13 - 15.57	15.57 - 16.02	16.02 - 16.46	16.46 - 16.90	16.90 - 17.35	17.35 - 17.79	17.79 - 18.23	18.23 - 18.68	18.68 - 19.12	19.12 - 19.56	19.56 - 20.01	20.01 - 20.45	20.45 - 20.89	20.89 - 21.34	21.34 - 21.78
1336705.00 - 1383101.08	0	0	0	0	0	0	0	0	0	0	0	0	0	0	0	0	0	0	0	0	0	0	0	0	0	0	0	0	0	0	0	0	0	0	0	0	0	0	0	0	0	0	0	0	0	0	0	0	0
1383101.08 - 1429497.15	0	0	0	0	0	0	0	0	0	0	0	0	0	0	0	0	0	0	0	0	0	0	0	0	0	0	0	0	0	0	0	0	0	0	0	0	0	0	0	0	0	0	0	0	0	0	0	0	0
1429497.15 - 1475893.23	0	0	0	0	0	0	0	0	0	0	0	0	0	0	0	0	0	0	0	0	0	0	0	0	0	0	0	0	0	0	0	0	0	0	0	0	0	0	0	0	0	0	0	0	0	0	0	0	0
1475893.23 - 1522289.30	0	0	0	0	0	0	0	0	0	0	0	0	0	0	0	0	0	0	0	0	0	0	0	0	0	0	0	0	0	0	0	0	0	0	0	0	0	0	0	0	0	0	0	0	0	0	0	0	0
1522289.30 - 1568685.38	0	0	0	0	0	0	0	0	0	0	0	0	0	0	0	0	0	0	0	0	0	0	0	0	0	0	0	0	0	0	0	0	0	0	0	0	0	0	0	0	0	0	0	0	0	0	0	0	0
1568685.38 - 1615081.46	0	0	0	0	0	0	0	0	0	0	0	0	0	0	0	0	0	0	0	0	0	0	0	0	0	0	0	0	0	0	0	0	0	0	0	0	0	0	0	0	0	0	0	0	0	0	0	0	0
1615081.46 - 1661477.53	0	0	0	0	0	0	0	0	0	0	0	0	0	0	0	0	0	0	0	0	0	0	0	0	0	0	0	0	0	0	0	0	0	0	0	0	0	0	0	0	0	0	0	0	0	0	0	0	0
1661477.53 - 1707873.61	0	0	0	0	0	0	0	0	0	0	0	0	0	0	0	0	0	0	0	0	0	0	0	0	0	0	0	0	0	0	0	0	0	0	0	0	0	0	0	0	0	0	0	0	0	0	0	0	0
1707873.61 - 1754269.68	0	0	0	0	0	0	0	0	0	0	0	0	0	0	0	0	0	0	0	0	0	0	0	0	0	0	0	0	0	0	0	0	0	0	0	0	0	0	0	0	0	0	0	0	0	0	0	0	0
1754269.68 - 1800665.76	0	0	0	0	0	0	0	0	0	0	0	0	0	0	0	0	0	0	0	0	0	0	0	0	0	0	0	0	0	0	0	0	0	0	0	0	0	0	0	0	0	0	0	0	0	0	0	0	0
1800665.76 - 1847061.84	0	0	0	0	0	0	0	0	0	0	0	0	0	0	0	0	0	0	0	0	0	0	0	0	0	0	0	0	0	0	0	0	0	0	0	0	0	0	0	0	0	0	0	0	0	0	0	0	0
1847061.84 - 1893457.91	0	0	0	0	0	0	0	0	0	0	0	0	0	0	0	0	0	0	0	0	0	0	0	0	0	0	0	0	0	0	0	0	0	0	0	0	0	0	0	0	0	0	0	0	0	0	0	0	0
1893457.91 - 1939853.99	0	0	0	0	0	0	0	0	0	0	0	0	0	0	0	0	0	0	0	0	0	0	0	0	0	0	0	0	0	0	0	0	0	0	0	0	0	0	0	0	0	0	0	0	0	0	0	0	0
1939853.99 - 1986250.06	0	0	0	0	0	0	0	0	0	0	0	0	0	0	0	0	0	0	0	0	0	0	0	0	0	0	0	0	0	0	0	0	0	0	0	0	0	0	0	0	0	0	0	0	0	0	0	0	0
1986250.06 - 2032646.14	0	0	0	0	0	0	0	0	0	0	0	0	0	0	0	0	0	0	0	0	0	0	0	0	0	0	0	0	0	0	0	0	0	0	0	0	0	0	0	0	0	0	0	0	0	0	0	0	0
2032646.14 - 2079042.22	0	0	0	0	0	0	0	0	0	0	0	0	0	0	0	0	0	0	0	0	0	0	0	0	0	0	0	0	0	0	0	0	0	0	0	0	0	0	0	0	0	0	0	0	0	0	0	0	0
2079042.22 - 2125438.29	0	0	0	0	0	0	0	0	0	0	0	0	0	0	0	0	0	0	0	0	0	0	0	0	0	0	0	0	0	0	0	0	0	0	0	0	0	0	0	0	0	0	0	0	0	0	0	0	0
2125438.29 - 2171834.37	0	0	0	0	0	0	0	0	0	0	0	0	0	0	0	0	0	0	0	0	0	0	0	0	0	0	0	0	0	0	0	0	0	0	0	0	0	0	0	0	0	0	0	0	0	0	0	0	0
2171834.37 - 2218230.44	0	0	0	0	0	0	0	0	0	0	0	0	0	0	0	0	0	0	0	0	0	0	0	0	0	0	0	0	0	0	0	0	0	0	0	0	0	0	0	0	0	0	0	0	0	0	0	0	0
2218230.44 - 2264626.52	0	0	0	0	0	0	0	0	0	0	0	0	0	0	0	0	0	0	0	0	0	0	0	0	0	0	0	0	0	0	0	0	0	0	0	0	0	0	0	0	0	0	0	0	0	0	0	0	0
2264626.52 - 2311022.60	0	0	0	0	0	0	0	0	0	0	0	0	0	0	0	0	0	0	0	0	0	0	0	0	0	0	0	0	0	0	0	0	0	0	0	0	0	0	0	0	0	0	0	0	0	0	0	0	0
2311022.60 - 2357418.67	0	0	0	0	0	0	0	0	0	0	0	0	0	0	0	0	0	0	0	0	0	0	0	0	0	0	0	0	0	0	0	0	0	0	0	0	0	0	0	0	0	0	0	0	0	0	0	0	0
2357418.67 - 2403814.75	0	0	0	0	0	0	0	0	0	0	0	0	0	0	0	0	0	0	0	0	0	0	0	0	0	0	0	0	0	0	0	0	0	0	0	0	0	0	0	0	0	0	0	0	0	0	0	0	0
2403814.75 - 2450210.82	0	0	0	0	0	0	0	0	0	0	0	0	0	0	0	0	0	0	0	0	0	0	0	0	0	0	0	0	0	0	0	0	0	0	0	0	0	0	0	0	0	0	0	0	0	0	0	0	0
2450210.82 - 2496606.90	0	0	0	0	0	0	0	0	0	0	0	0	0	0	0	0	0	0	0	0	0	0	0	0	0	0	0	0	0	0	0	0	0	0	0	0	0	0	0	0	0	0	0	0	0	0	0	0	0
2496606.90 - 2543002.98	0	0	0	0	0	0	0	0	0	0	0	0	0	0	0	0	0	0	0	0	0	0	0	0	0	0	0	0	0	0	0	0	0	0	0	0	0	0	0	0	0	0	0	0	0	0	0	0	0
2543002.98 - 2589399.05	0	0	0	0	0	0	0	0	0	0	0	0	0	0	0	0	0	0	0	0	0	0	0	0	0	0	0	0	0	0	0	0	0	0	0	0	0	0	0	0	0	0	0	0	0	0	0	0	0
2589399.05 - 2635795.13	0	0	0	0	0	0	0	0	0	0	0	0	0	0	0	0	0	0	0	0	0	0	0	0	0	0	0	0	0	0	0	0	0	0	0	0	0	0	0	0	0	0	0	0	0	0	0	0	0
2635795.13 - 2682191.20	0	0	0	0	0	0	0	0	0	0	0	0	0	0	0	0	0	0	0	0	0	0	0	0	0	0	0	0	0	0	0	0	0	0	0	0	0	0	0	0	0	0	0	0	0	0	0	0	0
2682191.20 - 2728587.28	0	0	0	0	0	0	0	0	0	0	0	0	0	0	0	0	0	0	0	0	0	0	0	0	0	0	0	0	0	0	0	0	0	0	0	0	0	0	0	0	0	0	0	0	0	0	0	0	0
2728587.28 - 2774983.36	0	0	0	0	0	0	0	0	0	0	0	0	0	0	0	0	0	0	0	0	0	0	0	0	0	0	0	0	0	0	0	0	0	0	0	0	0	0	0	0	0	0	0	0	0	0	0	0	0
2774983.36 - 2821379.43	0	0	0	0	0	0	0	0	0	0	0	0	0	0	0	0	0	0	0	0	0	0	0	0	0	0	0	0	0	0	0	0	0	0	0	0	0	0	0	0	0	0	0	0	0	0	0	0	0
2821379.43 - 2867775.51	0	0	0	0	0	0	0	0	0	0	0	0	0	0	0	0	0	0	0	0	0	0	0	0	0	0	0	0	0	0	0	0	0	0	0	0	0	0	0	0	0	0	0	0	0	0	0	0	0
2867775.51 - 2914171.58	0	0	0	0	0	0	0	0	0	0	0	0	0	0	0	0	0	0	0	0	0	0	0	0	0	0	0	0	0	0	0	0	0	0	0	0	0	0	0	0	0	0	0	0	0	0	0	0	0
2914171.58 - 2960567.66	0	0	0	0	0	0	0	0	0	0	0	0	0	0	0	0	0	0	0	0	0	0	0	0	0	0	0	0	0	0	0	0	0	0	0	0	0	0	0	0	0	0	0	0	0	0	0	0	0
2960567.66 - 3006963.74	0	0	0	0	0	0	0	0	0	0	0	0	0	0	0	0	0	0	0	0	0	0	0	0	0	0	0	0	0	0	0	0	0	0	0	0	0	0	0	0	0	0	0	0	0	0	0	0	0
3006963.74 - 3053359.81	0	0	0	0	0	0	0	0	0	0	0	0	0	0	0	0	0	0	0	0	0	0	0	0	0	0	0	0	0	0	0	0	0	0	0	0	0	0	0	0	0	0	0	0	0	0	0	0	0
3053359.81 - 3099755.89	0	0	0	0	0	0	0	0	0	0	0	0	0	0	0	0	0	0	0	0	0	0	0	0	0	0	0	0	0	0	0	0	0	0	0	0	0	0	0	0	0	0	0	0	0	0	0	0	0
3099755.89 - 3146151.96	0	0	0	0	0	0	0	0	0	0	0	0	0	0	0	0	0	0	0	0	0	0	0	0	0	0	0	0	0	0	0	0	0	0	0	0	0	0	0	0	0	0	0	0	0	0	0	0	0
3146151.96 - 3192548.04	0	0	0	0	0	0	0	0	0	0	0	0	0	0	0	0	0	0	0	0	0	0	0	0	0	0	0	0	0	0	0	0	0	0	0	0	0	0	0	0	0	0	0	0	0	0	0	0	0
3192548.04 - 3238944.12	0	0	0	0	0	0	0	0	0	0	0	0	0	0	0	0	0	0	0	0	0	0	0	0	0	0	0	0	0	0	0	0	0	0	0	0	0	0	0	0	0	0	0	0	0	0	0	0	0
3238944.12 - 3285340.19	0	0	0	0	0	0	0	0	0	0	0	0	0	0	0	0	0	0	0	0	0	0	0	0	0	0	0	0	0	0	0	0	0	0	0	0	0	0	0	0	0	0	0	0	0	0	0	0	0
3285340.19 - 3331736.27	0	0	0	0	0	0	0	0	0	0	0	0	0	0	0	0	0	0	0	0	0	0	0	0	0	0	0	0	0	0	0	0	0	0	0	0	0	0	0	0	0	0	0	0	0	0	0	0	0
3331736.27 - 3378132.34	0	0	0	0	0	0	0	0	0	0	0	0	0	0	0	0	0	0	0	0	0	0	0	0	0	0	0	0	0	0	0	0	0	0	0	0	0	0	0	0	0	0	0	0	0	0	0	0	0
3378132.34 - 3424528.42	0	0	0	0	0	0	0	0	0	0	0	0	0	0	0	0	0	0	0	0	0	0	0	0	0	0	0	0	0	0	0	0	0	0	0	0	0	0	0	0	0	0	0	0	0	0	0	0	0
3424528.42 - 3470924.50	0	0	0	0	0	0	0	0	0	0	0	0	0	0	0	0	0	0	0	0	0	0	0	0	0	0	0	0	0	0	0	0	0	0	0	0	0	0	0	0	0	0	0	0	0	0	0	0	0
3470924.50 - 3517320.57	0	0	0	0	0	0	0	0	0	0	0	0	0	0	0	0	0	0	0	0	0	0	0	0	0	0	0	0	0	0	0	0	0	0	0	0	0	0	0	0	0	0	0	0	0	0	0	0	0
3517320.57 - 3563716.65	0	0	0	0	0	0	0	0	0	0	0	0	0	0	0	0	0	0	0	0	0	0	0	0	0	0	0	0	0	0	0	0	0	0	0	0	0	0	0	0	0	0	0	0	0	0	0	0	0
3563716.65 - 3610112.72	0	0	0	0	0	0	0	0	0	0	0	0	0	0	0	0	0	0	0	0	0	0	0	0	0	0	0	0	0	0	0	0	0	0	0	0	0	0	0	0	0	0	0	0	0	0	0	0	0
3610112.72 - 3656508.80	0	0	0	0	0	0	0	0	0	0	0	0	0	0	0	0	0	0	0	0	0	0	0	0	0	0	0	0	0	0	0	0	0	0	0	0	0	0	0	0	0	0	0	0	0	0	0	0	0
3656508.80 - 3702904.88	0	0	0	0	0	0	0	0	0	0	0	0	0	0	0	0	0	0	0	0	0	0	0	0	0	0	0	0	0	0	0	0	0	0	0	0	0	0	0	0	0	0	0	0	0	0	0	0	0
3702904.88 - 3749300.95	0	0	0	0	0	0	0	0	0	0	0	0	0	0	0	0	0	0	0	0	0	0	0	0	0	0	0	0	0	0	0	0	0	0	0	0	0	0	0	0	0	0	0	0	0	0	0	0	0
3749300.95 - 3795697.03	0	0	0	0	0	0	0	0	0	0	0	0	0	0	0	0	0	0	0	0	0	0	0	0	0	0	0	0	0	0	0	0	0	0	0	0	0	0	0	0	0	0	0	0	0	0	0	0	0
3795697.03 - 3842093.10	0	0	0	0	0	0	0	0	0	0	0	0	0	0	0	0	0	0	0	0	0	0	0	0	0	0	0	0	0	0	0	0	0	0	0	0	0	0	0	0	0	0	0	0	0	0	0	0	0
3842093.10 - 3888489.18	0	0	0	0	0	0	0	0	0	0	0	0	0	0	0	0	0	0	0	0	0	0	0	0	0	0	0	0	0	0	0	0	0	0	0	0	0	0	0	0	0	0	0	0	0	0	0	0	0
3888489.18 - 3934885.26	0	0	0	0	0	0	0	0	0	0	0	0	0	0	0	0	0	0	0	0	0	0	0	0	0	0	0	0	0	0	0	0	0	0	0	0	0	0	0	0	0	0	0	0	0	0	0	0	0
3934885.26 - 3981281.33	0	0	0	0	0	0	0	0	0	0	0	0	0	0	0	0	0	0	0	0	0	0	0	0	0	0	0	0	0	0	0	0	0	0	0	0	0	0	0	0	0	0	0	0	0	0	0	0	0
3981281.33 - 4027677.41	0	0	0	0	0	0	0	0	0	0	0	0	0	0	0	0	0	0	0	0	0	0	0	0	0	0	0	0	0	0	0	0	0	0	0	0	0	0	0	0	0	0	0	0	0	0	0	0	0
4027677.41 - 4074073.48	0	0	0	0	0	0	0	0	0	0	0	0	0	0	0	0	0	0	0	0	0	0	0	0	0	0	0	0	0	0	0	0	0	0	0	0	0	0	0	0	0	0	0	0	0	0	0	0	0
4074073.48 - 4120469.56	0	0	0	0	0	0	0	0	0	0	0	0	0	0	0	0	0	0	0	0	0	0	0	0	0	0	0	0	0	0	0	0	0	0	0	0	0	0	0	0	0	0	0	0	0	0	0	0	0
4120469.56 - 4166865.64	0	0	0	0	0	0	0	0	0	0	0	0	0	0	0	0	0	0	0	0	0	0	0	0	0	0	0	0	0	0	0	0	0	0	0	0	0	0	0	0	0	0	0	0	0	0	0	0	0
4166865.64 - 4213261.71	0	0	0	0	0	0	0	0	0	0	0	0	0	0	0	0	0	0	0	0	0	0	0	0	0	0	0	0	0	0	0	0	0	0	0	0	0	0	0	0	0	0	0	0	0	0	0	0	0
4213261.71 - 4259657.79	0	0	0	0	0	0	0	0	0	0	0	0	0	0	0	0	0	0	0	0	0	0	0	0	0	0	0	0	0	0	0	0	0	0	0	0	0	0	0	0	0	0	0	0	0	0	0	0	0
4259657.79 - 4306053.86	0	0	0	0	0	0	0	0	0	0	0	0	0	0	0	0	0	0	0	0	0	0	0	0	0	0	0	0	0	0	0	0	0	0	0	0	0	0	0	0	0	0	0	0	0	0	0	0	0
4306053.86 - 4352449.94	0	0	0	0	0	0	0	0	0	0	0	0	0	0	0	0	0	0	0	0	0	0	0	0	0	0	0	0	0	0	0	0	0	0	0	0	0	0	0	0	0	0	0	0	0	0	0	0	0
4352449.94 - 4398846.02	0	0	0	0	0	0	0	0	0	0	0	0	0	0	0	0	0	0	0	0	0	0	0	0	0	0	0	0	0	0	0	0	0	0	0	0	0	0	0	0	0	0	0	0	0	0	0	0	0
4398846.02 - 4445242.09	0	0	0	0	0	0	0	0	0	0	0	0	0	0	0	0	0	0	0	0	0	0	0	0	0	0	0	0	0	0	0	0	0	0	0	0	0	0	0	0	0	0	0	0	0	0	0	0	0
4445242.09 - 4491638.17	0	0	0	0	0	0	0	0	0	0	0	0	0	0	0	0	0	0	0	0	0	0	0	0	0	0	0	0	0	0	0	0	0	0	0	0	0	0	0	0	0	0	0	0	0	0	0	0	0
4491638.17 - 4538034.24	0	0	0	0	0	0	0	0	0	0	0	0	0	0	0	0	0	0	0	0	0	0	0	0	0	0	0	0	0	0	0	0	0	0	0	0	0	0	0	0	0	0	0	0	0	0	0	0	0
4538034.24 - 4584430.32	0	0	0	0	0	0	0	0	0	0	0	0	0	0	0	0	0	0	0	0	0	0	0	0	0	0	0	0	0	0	0	0	0	0	0	0	0	0	0	0	0	0	0	0	0	0	0	0	0
4584430.32 - 4630826.40	0	0	0	0	0	0	0	0	0	0	0	0	0	0	0	0	0	0	0	0	0	0	0	0	0	0	0	0	0	0	0	0	0	0	0	0	0	0	0	0	0	0	0	0	0	0	0	0	0
4630826.40 - 4677222.47	0	0	0	0	0	0	0	0	0	0	0	0	0	0	0	0	0	0	0	0	0	0	0	0	0	0	0	0	0	0	0	0	0	0	0	0	0	0	0	0	0	0	0	0	0	0	0	0	0
4677222.47 - 4723618.55	0	0	0	0	0	0	0	0	0	0	0	0	0	0	0	0	0	0	0	0	0	0	0	0	0	0	0	0	0	0	0	0	0	0	0	0	0	0	0	0	0	0	0	0	0	0	0	0	0
4723618.55 - 4770014.62	0	0	0	0	0	0	0	0	0	0	0	0	0	0	0	0	0	0	0	0	0	0	0	0	0	0	0	0	0	0	0	0	0	0	0	0	0	0	0	0	0	0	0	0	0	0	0	0	0
4770014.62 - 4816410.70	0	0	0	0	0	0	0	0	0	0	0	0	0	0	0	0	0	0	0	0	0	0	0	0	0	0	0	0	0	0	0	0	0	0	0	0	0	0	0	0	0	0	0	0	0	0	0	0	0
4816410.70 - 4862806.78	0	0	0	0	0	0	0	0	0	0	0	0	0	0	0	0	0	0	0	0	0	0	0	0	0	0	0	0	0	0	0	0	0	0	0	0	0	0	0	0	0	0	0	0	0	0	0	0	0
4862806.78 - 4909202.85	0	0	0	0	0	0	0	0	0	0	0	0	0	0	0	0	0	0	0	0	0	0	0	0	0	0	0	0	0	0	0	0	0	0	0	0	0	0	0	0	0	0	0	0	0	0	0	0	0
4909202.85 - 4955598.93	0	0	0	0	0	0	0	0	0	0	0	0	0	0	0	0	0	0	0	0	0	0	0	0	0	0	0	0	0	0	0	0	0	0	0	0	0	0	0	0	0	0	0	0	0	0	0	0	0
4955598.93 - 5001995.00	0	0	0	0	0	0	0	0	0	0	0	0	0	0	0	0	0	0	0	0	0	0	0	0	0	0	0	0	0	0	0	0	0	0	0	0	0	0	0	0	0	0	0	0	0	0	0	0	0
5001995.00 - 5048391.08	0	0	0	0	0	0	0	0	0	0	0	0	0	0	0	0	0	0	0	0	0	0	0	0	0	0	0	0	0	0	0	0	0	0	0	0	0	0	0	0	0	0	0	0	0	0	0	0	0
5048391.08 - 5094787.16	0	0	0	0	0	0	0	0	0	0	0	0	0	0	0	0	0	0	0	0	0	0	0	0	0	0	0	0	0	0	0	0	0	0	0	0	0	0	0	0	0	0	0	0	0	0	0	0	0
5094787.16 - 5141183.23	0	0	0	0	0	0	0	0	0	0	0	0	0	0	0	0	0	0	0	0	0	0	0	0	0	0	0	0	0	0	0	0	0	0	0	0	0	0	0	0	0	0	0	0	0	0	0	0	0
5141183.23 - 5187579.31	0	0	0	0	0	0	0	0	0	0	0	0	0	0	0	0	0	0	0	0	0	0	0	0	0	0	0	0	0	0	0	0	0	0	0	0	0	0	0	0	0	0	0	0	0	0	0	0	0
5187579.31 - 5233975.38	0	0	0	0	0	0	0	0	0	0	0	0	0	0	0	0	0	0	0	0	0	0	0	0	0	0	0	0	0	0	0	0	0	0	0	0	0	0	0	0	0	0	0	0	0	0	0	0	0
5233975.38 - 5280371.46	0	0	0	0	0	0	0	0	0	0	0	0	0	0	0	0	0	0	0	0	0	0	0	0	0	0	0	0	0	0	0	0	0	0	0	0	0	0	0	0	0	0	0	0	0	0	0	0	0
5280371.46 - 5326767.54	0	0	0	0	0	0	0	0	0	0	0	0	0	0	0	0	0	0	0	0	0	0	0	0	0	0	0	0	0	0	0	0	0	0	0	0	0	0	0	0	0	0	0	0	0	0	0	0	0
5326767.54 - 5373163.61	0	0	0	0	0	0	0	0	0	0	0	0	0	0	0	0	0	0	0	0	0	0	0	0	0	0	0	0	0	0	0	0	0	0	0	0	0	0	0	0	0	0	0	0	0	0	0	0	0
5373163.61 - 5419559.69	0	0	0	0	0	0	0	0	0	0	0	0	0	0	0	0	0	0	0	0	0	0	0	0	0	0	0	0	0	0	0	0	0	0	0	0	0	0	0	0	0	0	0	0	0	0	0	0	0
5419559.69 - 5465955.76	0	0	0	0	0	0	0	0	0	0	0	0	0	0	0	0	0	0	0	0	0	0	0	0	0	0	0	0	0	0	0	0	0	0	0	0	0	0	0	0	0	0	0	0	0	0	0	0	0
5465955.76 - 5512351.84	0	0	0	0	0	0	0	0	0	0	0	0	0	0	0	0	0	0	0	0	0	0	0	0	0	0	0	0	0	0	0	0	0	0	0	0	0	0	0	0	0	0	0	0	0	0	0	0	0
5512351.84 - 5558747.92	0	0	0	0	0	0	0	0	0	0	0	0	0	0	0	0	0	0	0	0	0	0	0	0	0	0	0	0	0	0	0	0	0	0	0	0	0	0	0	0	0	0	0	0	0	0	0	0	0
5558747.92 - 5605143.99	0	0	0	0	0	0	0	0	0	0	0	0	0	0	0	0	0	0	0	0	0	0	0	0	0	0	0	0	0	0	0	0	0	0	0	0	0	0	0	0	0	0	0	0	0	0	0	0	0
5605143.99 - 5651540.07	0	0	0	0	0	0	0	0	0	0	0	0	0	0	0	0	0	0	0	0	0	0	0	0	0	0	0	0	0	0	0	0	0	0	0	0	0	0	0	0	0	0	0	0	0	0	0	0	0
5651540.07 - 5697936.14	0	0	0	0	0	0	0	0	0	0	0	0	0	0	0	0	0	0	0	0	0	0	0	0	0	0	0	0	0	0	0	0	0	0	0	0	0	0	0	0	0	0	0	0	0	0	0	0	0
5697936.14 - 5744332.22	0	0	0	0	0	0	0	0	0	0	0	0	0	0	0	0	0	0	0	0	0	0	0	0	0	0	0	0	0	0	0	0	0	0	0	0	0	0	0	0	0	0	0	0	0	0	0	0	0
5744332.22 - 5790728.30	0	0	0	0	0	0	0	0	0	0	0	0	0	0	0	0	0	0	0	0	0	0	0	0	0	0	0	0	0	0	0	0	0	0	0	0	0	0	0	0	0	0	0	0	0	0	0	0	0
5790728.30 - 5837124.37	0	0	0	0	0	0	0	0	0	0	0	0	0	0	0	0	0	0	0	0	0	0	0	0	0	0	0	0	0	0	0	0	0	0	0	0	0	0	0	0	0	0	0	0	0	0	0	0	0
5837124.37 - 5883520.45	0	0	0	0	0	0	0	0	0	0	0	0	0	0	0	0	0	0	0	0	0	0	0	0	0	0	0	0	0	0	0	0	0	0	0	0	0	0	0	0	0	0	0	0	0	0	0	0	0
5883520.45 - 5929916.52	0	0	0	0	0	0	0	0	0	0	0	0	0	0	0	0	0	0	0	0	0	0	0	0	0	0	0	0	0	0	0	0	0	0	0	0	0	0	0	0	0	0	0	0	0	0	0	0	0
5929916.52 - 5976312.60	0	0	0	0	0	0	0	0	0	0	0	0	0	0	0	0	0	0	0	0	0	0	0	0	0	0	0	0	0	0	0	0	0	0	0	0	0	0	0	0	0	0	0	0	0	0	0	0	0
5976312.60 - 6022708.68	0	0	0	0	0	0	0	0	0	0	0	0	0	0	0	0	0	0	0	0	0	0	0	0	0	0	0	0	0	0	0	0	0	0	0	0	0	0	0	0	0	0	0	0	0	0	0	0	0
6022708.68 - 6069104.75	0	0	0	0	0	0	0	0	0	0	0	0	0	0	0	0	0	0	0	0	0	0	0	0	0	0	0	0	0	0	0	0	0	0	0	0	0	0	0	0	0	0	0	0	0	0	0	0	0
6069104.75 - 6115500.83	0	0	0	0	0	0	0	0	0	0	0	0	0	0	0	0	0	0	0	0	0	0	0	0	0	0	0	0	0	0	0	0	0	0	0	0	0	0	0	0	0	0	0	0	0	0	0	0	0
6115500.83 - 6161896.90	0	0	0	0	0	0	0	0	0	0	0	0	0	0	0	0	0	0	0	0	0	0	0	0	0	0	0	0	0	0	0	0	0	0	0	0	0	0	0	0	0	0	0	0	0	0	0	0	0
6161896.90 - 6208292.98	0	0	0	0	0	0	0	0	0	0	0	0	0	0	0	0	0	0	0	0	0	0	0	0	0	0	0	0	0	0	0	0	0	0	0	0	0	0	0	0	0	0	0	0	0	0	0	0	0
6208292.98 - 6254689.06	0	0	0	0	0	0	0	0	0	0	0	0	0	0	0	0	0	0	0	0	0	0	0	0	0	0	0	0	0	0	0	0	0	0	0	0	0	0	0	0	0	0	0	0	0	0	0	0	0
6254689.06 - 6301085.13	0	0	0	0	0	0	0	0	0	0	0	0	0	0	0	0	0	0	0	0	0	0	0	0	0	0	0	0	0	0	0	0	0	0	0	0	0	0	0	0	0	0	0	0	0	0	0	0	0
6301085.13 - 6347481.21	0	0	0	0	0	0	0	0	0	0	0	0	0	0	0	0	0	0	0	0	0	0	0	0	0	0	0	0	0	0	0	0	0	0	0	0	0	0	0	0	0	0	0	0	0	0	0	0	0
6347481.21 - 6393877.28	0	0	0	0	0	0	0	0	0	0	0	0	0	0	0	0	0	0	0	0	0	0	0	0	0	0	0	0	0	0	0	0	0	0	0	0	0	0	0	0	0	0	0	0	0	0	0	0	0
6393877.28 - 6440273.36	0	0	0	0	0	0	0	0	0	0	0	0	0	0	0	0	0	0	0	0	0	0	0	0	0	0	0	0	0	0	0	0	0	0	0	0	0	0	0	0	0	0	0	0	0	0	0	0	0
6440273.36 - 6486669.44	0	0	0	0	0	0	0	0	0	0	0	0	0	0	0	0	0	0	0	0	0	0	0	0	0	0	0	0	0	0	0	0	0	0	0	0	0	0	0	0	0	0	0	0	0	0	0	0	0
6486669.44 - 6533065.51	0	0	0	0	0	0	0	0	0	0	0	0	0	0	0	0	0	0	0	0	0	0	0	0	0	0	0	0	0	0	0	0	0	0	0	0	0	0	0	0	0	0	0	0	0	0	0	0	0
6533065.51 - 6579461.59	0	0	0	0	0	0	0	0	0	0	0	0	0	0	0	0	0	0	0	0	0	0	0	0	0	0	0	0	0	0	0	0	0	0	0	0	0	0	0	0	0	0	0	0	0	0	0	0	0
6579461.59 - 6625857.66	0	0	0	0	0	0	0	0	0	0	0	0	0	0	0	0	0	0	0	0	0	0	0	0	0	0	0	0	0	0	0	0	0	0	0	0	0	0	0	0	0	0	0	0	0	0	0	0	0
6625857.66 - 6672253.74	0	0	0	0	0	0	0	0	0	0	0	0	0	0	0	0	0	0	0	0	0	0	0	0	0	0	0	0	0	0	0	0	0	0	0	0	0	0	0	0	0	0	0	0	0	0	0	0	0
6672253.74 - 6718649.82	0	0	0	0	0	0	0	0	0	0	0	0	0	0	0	0	0	0	0	0	0	0	0	0	0	0	0	0	0	0	0	0	0	0	0	0	0	0	0	0	0	0	0	0	0	0	0	0	0
6718649.82 - 6765045.89	0	0	0	0	0	0	0	0	0	0	0	0	0	0	0	0	0	0	0	0	0	0	0	0	0	0	0	0	0	0	0	0	0	0	0	0	0	0	0	0	0	0	0	0	0	0	0	0	0
6765045.89 - 6811441.97	0	0	0	0	0	0	0	0	0	0	0	0	0	0	0	0	0	0	0	0	0	0	0	0	0	0	0	0	0	0	0	0	0	0	0	0	0	0	0	0	0	0	0	0	0	0	0	0	0
6811441.97 - 6857838.04	0	0	0	0	0	0	0	0	0	0	0	0	0	0	0	0	0	0	0	0	0	0	0	0	0	0	0	0	0	0	0	0	0	0	0	0	0	0	0	0	0	0	0	0	0	0	0	0	0
6857838.04 - 6904234.12	0	0	0	0	0	0	0	0	0	0	0	0	0	0	0	0	0	0	0	0	0	0	0	0	0	0	0	0	0	0	0	0	0	0	0	0	0	0	0	0	0	0	0	0	0	0	0	0	0
6904234.12 - 6950630.20	0	0	0	0	0	0	0	0	0	0	0	0	0	0	0	0	0	0	0	0	0	0	0	0	0	0	0	0	0	0	0	0	0	0	0	0	0	0	0	0	0	0	0	0	0	0	0	0	0
6950630.20 - 6997026.27	0	0	0	0	0	0	0	0	0	0	0	0	0	0	0	0	0	0	0	0	0	0	0	0	0	0	0	0	0	0	0	0	0	0	0	0	0	0	0	0	0	0	0	0	0	0	0	0	0
6997026.27 - 7043422.35	0	0	0	0	0	0	0	0	0	0	0	0	0	0	0	0	0	0	0	0	0	0	0	0	0	0	0	0	0	0	0	0	0	0	0	0	0	0	0	0	0	0	0	0	0	0	0	0	0
7043422.35 - 7089818.42	0	0	0	0	0	0	0	0	0	0	0	0	0	0	0	0	0	0	0	0	0	0	0	0	0	0	0	0	0	0	0	0	0	0	0	0	0	0	0	0	0	0	0	0	0	0	0	0	0
7089818.42 - 7136214.50	0	0	0	0	0	0	0	0	0	0	0	0	0	0	0	0	0	0	0	0	0	0	0	0	0	0	0	0	0	0	0	0	0	0	0	0	0	0	0	0	0	0	0	0	0	0	0	0	0
7136214.50 - 7182610.58	0	0	0	0	0	0	0	0	0	0	0	0	0	0	0	0	0	0	0	0	0	0	0	0	0	0	0	0	0	0	0	0	0	0	0	0	0	0	0	0	0	0	0	0	0	0	0	0	0
7182610.58 - 7229006.65	0	0	0	0	0	0	0	0	0	0	0	0	0	0	0	0	0	0	0	0	0	0	0	0	0	0	0	0	0	0	0	0	0	0	0	0	0	0	0	0	0	0	0	0	0	0	0	0	0
7229006.65 - 7275402.73	0	0	0	0	0	0	0	0	0	0	0	0	0	0	0	0	0	0	0	0	0	0	0	0	0	0	0	0	0	0	0	0	0	0	0	0	0	0	0	0	0	0	0	0	0	0	0	0	0
7275402.73 - 7321798.80	0	0	0	0	0	0	0	0	0	0	0	0	0	0	0	0	0	0	0	0	0	0	0	0	0	0	0	0	0	0	0	0	0	0	0	0	0	0	0	0	0	0	0	0	0	0	0	0	0
7321798.80 - 7368194.88	0	0	0	0	0	0	0	0	0	0	0	0	0	0	0	0	0	0	0	0	0	0	0	0	0	0	0	0	0	0	0	0	0	0	0	0	0	0	0	0	0	0	0	0	0	0	0	0	0
7368194.88 - 7414590.96	0	0	0	0	0	0	0	0	0	0	0	0	0	0	0	0	0	0	0	0	0	0	0	0	0	0	0	0	0	0	0	0	0	0	0	0	0	0	0	0	0	0	0	0	0	0	0	0	0
7414590.96 - 7460987.03	0	0	0	0	0	0	0	0	0	0	0	0	0	0	0	0	0	0	0	0	0	0	0	0	0	0	0	0	0	0	0	0	0	0	0	0	0	0	0	0	0	0	0	0	0	0	0	0	0
7460987.03 - 7507383.11	0	0	0	0	0	0	0	0	0	0	0	0	0	0	0	0	0	0	0	0	0	0	0	0	0	0	0	0	0	0	0	0	0	0	0	0	0	0	0	0	0	0	0	0	0	0	0	0	0
7507383.11 - 7553779.18	0	0	0	0	0	0	0	0	0	0	0	0	0	0	0	0	0	0	0	0	0	0	0	0	0	0	0	0	0	0	0	0	0	0	0	0	0	0	0	0	0	0	0	0	0	0	0	0	0
7553779.18 - 7600175.26	0	0	0	0	0	0	0	0	0	0	0	0	0	0	0	0	0	0	0	0	0	0	0	0	0	0	0	0	0	0	0	0	0	0	0	0	0	0	0	0	0	0	0	0	0	0	0	0	0
7600175.26 - 7646571.34	0	0	0	0	0	0	0	0	0	0	0	0	0	0	0	0	0	0	0	0	0	0	0	0	0	0	0	0	0	0	0	0	0	0	0	0	0	0	0	0	0	0	0	0	0	0	0	0	0
7646571.34 - 7692967.41	0	0	0	0	0	0	0	0	0	0	0	0	0	0	0	0	0	0	0	0	0	0	0	0	0	0	0	0	0	0	0	0	0	0	0	0	0	0	0	0	0	0	0	0	0	0	0	0	0
7692967.41 - 7739363.49	0	0	0	0	0	0	0	0	0	0	0	0	0	0	0	0	0	0	0	0	0	0	0	0	0	0	0	0	0	0	0	0	0	0	0	0	0	0	0	0	0	0	0	0	0	0	0	0	0
7739363.49 - 7785759.56	0	0	0	0	0	0	0	0	0	0	0	0	0	0	0	0	0	0	0	0	0	0	0	0	0	0	0	0	0	0	0	0	0	0	0	0	0	0	0	0	0	0	0	0	0	0	0	0	0
7785759.56 - 7832155.64	0	0	0	0	0	0	0	0	0	0	0	0	0	0	0	0	0	0	0	0	0	0	0	0	0	0	0	0	0	0	0	0	0	0	0	0	0	0	0	0	0	0	0	0	0	0	0	0	0
7832155.64 - 7878551.72	0	0	0	0	0	0	0	0	0	0	0	0	0	0	0	0	0	0	0	0	0	0	0	0	0	0	0	0	0	0	0	0	0	0	0	0	0	0	0	0	0	0	0	0	0	0	0	0	0
7878551.72 - 7924947.79	0	0	0	0	0	0	0	0	0	0	0	0	0	0	0	0	0	0	0	0	0	0	0	0	0	0	0	0	0	0	0	0	0	0	0	0	0	0	0	0	0	0	0	0	0	0	0	0	0
7924947.79 - 7971343.87	0	0	0	0	0	0	0	0	0	0	0	0	0	0	0	0	0	0	0	0	0	0	0	0	0	0	0	0	0	0	0	0	0	0	0	0	0	0	0	0	0	0	0	0	0	0	0	0	0
7971343.87 - 8017739.94	0	0	0	0	0	0	0	0	0	0	0	0	0	0	0	0	0	0	0	0	0	0	0	0	0	0	0	0	0	0	0	0	0	0	0	0	0	0	0	0	0	0	0	0	0	0	0	0	0
8017739.94 - 8064136.02	0	0	0	0	0	0	0	0	0	0	0	0	0	0	0	0	0	0	0	0	0	0	0	0	0	0	0	0	0	0	0	0	0	0	0	0	0	0	0	0	0	0	0	0	0	0	0	0	0
8064136.02 - 8110532.10	0	0	0	0	0	0	0	0	0	0	0	0	0	0	0	0	0	0	0	0	0	0	0	0	0	0	0	0	0	0	0	0	0	0	0	0	0	0	0	0	0	0	0	0	0	0	0	0	0
8110532.10 - 8156928.17	0	0	0	0	0	0	0	0	0	0	0	0	0	0	0	0	0	0	0	0	0	0	0	0	0	0	0	0	0	0	0	0	0	0	0	0	0	0	0	0	0	0	0	0	0	0	0	0	0
8156928.17 - 8203324.25	0	0	0	0	0	0	0	0	0	0	0	0	0	0	0	0	0	0	0	0	0	0	0	0	0	0	0	0	0	0	0	0	0	0	0	0	0	0	0	0	0	0	0	0	0	0	0	0	0
8203324.25 - 8249720.32	0	0	0	0	0	0	0	0	0	0	0	0	0	0	0	0	0	0	0	0	0	0	0	0	0	0	0	0	0	0	0	0	0	0	0	0	0	0	0	0	0	0	0	0	0	0	0	0	0
8249720.32 - 8296116.40	0	0	0	0	0	0	0	0	0	0	0	0	0	0	0	0	0	0	0	0	0	0	0	0	0	0	0	0	0	0	0	0	0	0	0	0	0	0	0	0	0	0	0	0	0	0	0	0	0
8296116.40 - 8342512.48	0	0	0	0	0	0	0	0	0	0	0	0	0	0	0	0	0	0	0	0	0	0	0	0	0	0	0	0	0	0	0	0	0	0	0	0	0	0	0	0	0	0	0	0	0	0	0	0	0
8342512.48 - 8388908.55	0	0	0	0	0	0	0	0	0	0	0	0	0	0	0	0	0	0	0	0	0	0	0	0	0	0	0	0	0	0	0	0	0	0	0	0	0	0	0	0	0	0	0	0	0	0	0	0	0
8388908.55 - 8435304.63	0	0	0	0	0	0	0	0	0	0	0	0	0	0	0	0	0	0	0	0	0	0	0	0	0	0	0	0	0	0	0	0	0	0	0	0	0	0	0	0	0	0	0	0	0	0	0	0	0
8435304.63 - 8481700.70	0	0	0	0	0	0	0	0	0	0	0	0	0	0	0	0	0	0	0	0	0	0	0	0	0	0	0	0	0	0	0	0	0	0	0	0	0	0	0	0	0	0	0	0	0	0	0	0	0
8481700.70 - 8528096.78	0	0	0	0	0	0	0	0	0	0	0	0	0	0	0	0	0	0	0	0	0	0	0	0	0	0	0	0	0	0	0	0	0	0	0	0	0	0	0	0	0	0	0	0	0	0	0	0	0
8528096.78 - 8574492.86	0	0	0	0	0	0	0	0	0	0	0	0	0	0	0	0	0	0	0	0	0	0	0	0	0	0	0	0	0	0	0	0	0	0	0	0	0	0	0	0	0	0	0	0	0	0	0	0	0
8574492.86 - 8620888.93	0	0	0	0	0	0	0	0	0	0	0	0	0	0	0	0	0	0	0	0	0	0	0	0	0	0	0	0	0	0	0	0	0	0	0	0	0	0	0	0	0	0	0	0	0	0	0	0	0
8620888.93 - 8667285.01	0	0	0	0	0	0	0	0	0	0	0	0	0	0	0	0	0	0	0	0	0	0	0	0	0	0	0	0	0	0	0	0	0	0	0	0	0	0	0	0	0	0	0	0	0	0	0	0	0
8667285.01 - 8713681.08	0	0	0	0	0	0	0	0	0	0	0	0	0	0	0	0	0	0	0	0	0	0	0	0	0	0	0	0	0	0	0	0	0	0	0	0	0	0	0	0	0	0	0	0	0	0	0	0	0
8713681.08 - 8760077.16	0	0	0	0	0	0	0	0	0	0	0	0	0	0	0	0	0	0	0	0	0	0	0	0	0	0	0	0	0	0	0	0	0	0	0	0	0	0	0	0	0	0	0	0	0	0	0	0	0
8760077.16 - 8806473.24	0	0	0	0	0	0	0	0	0	0	0	0	0	0	0	0	0	0	0	0	0	0	0	0	0	0	0	0	0	0	0	0	0	0	0	0	0	0	0	0	0	0	0	0	0	0	0	0	0
8806473.24 - 8852869.31	0	0	0	0	0	0	0	0	0	0	0	0	0	0	0	0	0	0	0	0	0	0	0	0	0	0	0	0	0	0	0	0	0	0	0	0	0	0	0	0	0	0	0	0	0	0	0	0	0
8852869.31 - 8899265.39	0	0	0	0	0	0	0	0	0	0	0	0	0	0	0	0	0	0	0	0	0	0	0	0	0	0	0	0	0	0	0	0	0	0	0	0	0	0	0	0	0	0	0	0	0	0	0	0	0
8899265.39 - 8945661.46	0	0	0	0	0	0	0	0	0	0	0	0	0	0	0	0	0	0	0	0	0	0	0	0	0	0	0	0	0	0	0	0	0	0	0	0	0	0	0	0	0	0	0	0	0	0	0	0	0
8945661.46 - 8992057.54	0	0	0	0	0	0	0	0	0	0	0	0	0	0	0	0	0	0	0	0	0	0	0	0	0	0	0	0	0	0	0	0	0	0	0	0	0	0	0	1	0	0	0	0	0	0	0	0	0
8992057.54 - 9038453.62	0	0	0	0	0	0	0	0	0	0	0	0	0	0	0	0	0	0	0	0	0	0	0	0	0	0	0	0	0	0	0	0	0	0	0	0	0	0	0	0	0	0	0	0	0	0	0	0	0
9038453.62 - 9084849.69	0	0	0	0	0	0	0	0	0	0	0	0	0	0	0	0	0	0	0	0	0	0	0	0	0	0	0	0	0	0	0	0	0	0	0	0	0	0	0	0	0	0	0	0	0	0	0	0	0
9084849.69 - 9131245.77	0	0	0	0	0	0	0	0	0	0	0	0	0	0	0	0	0	0	0	0	0	0	0	0	0	0	0	0	0	0	0	0	0	0	0	0	0	0	0	0	0	0	0	0	0	0	0	1	0
9131245.77 - 9177641.84	0	0	0	0	0	0	0	0	0	0	0	0	0	0	0	0	0	0	0	0	0	0	0	0	0	0	0	0	0	0	0	0	0	0	0	0	0	0	0	0	0	0	0	0	0	0	0	0	0
9177641.84 - 9224037.92	0	0	0	0	0	0	0	0	0	0	0	0	0	0	0	0	0	0	0	0	0	0	0	0	0	0	0	0	0	0	0	0	0	0	0	0	0	0	0	0	0	0	0	0	0	0	0	0	0
9224037.92 - 9270434.00	0	0	0	0	0	0	0	0	0	0	0	0	0	0	0	0	0	0	0	0	0	0	0	0	0	0	0	0	0	0	0	0	0	0	0	0	0	0	0	0	0	0	0	0	0	0	0	0	0
9270434.00 - 9316830.07	0	0	0	0	0	0	0	0	0	0	0	0	0	0	0	0	0	0	0	0	0	0	0	0	0	0	0	0	0	0	0	0	0	0	0	0	0	0	0	0	0	0	0	0	0	0	0	0	0
9316830.07 - 9363226.15	0	0	0	0	0	0	0	0	0	0	0	0	0	0	0	0	0	0	0	0	0	0	0	0	0	0	0	0	0	0	0	0	0	0	0	0	0	0	0	0	0	0	0	0	0	0	0	0	0
9363226.15 - 9409622.22	0	0	0	0	0	0	0	0	0	0	0	0	0	0	0	0	0	0	0	0	0	0	0	0	0	0	0	0	0	0	0	0	0	0	0	0	0	0	0	0	0	0	0	0	0	0	0	0	0
9409622.22 - 9456018.30	0	0	0	0	0	0	0	0	0	0	0	0	0	0	0	0	0	0	0	0	0	0	0	0	0	0	0	0	0	0	0	0	0	0	0	0	0	0	0	0	0	0	0	0	0	0	0	0	0
9456018.30 - 9502414.38	0	0	0	0	0	0	0	0	0	0	0	0	0	0	0	0	0	0	0	0	0	0	0	0	0	0	0	0	0	0	0	0	0	0	0	0	0	0	0	0	0	0	0	0	0	0	0	0	0
9502414.38 - 9548810.45	0	0	0	0	0	0	0	0	0	0	0	0	0	0	0	0	0	0	0	0	0	0	0	0	0	0	0	0	0	0	0	0	0	0	0	0	0	0	0	0	0	0	0	0	0	0	0	0	0
9548810.45 - 9595206.53	0	0	0	0	0	0	0	0	0	0	0	0	0	0	0	0	0	0	0	0	0	0	0	0	0	0	0	0	0	0	0	0	0	0	0	0	0	0	0	0	0	0	0	0	0	0	0	0	0
9595206.53 - 9641602.60	0	0	0	0	0	0	0	0	0	0	0	0	0	0	0	0	0	0	0	0	0	0	0	0	0	0	0	0	0	0	0	0	0	0	0	0	0	0	0	0	0	0	0	0	0	0	0	0	0
9641602.60 - 9687998.68	0	0	0	0	0	0	0	0	0	0	0	0	0	0	0	0	0	0	0	0	0	0	0	0	0	0	0	0	0	0	0	0	0	0	0	0	0	0	0	0	0	0	0	0	0	0	0	0	0
9687998.68 - 9734394.76	0	0	0	0	0	0	0	0	0	0	0	0	0	0	0	0	0	0	0	0	0	0	0	0	0	0	0	0	0	0	0	0	0	0	0	0	0	0	0	0	0	0	0	0	0	0	0	0	0
9734394.76 - 9780790.83	0	0	0	0	0	0	0	0	0	0	0	0	0	0	0	0	0	0	0	0	0	0	0	0	0	0	0	0	0	0	0	0	0	0	0	0	0	0	0	0	0	0	0	0	0	0	0	0	0
9780790.83 - 9827186.91	0	0	0	0	0	0	0	0	0	0	0	0	0	0	0	0	0	0	0	0	0	0	0	0	0	0	0	0	0	0	0	0	0	0	0	0	0	0	0	0	0	0	0	0	0	0	0	0	0
9827186.91 - 9873582.98	0	0	0	0	0	0	0	0	0	0	0	0	0	0	0	0	0	0	0	0	0	0	0	0	0	0	0	0	0	0	0	0	0	0	0	0	0	0	0	0	0	0	0	0	0	0	0	0	0
9873582.98 - 9919979.06	0	0	0	0	0	0	0	0	0	0	0	0	0	0	0	0	0	0	0	0	0	0	0	0	0	0	0	0	0	0	0	0	0	0	0	0	0	0	0	0	0	0	0	0	0	0	0	0	0
9919979.06 - 9966375.14	0	0	0	0	0	0	0	0	0	0	0	0	0	0	0	0	0	0	0	0	0	0	0	0	0	0	0	0	0	0	0	0	0	0	0	0	0	0	0	0	0	0	0	0	0	0	0	0	0
9966375.14 - 10012771.21	0	0	0	0	0	0	0	0	0	0	0	0	0	0	0	0	0	0	0	0	0	0	0	0	0	0	0	0	0	0	0	0	0	0	0	0	0	0	0	0	0	0	0	0	0	0	0	0	0
10012771.21 - 10059167.29	0	0	0	0	0	0	0	0	0	0	0	0	0	0	0	0	0	0	0	0	0	0	0	0	0	0	0	0	0	0	0	0	0	0	0	0	0	0	0	0	0	0	0	0	0	0	0	0	0
10059167.29 - 10105563.36	0	0	0	0	0	0	0	0	0	0	0	0	0	0	0	0	0	0	0	0	0	0	0	0	0	0	0	0	0	0	0	0	0	0	0	0	0	0	0	0	0	0	1	0	0	0	0	0	0
10105563.36 - 10151959.44	0	0	0	0	0	0	0	0	0	0	0	0	0	0	0	0	0	0	0	0	0	0	0	0	0	0	0	0	0	0	0	0	0	0	0	0	0	0	0	0	0	1	0	0	0	0	0	0	0
10151959.44 - 10198355.52	0	0	0	0	0	0	0	0	0	0	0	0	0	0	0	0	0	0	0	0	0	0	0	0	0	0	0	0	0	0	0	0	0	0	0	0	0	0	0	0	0	0	0	0	0	0	0	0	0
10198355.52 - 10244751.59	0	0	0	0	0	0	0	0	0	0	0	0	0	0	0	0	0	0	0	0	0	0	0	0	0	0	0	0	0	0	0	0	0	0	0	0	0	0	0	0	0	0	0	0	0	0	0	0	0
10244751.59 - 10291147.67	0	0	0	0	0	0	0	0	0	0	0	0	0	0	0	0	0	0	0	0	0	0	0	0	0	0	0	0	0	0	0	0	0	0	0	0	0	0	0	0	0	0	0	0	0	0	0	0	0
10291147.67 - 10337543.74	0	0	0	0	0	0	0	0	0	0	0	0	0	0	0	0	0	0	0	0	0	0	0	0	0	0	0	0	0	0	0	0	0	0	0	0	0	0	0	0	0	0	0	0	0	0	0	0	0
10337543.74 - 10383939.82	0	0	0	0	0	0	0	0	0	0	0	0	0	0	0	0	0	0	0	0	0	0	0	0	0	0	0	0	0	0	0	0	0	0	0	0	0	0	0	0	0	0	0	0	0	0	0	0	0
10383939.82 - 10430335.90	0	0	0	0	0	0	0	0	0	0	0	0	0	0	0	0	0	0	0	0	0	0	0	0	0	0	0	0	0	0	0	0	0	0	0	0	0	0	0	0	0	0	0	0	0	0	0	1	0
10430335.90 - 10476731.97	0	0	0	0	0	0	0	0	0	0	0	0	0	0	0	0	0	0	0	0	0	0	0	0	0	0	0	0	0	0	0	0	0	0	0	0	0	0	0	0	0	0	0	0	0	0	0	0	0
10476731.97 - 10523128.05	0	0	0	0	0	0	0	0	0	0	0	0	0	0	0	0	0	0	0	0	0	0	0	0	0	0	0	0	0	0	0	0	0	0	0	0	0	0	0	0	0	0	0	0	0	0	0	0	0
10523128.05 - 10569524.12	0	0	0	0	0	0	0	0	0	0	0	0	0	0	0	0	0	0	0	0	0	0	0	0	0	0	0	0	0	0	0	0	0	0	0	0	0	0	0	0	0	0	0	0	0	0	0	0	0
10569524.12 - 10615920.20	0	0	0	0	0	0	0	0	0	0	0	0	0	0	0	0	0	0	0	0	0	0	0	0	0	0	0	0	0	0	0	0	0	0	0	0	0	0	0	0	0	0	0	0	0	0	1	0	0
10615920.20 - 10662316.28	0	0	0	0	0	0	0	0	0	0	0	0	0	0	0	0	0	0	0	0	0	0	0	0	0	0	0	0	0	0	0	0	0	0	0	0	0	0	0	0	0	0	0	0	0	0	0	0	1
10662316.28 - 10708712.35	0	0	0	0	0	0	0	0	0	0	0	0	0	0	0	0	0	0	0	0	0	0	0	0	0	0	0	0	0	0	0	0	0	0	0	0	0	0	0	0	0	0	0	0	0	0	0	1	0
10708712.35 - 10755108.43	0	0	0	0	0	0	0	0	0	0	0	0	0	0	0	0	0	0	0	0	0	0	0	0	0	0	0	0	0	0	0	0	0	0	0	0	0	0	0	0	0	0	0	0	0	0	0	0	0
10755108.43 - 10801504.50	0	0	0	0	0	0	0	0	0	0	0	0	0	0	0	0	0	0	0	0	0	0	0	0	0	0	0	0	0	0	0	0	0	0	0	0	0	0	0	0	0	0	0	0	1	0	0	0	0
10801504.50 - 10847900.58	0	0	0	0	0	0	0	0	0	0	0	0	0	0	0	0	0	0	0	0	0	0	0	0	0	0	0	0	0	0	0	0	0	0	0	0	0	0	0	0	0	1	0	0	0	0	0	0	1
10847900.58 - 10894296.66	0	0	0	0	0	0	0	0	0	0	0	0	0	0	0	0	0	0	0	0	0	0	0	0	0	0	0	0	0	0	0	0	0	0	0	0	0	0	0	0	0	0	0	0	0	0	0	0	0
10894296.66 - 10940692.73	0	0	0	0	0	0	0	0	0	0	0	0	0	0	0	0	0	0	0	0	0	0	0	0	0	0	0	0	0	0	0	0	0	0	0	0	0	0	0	0	0	0	0	0	0	0	0	0	0
10940692.73 - 10987088.81	0	0	0	0	0	0	0	0	0	0	0	0	0	0	0	0	0	0	0	0	0	0	0	0	0	0	0	0	0	0	0	0	0	0	0	0	0	0	0	0	0	1	0	0	0	1	1	1	0
10987088.81 - 11033484.88	0	0	0	0	0	0	0	0	0	0	0	0	0	0	0	0	0	0	0	0	0	0	0	0	0	0	0	0	0	0	0	0	0	0	0	0	0	0	0	0	0	0	1	0	0	1	0	0	0
11033484.88 - 11079880.96	0	0	0	0	0	0	0	0	0	0	0	0	0	0	0	0	0	0	0	0	0	0	0	0	0	0	0	0	0	0	0	0	0	0	0	0	0	0	0	0	0	1	0	0	0	0	0	0	0
11079880.96 - 11126277.04	0	0	0	0	0	0	0	0	0	0	0	0	0	0	0	0	0	0	0	0	0	0	0	0	0	0	0	0	0	0	0	0	0	0	0	0	0	0	0	0	0	1	0	0	0	0	0	0	0
11126277.04 - 11172673.11	0	0	0	0	0	0	0	0	0	0	0	0	0	0	0	0	0	0	0	0	0	0	0	0	0	0	0	0	0	0	0	0	0	0	0	0	0	0	0	0	0	0	0	0	0	0	0	0	0
11172673.11 - 11219069.19	0	0	0	0	0	0	0	0	0	0	0	0	0	0	0	0	0	0	0	0	0	0	0	0	0	0	0	0	0	0	0	0	0	0	0	0	0	0	0	0	0	0	0	0	1	0	1	0	0
11219069.19 - 11265465.26	0	0	0	0	0	0	0	0	0	0	0	0	0	0	0	0	0	0	0	0	0	0	0	0	0	0	0	0	0	0	0	0	0	0	0	0	0	0	0	0	0	0	0	0	0	0	0	0	0
11265465.26 - 11311861.34	0	0	0	0	0	0	0	0	0	0	0	0	0	0	0	0	0	0	0	0	0	0	0	0	0	0	0	0	0	0	0	0	0	0	0	0	0	0	0	0	0	0	0	1	1	0	0	0	0
11311861.34 - 11358257.42	0	0	0	0	0	0	0	0	0	0	0	0	0	0	0	0	0	0	0	0	0	0	0	0	0	0	0	0	0	0	0	1	0	0	0	0	1	0	0	0	0	0	0	0	0	0	0	0	1
11358257.42 - 11404653.49	0	0	0	0	0	0	0	0	0	0	0	0	0	0	0	0	0	0	0	0	0	0	0	0	0	0	0	0	0	0	0	0	0	0	0	0	0	0	0	0	0	1	0	0	0	0	0	0	0
11404653.49 - 11451049.57	0	0	0	0	0	0	0	0	0	0	0	0	0	0	0	0	0	0	0	0	0	0	0	0	0	0	0	0	0	0	0	0	0	0	0	0	0	0	0	0	1	0	0	0	1	0	0	0	0
11451049.57 - 11497445.64	0	0	0	0	0	0	0	0	0	0	0	0	0	0	0	0	0	0	0	0	0	0	0	0	0	0	0	0	0	0	0	0	0	0	0	0	0	1	0	1	0	0	0	0	0	0	0	0	1
11497445.64 - 11543841.72	0	0	0	0	0	0	0	0	0	0	0	0	0	0	0	0	0	0	0	0	0	0	0	0	0	0	0	0	0	0	0	0	0	0	0	0	0	0	0	0	0	0	0	0	0	0	1	0	0
11543841.72 - 11590237.80	0	0	0	0	0	0	0	0	0	0	0	0	0	0	0	0	0	0	0	0	0	0	0	0	0	0	0	0	0	0	0	0	0	0	0	0	0	0	0	0	0	1	0	0	0	0	1	0	0
11590237.80 - 11636633.87	0	0	0	0	0	0	0	0	0	0	0	0	0	0	0	0	0	0	0	0	0	0	0	0	0	0	0	0	0	0	0	0	0	0	0	0	0	0	0	0	0	0	0	1	1	0	2	0	0
11636633.87 - 11683029.95	0	0	0	0	0	0	0	0	0	0	0	0	0	0	0	0	0	0	0	0	0	0	0	0	0	0	0	0	0	0	0	0	0	0	0	0	1	0	0	0	0	1	0	0	0	0	0	1	0
11683029.95 - 11729426.02	0	0	0	0	0	0	0	0	0	0	0	0	0	0	0	0	0	0	0	0	0	0	0	0	0	0	0	0	0	0	0	0	0	0	0	0	0	0	0	0	0	0	0	0	0	0	1	0	2
11729426.02 - 11775822.10	0	0	0	0	0	0	0	0	0	0	0	0	0	0	0	0	0	0	0	0	0	0	0	0	0	0	0	1	0	0	0	0	0	0	0	0	0	0	1	0	0	0	1	0	0	2	2	0	0
11775822.10 - 11822218.18	0	0	0	0	0	0	0	0	0	0	0	0	0	0	0	0	0	0	0	0	0	0	0	0	0	0	0	0	0	0	0	0	0	0	0	0	0	0	0	1	0	0	0	0	0	0	1	1	0
11822218.18 - 11868614.25	0	0	0	0	0	0	0	0	0	0	0	0	0	0	0	0	0	0	0	0	0	0	0	0	0	0	0	0	0	0	0	0	0	0	0	0	0	0	0	0	0	0	0	0	1	1	1	0	0
11868614.25 - 11915010.33	0	0	0	0	0	0	0	0	0	0	0	0	0	0	0	0	0	0	0	0	0	0	0	0	0	0	0	0	0	0	0	1	0	0	0	0	0	1	1	1	0	0	0	0	0	0	0	0	0
11915010.33 - 11961406.40	0	0	0	0	0	0	0	0	0	0	0	0	0	0	0	0	0	0	0	0	0	0	0	0	0	0	0	0	0	0	0	0	0	0	0	0	1	0	0	0	0	0	0	1	0	0	1	0	2
11961406.40 - 12007802.48	0	0	0	0	0	0	0	0	0	0	0	0	0	0	0	0	0	0	0	0	0	0	0	0	0	0	1	0	0	0	0	0	0	0	0	0	0	0	1	0	1	0	1	0	0	0	0	0	0
12007802.48 - 12054198.56	0	0	0	0	0	0	0	0	0	0	0	0	0	0	0	0	0	0	0	0	0	0	0	0	0	0	0	0	0	0	1	0	0	0	0	0	0	0	0	0	1	0	0	0	0	2	0	0	1
12054198.56 - 12100594.63	0	0	0	0	0	0	0	0	0	0	0	0	0	0	0	0	0	0	0	0	0	0	0	0	0	0	0	0	0	0	0	0	0	0	0	0	0	0	0	0	0	0	0	1	0	1	1	0	0
12100594.63 - 12146990.71	0	0	0	0	0	0	0	0	0	0	0	0	0	0	0	0	0	0	0	0	0	0	0	0	0	0	0	0	0	0	0	0	0	0	0	0	0	0	0	1	0	1	0	0	0	0	0	1	0
12146990.71 - 12193386.78	0	0	0	0	0	0	0	0	0	0	0	0	0	0	0	0	0	0	0	0	0	0	0	0	0	0	0	0	0	0	0	0	0	0	0	0	1	1	0	1	0	1	0	0	0	0	0	0	0
12193386.78 - 12239782.86	0	0	0	0	0	0	0	0	0	0	0	0	0	0	0	0	0	0	0	0	0	0	0	0	0	0	0	0	0	0	0	0	0	0	0	0	0	0	0	0	0	0	0	0	0	0	0	0	0
12239782.86 - 12286178.94	0	0	0	0	0	0	0	0	0	0	0	0	0	0	0	0	0	0	0	0	0	0	0	0	0	0	0	0	0	0	0	0	0	0	0	0	0	0	0	0	0	0	1	0	0	0	0	1	0
12286178.94 - 12332575.01	0	0	0	0	0	0	0	0	0	0	0	0	0	0	0	0	0	0	0	0	0	0	0	0	0	0	0	0	0	0	0	0	0	0	0	0	0	0	0	0	0	0	0	0	0	0	0	0	1
12332575.01 - 12378971.09	0	0	0	0	0	0	0	0	0	0	0	0	0	0	0	0	0	0	0	0	0	0	0	0	0	0	0	0	0	0	0	0	0	0	1	1	0	0	0	0	0	0	0	0	0	0	1	1	0
12378971.09 - 12425367.16	0	0	0	0	0	0	0	0	0	0	0	0	0	0	0	0	0	0	0	0	0	0	0	0	0	0	0	0	0	0	0	0	0	0	0	0	0	0	0	0	0	0	0	0	1	0	0	1	0
12425367.16 - 12471763.24	0	0	0	0	0	0	0	0	0	0	0	0	0	0	0	0	0	0	0	0	0	0	0	0	0	0	0	0	0	0	0	0	0	0	0	0	0	0	0	0	0	0	0	0	0	0	0	0	0
12471763.24 - 12518159.32	0	0	0	0	0	0	0	0	0	0	0	0	0	0	0	0	0	0	0	0	0	0	0	0	0	0	0	0	0	0	0	0	0	0	0	0	0	0	0	0	0	0	1	0	0	0	0	0	0
12518159.32 - 12564555.39	0	0	0	0	0	0	0	0	0	0	0	0	0	0	0	0	0	0	0	0	0	0	0	0	0	0	0	0	0	0	0	0	0	0	0	0	0	0	0	0	0	1	0	0	0	0	0	0	2
12564555.39 - 12610951.47	0	0	0	0	0	0	0	0	0	0	0	0	0	0	0	0	0	0	0	0	0	0	0	0	0	0	0	0	0	0	0	0	0	0	0	0	0	0	1	0	0	0	0	0	1	1	0	0	1
12610951.47 - 12657347.54	0	0	0	0	0	0	0	0	0	0	0	0	0	0	0	0	0	0	0	0	0	0	0	0	0	0	0	0	0	0	0	0	0	1	0	0	0	0	0	0	0	0	0	0	0	1	0	0	1
12657347.54 - 12703743.62	0	0	0	0	0	0	0	0	0	0	0	0	0	0	0	0	0	0	0	0	0	0	0	0	0	0	0	0	0	0	0	0	1	0	0	0	0	0	0	0	0	0	0	0	0	0	0	0	0
12703743.62 - 12750139.70	0	0	0	0	0	0	0	0	0	0	0	0	0	0	0	0	0	0	0	0	0	0	0	0	1	0	0	0	1	0	0	0	0	0	0	1	0	0	0	0	1	0	1	0	0	1	1	1	0
12750139.70 - 12796535.77	0	0	0	0	0	0	0	0	0	0	0	0	0	0	0	0	0	0	0	0	0	0	0	0	0	0	0	0	0	0	0	0	1	0	0	0	0	0	0	0	0	0	0	0	0	0	1	0	0
12796535.77 - 12842931.85	0	0	0	0	0	0	0	0	0	0	0	0	0	0	0	0	0	0	0	0	0	0	0	0	0	0	0	0	0	0	0	0	0	0	0	0	0	1	0	0	1	1	1	0	2	0	0	0	0
12842931.85 - 12889327.92	0	0	0	0	0	0	0	0	0	0	0	0	0	0	0	0	0	0	0	0	0	0	0	0	0	0	0	0	0	0	1	0	0	1	0	0	0	1	0	0	1	0	0	0	0	2	1	0	0
12889327.92 - 12935724.00	0	0	0	0	0	0	0	0	0	0	0	0	0	0	0	0	0	0	0	0	0	0	0	0	0	0	0	0	0	0	0	0	0	0	0	0	0	0	0	0	0	0	1	0	1	1	1	2	0
12935724.00 - 12982120.08	0	0	0	0	0	0	0	0	0	0	0	0	0	0	0	0	0	0	0	0	0	0	0	0	0	0	0	0	0	0	0	0	0	0	0	1	0	0	1	1	0	1	1	0	0	0	1	0	1
12982120.08 - 13028516.15	0	0	0	0	0	0	0	0	0	0	0	0	0	0	0	0	0	0	0	0	0	0	0	0	0	0	0	0	0	0	0	1	0	0	1	0	0	0	0	2	0	0	0	0	2	0	1	0	0
13028516.15 - 13074912.23	0	0	0	0	0	0	0	0	0	0	0	0	0	0	0	0	0	0	0	0	0	0	0	0	0	0	1	0	0	0	0	1	0	0	0	0	0	0	1	0	1	0	1	1	0	1	1	5	1
13074912.23 - 13121308.30	0	0	0	0	0	0	0	0	0	0	0	0	0	0	0	0	0	0	0	0	0	0	0	0	0	0	0	0	0	0	0	0	0	0	0	1	1	0	0	0	0	0	0	0	1	1	0	0	0
13121308.30 - 13167704.38	0	0	0	0	0	0	0	0	0	0	0	0	0	0	0	0	0	0	0	0	0	0	0	0	0	0	0	0	0	0	0	1	0	0	0	2	0	0	0	0	0	0	0	0	0	1	2	1	2
13167704.38 - 13214100.46	0	0	0	0	0	0	0	0	0	0	0	0	0	0	0	0	0	0	0	0	0	0	0	0	0	0	0	0	0	0	0	0	1	0	0	1	0	0	0	0	0	0	0	1	1	1	0	0	1
13214100.46 - 13260496.53	0	0	0	0	0	0	0	0	0	0	0	0	0	0	0	0	0	0	0	0	0	0	0	0	0	0	0	0	0	0	0	1	1	0	0	0	0	1	1	0	0	0	0	1	0	0	1	0	0
13260496.53 - 13306892.61	0	0	0	0	0	0	0	0	0	0	0	0	0	0	0	0	0	0	0	0	0	0	0	0	0	0	0	0	0	0	0	0	0	0	0	0	0	0	0	0	0	0	1	0	0	3	1	1	0
13306892.61 - 13353288.68	0	0	0	0	0	0	0	0	0	0	0	0	0	0	0	0	0	0	0	0	0	0	0	0	0	1	0	1	0	0	0	0	0	0	0	1	0	0	1	1	0	1	1	0	0	2	3	1	0
13353288.68 - 13399684.76	0	0	0	0	0	0	0	0	0	0	0	0	0	0	0	0	0	0	0	0	0	0	0	0	0	0	0	0	0	0	0	0	0	0	0	0	0	1	0	0	0	0	0	0	1	0	1	0	1
13399684.76 - 13446080.84	0	0	0	0	0	0	0	0	0	0	0	0	0	0	0	0	0	0	0	0	0	0	0	0	0	0	0	0	1	1	0	0	1	0	0	0	0	0	0	0	0	1	1	1	1	0	0	1	1
13446080.84 - 13492476.91	0	0	0	0	0	0	0	0	0	0	0	0	0	0	0	0	0	0	0	0	0	0	0	0	0	0	0	0	0	0	1	0	0	0	0	0	1	0	1	1	0	0	0	1	2	0	1	1	1
13492476.91 - 13538872.99	0	0	0	0	0	0	0	0	0	0	0	0	0	0	0	0	0	0	0	0	0	0	0	0	0	0	0	0	0	0	0	0	0	0	0	0	1	0	0	0	0	0	0	2	0	1	1	3	1
13538872.99 - 13585269.06	0	0	0	0	0	0	0	0	0	0	0	0	0	0	0	0	0	0	0	0	0	0	0	0	0	0	0	0	0	0	0	0	0	0	0	0	0	1	1	0	2	0	1	0	1	1	0	0	0
13585269.06 - 13631665.14	0	0	0	0	0	0	0	0	0	0	0	0	0	0	0	0	0	0	0	0	0	0	0	0	0	0	0	0	0	0	1	0	0	1	0	1	0	0	1	0	0	0	1	1	0	2	0	1	3
13631665.14 - 13678061.22	0	0	0	0	0	0	0	0	0	0	0	0	0	0	0	0	0	0	0	0	0	0	0	0	0	0	0	0	0	0	0	0	0	0	0	0	2	2	0	1	0	0	0	0	1	0	2	1	4
13678061.22 - 13724457.29	0	0	0	0	0	0	0	0	0	0	0	0	0	0	0	0	0	0	0	0	0	0	0	0	0	0	0	0	1	0	0	0	1	1	0	0	0	0	0	0	1	0	1	1	1	0	1	0	1
13724457.29 - 13770853.37	0	0	0	0	0	0	0	0	0	0	0	0	0	0	0	0	0	0	0	0	0	0	0	0	0	0	0	0	0	0	0	0	0	0	0	0	0	1	0	0	1	0	2	2	0	0	2	4	2
13770853.37 - 13817249.44	0	0	0	0	0	0	0	0	0	0	0	0	0	0	0	0	0	0	0	0	0	0	0	0	0	0	0	0	0	0	0	0	0	0	0	0	1	1	0	1	2	0	1	1	0	0	3	5	2
13817249.44 - 13863645.52	0	0	0	0	0	0	0	0	0	0	0	0	0	0	0	0	0	0	0	0	0	0	0	0	0	0	0	0	0	0	0	0	0	0	0	1	0	0	0	1	1	1	2	2	0	2	1	1	2
13863645.52 - 13910041.60	0	0	0	0	0	0	0	0	0	0	0	0	0	0	0	0	0	0	0	0	0	0	0	0	0	0	0	0	0	0	0	1	0	0	0	1	0	0	1	1	2	1	0	1	2	0	1	3	2
13910041.60 - 13956437.67	0	0	0	0	0	0	0	0	0	0	0	0	0	0	0	0	0	0	0	0	0	0	0	0	0	0	0	0	1	0	1	1	0	1	1	0	0	1	0	3	0	1	0	2	1	0	1	4	3
13956437.67 - 14002833.75	0	0	0	0	0	0	0	0	0	0	0	0	0	0	0	0	0	0	0	0	0	0	1	0	0	0	0	0	0	0	0	1	0	0	0	1	0	0	0	1	2	2	2	1	0	3	4	3	4
14002833.75 - 14049229.82	0	0	0	0	0	0	0	0	0	0	0	0	0	0	0	0	0	0	0	0	0	0	0	0	0	0	0	0	0	0	0	0	1	0	0	0	2	0	1	0	1	2	0	5	1	2	2	5	3
14049229.82 - 14095625.90	0	0	0	0	0	0	0	0	0	0	0	0	0	0	0	0	0	0	0	0	0	0	0	0	0	0	0	0	1	0	0	0	0	1	0	0	0	0	1	0	0	0	1	4	2	1	4	2	4
14095625.90 - 14142021.98	0	0	0	0	0	0	0	0	0	0	0	0	0	0	0	0	0	0	0	0	0	0	0	0	0	0	0	0	0	0	0	0	0	0	1	0	1	1	1	1	0	1	2	0	6	2	1	4	3
14142021.98 - 14188418.05	0	0	0	0	0	0	0	0	0	0	0	0	0	0	0	0	0	0	0	0	0	0	0	0	0	0	0	0	0	0	1	0	2	0	0	0	3	0	1	1	1	0	1	1	4	2	3	1	10
14188418.05 - 14234814.13	0	0	0	0	0	0	0	0	0	0	0	0	0	0	0	0	0	0	0	0	0	0	1	0	0	0	0	0	0	0	0	0	0	0	1	0	0	0	0	0	1	3	4	2	3	4	4	5	5
14234814.13 - 14281210.20	0	0	0	0	0	0	0	0	0	0	0	0	0	0	0	0	0	0	0	0	0	0	0	0	0	0	0	0	0	0	0	0	1	2	0	0	1	1	0	1	2	0	1	0	2	3	7	8	6
14281210.20 - 14327606.28	0	0	0	0	0	0	0	0	0	0	0	0	0	0	0	0	0	0	0	0	0	0	0	0	0	0	0	0	0	0	0	0	0	1	2	0	0	0	0	1	0	1	3	3	1	7	5	7	3
14327606.28 - 14374002.36	0	0	0	0	0	0	0	0	0	0	0	0	0	0	0	0	0	0	0	0	0	0	0	0	0	0	0	0	1	0	0	0	0	0	2	0	0	0	0	2	3	0	1	3	5	6	3	4	5
14374002.36 - 14420398.43	0	0	0	0	0	0	0	0	0	0	0	0	0	0	0	0	0	0	0	0	0	0	0	0	0	0	0	0	0	0	0	0	0	0	2	0	0	0	0	1	3	0	0	2	6	5	1	10	10
14420398.43 - 14466794.51	0	0	0	0	0	0	0	0	0	0	0	0	0	0	0	0	0	0	0	0	0	0	0	0	0	0	1	0	1	0	0	0	0	0	1	0	0	1	0	4	0	2	2	5	4	8	7	9	7
14466794.51 - 14513190.58	0	0	0	0	0	0	0	0	0	0	0	0	0	0	0	0	0	0	0	0	0	0	0	0	0	0	1	1	1	1	1	2	0	0	1	1	2	1	1	0	0	2	2	4	6	8	5	12	12
14513190.58 - 14559586.66	0	0	0	0	0	0	0	0	0	0	0	0	0	0	0	0	0	0	0	0	0	0	0	0	0	0	0	0	0	1	0	0	1	1	1	2	1	2	1	1	0	4	4	10	4	5	8	8	7
14559586.66 - 14605982.74	0	0	0	0	0	0	0	0	0	0	0	0	0	0	0	0	0	0	0	0	0	0	0	1	0	0	0	0	0	0	0	1	1	0	1	1	2	1	0	1	3	6	1	2	5	8	12	7	10
14605982.74 - 14652378.81	0	0	0	0	0	0	0	0	0	0	0	0	0	0	0	0	0	0	0	0	0	1	0	0	0	0	0	0	1	1	0	0	0	0	1	1	1	2	1	1	5	3	4	6	8	9	13	14	12
14652378.81 - 14698774.89	0	0	0	0	0	0	0	0	0	0	0	0	0	0	0	0	0	0	0	0	0	0	0	0	0	0	1	0	0	0	0	0	1	0	2	2	0	1	1	1	3	5	4	3	9	9	9	10	10
14698774.89 - 14745170.96	0	0	0	0	0	0	0	0	0	0	0	0	0	0	0	0	0	0	0	0	1	0	0	0	0	0	1	0	0	0	0	0	0	1	0	3	1	1	1	1	1	3	6	6	9	7	7	6	11
14745170.96 - 14791567.04	0	0	0	0	0	0	0	0	0	0	0	0	0	0	0	0	0	0	0	0	0	0	0	0	0	0	1	0	0	0	1	1	0	0	1	1	1	3	1	4	5	0	7	3	10	13	7	13	10
14791567.04 - 14837963.12	0	0	0	0	0	0	0	0	0	0	0	0	0	0	0	0	0	0	0	0	0	0	0	0	0	1	0	1	0	1	1	0	1	0	1	1	1	0	5	3	5	4	8	5	7	9	9	7	10
14837963.12 - 14884359.19	0	0	0	0	0	0	0	0	0	0	0	0	0	0	0	0	0	0	0	0	0	0	0	1	0	0	0	0	1	0	0	0	2	0	0	2	0	4	3	2	3	6	7	8	8	12	13	7	7
14884359.19 - 14930755.27	0	0	0	0	0	0	0	0	0	0	0	0	0	0	0	0	0	0	0	0	0	0	1	0	0	0	0	0	1	0	1	1	0	0	2	1	2	2	5	1	4	5	8	6	6	11	6	6	16
14930755.27 - 14977151.34	0	0	0	0	0	0	0	0	0	0	0	0	0	0	0	0	0	0	0	0	0	0	0	0	1	0	0	0	1	1	0	1	0	3	1	1	1	4	3	11	6	5	6	11	7	11	9	13	9
14977151.34 - 15023547.42	0	0	0	0	0	0	0	0	0	0	0	0	0	0	0	0	0	0	0	0	0	1	0	0	1	1	0	0	0	1	1	0	0	1	0	1	0	2	2	2	9	3	6	9	6	13	3	9	15
15023547.42 - 15069943.50	0	0	0	0	0	0	0	0	0	0	0	0	0	0	0	0	0	0	0	0	0	0	1	0	0	0	0	0	0	0	1	1	1	1	0	3	3	2	3	7	7	11	7	12	8	10	9	8	10
15069943.50 - 15116339.57	0	0	0	0	0	0	0	0	0	0	0	0	0	0	0	0	0	0	0	0	0	1	0	1	1	0	0	0	0	1	0	0	2	0	3	2	3	5	5	5	6	4	11	9	12	5	14	11	14
15116339.57 - 15162735.65	0	0	0	0	0	0	0	0	0	0	0	0	0	0	0	0	0	0	0	0	0	0	0	0	1	0	0	0	0	2	0	0	0	3	0	4	1	4	2	3	4	7	6	9	9	7	13	2	10
15162735.65 - 15209131.72	0	0	0	0	0	0	0	0	0	0	0	0	0	0	0	0	0	0	0	0	0	1	0	0	2	1	1	1	0	1	1	1	0	0	2	1	3	2	6	4	9	13	5	7	8	11	8	9	13
15209131.72 - 15255527.80	0	0	0	0	0	0	0	0	0	0	0	0	0	0	0	0	0	0	0	0	1	0	1	0	1	0	0	0	0	0	1	2	2	1	1	3	0	6	5	10	8	6	14	14	14	15	14	15	3
15255527.80 - 15301923.88	0	0	0	0	0	0	0	0	0	0	0	0	0	0	0	0	0	0	0	0	0	0	0	0	0	0	0	0	0	1	1	0	1	2	4	1	2	2	6	7	9	4	10	14	10	10	12	8	6
15301923.88 - 15348319.95	0	0	0	0	0	0	0	0	0	0	0	0	0	0	0	0	0	0	0	0	0	0	0	0	0	1	0	1	0	0	2	0	0	2	4	1	4	9	4	9	6	11	5	8	13	9	8	9	2
15348319.95 - 15394716.03	0	0	0	0	0	0	0	0	0	0	0	0	0	0	0	0	0	0	0	0	0	0	0	0	0	2	0	0	0	0	1	2	2	0	1	4	4	3	12	3	18	13	10	17	8	10	10	5	5
15394716.03 - 15441112.10	0	0	0	0	0	0	0	0	0	0	0	0	0	0	0	0	0	0	0	0	1	0	2	0	0	0	1	1	0	1	1	1	0	1	3	2	4	6	6	6	12	9	6	12	14	7	7	8	9
15441112.10 - 15487508.18	0	0	0	0	0	0	0	0	0	0	0	0	0	0	0	0	0	0	0	0	0	0	0	0	0	0	0	0	1	0	1	1	2	2	3	5	2	5	6	10	8	12	8	10	7	2	10	8	8
15487508.18 - 15533904.26	0	0	0	0	0	0	0	0	0	0	0	0	0	0	0	0	0	0	0	0	0	1	1	0	0	0	0	1	0	3	1	1	3	5	8	2	5	4	11	11	10	5	11	7	7	6	10	5	8
15533904.26 - 15580300.33	0	0	0	0	0	0	0	0	0	0	0	0	0	0	0	0	0	0	0	0	0	0	0	1	0	1	0	1	3	1	2	2	3	2	3	9	4	3	9	7	11	5	8	4	11	12	8	10	5
15580300.33 - 15626696.41	0	0	0	0	0	0	0	0	0	0	0	0	0	0	0	0	0	0	0	0	0	0	0	0	0	1	0	0	3	0	2	0	4	6	5	2	6	8	8	11	6	7	10	10	8	3	3	6	9
15626696.41 - 15673092.48	0	0	0	0	0	0	0	0	0	0	0	0	0	0	0	0	0	0	0	1	0	0	0	1	0	0	0	0	0	1	1	3	3	5	6	4	3	5	11	9	6	9	14	9	6	13	4	12	10
15673092.48 - 15719488.56	0	0	0	0	0	0	0	0	0	0	0	0	0	0	0	0	0	0	0	0	0	0	0	0	0	1	0	2	0	1	2	2	3	1	1	5	8	9	13	10	4	3	10	11	5	1	4	9	8
15719488.56 - 15765884.64	0	0	0	0	0	0	0	0	0	0	0	0	0	0	0	0	0	0	0	0	0	0	0	0	0	2	0	2	1	0	1	3	3	2	3	6	5	9	4	4	12	15	6	4	9	2	11	12	6
15765884.64 - 15812280.71	0	0	0	0	0	0	0	0	0	0	0	0	0	0	0	0	0	0	0	0	0	1	0	0	0	1	1	1	2	3	5	1	3	4	5	8	3	6	9	7	11	10	14	9	8	7	5	6	6
15812280.71 - 15858676.79	0	0	0	0	0	0	0	0	0	0	0	0	0	0	0	0	0	0	0	0	1	0	0	1	0	0	0	0	0	1	0	3	3	1	4	5	8	6	9	10	7	5	7	4	8	11	7	7	7
15858676.79 - 15905072.86	0	0	0	0	0	0	0	0	0	0	0	0	0	0	0	0	0	0	0	0	0	0	0	0	0	0	0	1	2	4	6	2	3	1	5	7	8	7	9	11	4	10	7	6	7	6	8	8	9
15905072.86 - 15951468.94	0	0	0	0	0	0	0	0	0	0	0	0	0	0	0	0	0	0	0	0	0	1	0	0	0	0	3	2	1	3	1	2	6	9	3	7	8	12	4	10	7	8	8	9	7	3	5	1	9
15951468.94 - 15997865.02	0	0	0	0	0	0	0	0	0	0	0	0	0	0	0	0	1	1	0	0	0	0	1	0	0	1	1	1	0	1	4	2	3	8	4	10	9	11	10	10	7	7	5	11	5	6	9	12	10
15997865.02 - 16044261.09	0	0	0	0	0	0	0	0	0	0	0	0	0	0	0	0	0	1	0	0	0	2	1	1	0	0	0	0	1	1	2	2	2	4	4	6	10	3	10	4	4	7	3	7	10	10	6	10	10
16044261.09 - 16090657.17	0	0	0	0	0	0	0	0	0	0	0	0	0	0	1	0	0	0	0	0	0	0	0	1	0	0	2	0	1	6	5	2	6	7	9	9	13	4	4	6	7	4	10	3	7	4	5	10	5
16090657.17 - 16137053.24	0	0	0	0	0	0	0	0	0	0	0	0	0	0	0	0	0	0	0	0	0	0	0	0	1	3	0	2	1	4	3	3	2	4	7	5	10	7	11	11	5	9	4	13	6	11	4	5	12
16137053.24 - 16183449.32	0	0	0	0	0	0	0	0	0	0	0	0	0	0	0	0	0	0	1	0	0	0	1	0	0	2	2	2	3	1	10	6	5	7	5	7	3	9	6	3	8	5	3	7	10	9	12	9	9
16183449.32 - 16229845.40	0	0	0	0	0	0	0	0	0	0	0	0	0	0	0	0	1	1	0	0	1	0	0	1	0	1	1	2	2	3	2	2	9	5	6	12	7	8	4	9	6	7	10	2	7	10	5	6	6
16229845.40 - 16276241.47	0	0	0	0	0	0	0	0	0	0	0	0	0	0	0	0	0	0	0	1	0	0	2	0	1	0	2	3	2	5	7	7	8	6	7	8	12	6	9	4	4	2	6	12	4	14	6	7	9
16276241.47 - 16322637.55	0	0	0	0	0	0	0	0	0	0	0	0	0	0	0	0	0	1	0	0	0	0	0	0	0	1	0	2	1	2	5	4	7	9	8	8	11	8	9	5	5	7	3	8	9	8	15	2	14
16322637.55 - 16369033.62	0	0	0	0	0	0	0	0	0	0	0	0	0	0	0	0	0	0	1	0	2	1	1	2	0	3	2	1	4	6	6	5	8	10	3	3	8	8	7	6	4	2	7	8	13	9	8	9	10
16369033.62 - 16415429.70	0	0	0	0	0	0	0	0	0	0	0	0	0	0	0	0	0	0	0	1	0	0	0	1	1	2	1	0	2	3	9	9	6	6	7	5	10	9	1	4	3	4	9	10	7	7	13	8	16
16415429.70 - 16461825.78	0	0	0	0	0	0	0	0	0	0	0	0	0	0	0	0	0	0	0	0	0	0	0	1	1	1	2	6	3	6	2	4	7	8	1	7	7	5	5	6	4	4	5	2	6	3	9	14	15
16461825.78 - 16508221.85	0	0	0	0	0	0	0	0	0	0	0	0	0	0	0	0	0	0	0	0	0	0	0	1	2	1	4	3	4	2	4	4	6	1	12	8	4	4	5	5	6	10	5	9	7	7	12	9	21
16508221.85 - 16554617.93	0	0	0	0	0	0	0	0	0	0	0	0	0	0	0	0	0	0	0	0	0	0	0	0	1	2	4	0	7	6	4	6	4	5	5	2	5	1	3	8	5	9	12	12	10	6	10	14	8
16554617.93 - 16601014.00	0	0	0	0	0	0	0	0	0	0	0	0	0	0	0	0	0	0	0	0	2	0	0	0	2	1	0	2	3	5	8	7	4	7	3	3	4	3	9	4	10	6	9	11	9	8	7	15	13
16601014.00 - 16647410.08	0	0	0	0	0	0	0	0	0	0	0	0	0	0	0	0	0	0	0	0	0	0	0	3	2	3	2	0	1	6	7	4	5	4	3	8	3	4	4	3	5	8	11	9	10	5	9	13	15
16647410.08 - 16693806.16	0	0	0	0	0	0	0	0	0	0	0	0	0	0	0	0	0	0	0	0	1	0	1	4	3	2	1	3	3	4	4	7	7	5	6	5	3	7	7	5	10	1	7	7	12	6	11	9	11
16693806.16 - 16740202.23	0	0	0	0	0	0	0	0	0	0	0	0	0	0	0	1	0	1	0	0	0	0	1	2	2	0	2	5	4	3	5	4	5	7	8	7	7	6	9	5	13	3	8	16	8	6	11	10	6
16740202.23 - 16786598.31	0	0	0	0	0	0	0	0	0	0	0	0	0	0	0	0	0	0	0	0	0	1	0	1	2	3	6	1	2	2	8	1	5	7	4	4	4	8	3	8	2	4	10	9	11	7	9	7	13
16786598.31 - 16832994.38	0	0	0	0	0	0	0	0	0	0	0	0	0	0	0	0	0	0	0	0	0	1	3	0	2	1	4	5	2	3	6	4	2	4	7	7	4	3	8	10	10	12	9	10	10	9	12	11	12
16832994.38 - 16879390.46	0	0	0	0	0	0	0	0	0	1	0	0	0	0	0	0	0	0	0	0	0	0	3	2	0	3	3	1	3	6	3	0	7	4	2	3	4	1	3	11	12	6	14	9	10	7	8	12	15
16879390.46 - 16925786.54	0	0	0	0	0	0	0	0	0	0	0	0	0	0	0	0	0	0	1	0	2	0	2	1	2	2	2	2	1	3	3	8	10	2	1	3	3	2	7	9	15	8	16	9	7	9	14	9	12
16925786.54 - 16972182.61	0	0	0	0	0	0	0	0	0	0	0	0	0	0	0	0	0	0	1	1	2	0	1	1	1	0	5	2	2	6	9	6	1	6	4	5	3	10	6	1	10	5	8	12	6	10	15	11	9
16972182.61 - 17018578.69	0	0	0	0	0	0	0	0	0	0	0	0	0	0	0	0	0	0	0	2	0	2	3	0	3	2	2	2	5	2	2	2	3	3	3	7	5	10	5	6	10	6	8	15	7	11	7	13	12
17018578.69 - 17064974.76	0	0	0	0	0	0	0	0	0	0	0	0	0	0	0	0	0	0	0	0	2	1	2	2	0	6	3	2	0	4	1	3	2	4	3	4	4	7	9	7	6	4	5	4	10	10	8	9	12
17064974.76 - 17111370.84	0	0	0	0	0	0	0	0	0	0	0	0	0	0	0	0	0	0	0	0	0	1	2	2	4	4	2	3	5	6	3	2	5	5	10	9	10	6	5	8	6	8	10	6	6	7	11	11	14
17111370.84 - 17157766.92	0	0	0	0	0	0	0	0	0	0	0	0	0	0	0	0	0	0	1	0	1	0	2	2	5	2	5	4	7	1	3	2	4	2	5	7	6	5	2	9	5	11	7	9	7	8	13	7	11
17157766.92 - 17204162.99	0	0	0	0	0	0	0	0	0	0	0	0	0	0	0	0	0	1	0	1	2	1	1	1	1	3	2	3	3	4	1	1	7	6	4	7	8	5	3	11	5	10	13	9	4	7	7	16	15
17204162.99 - 17250559.07	0	0	0	0	0	0	0	0	0	0	0	0	0	0	0	1	0	0	0	0	1	0	2	2	0	1	3	3	1	5	4	4	4	6	5	4	7	4	9	7	4	7	8	9	4	12	13	7	12
17250559.07 - 17296955.14	0	0	0	0	0	0	0	0	0	0	0	0	0	0	0	0	0	0	1	1	1	4	0	1	2	1	5	3	1	2	7	4	5	1	6	4	8	3	3	6	6	12	9	7	10	12	13	16	17
17296955.14 - 17343351.22	0	0	0	0	0	0	0	0	0	0	0	0	0	0	0	0	1	0	0	0	0	1	3	1	3	1	2	2	3	2	1	5	6	4	4	0	9	2	4	2	9	7	13	8	5	16	13	10	9
17343351.22 - 17389747.30	0	0	0	0	0	0	0	0	0	0	0	0	0	0	1	1	0	0	1	0	1	0	1	0	3	1	2	2	4	3	7	5	4	6	7	10	2	8	8	7	7	5	12	8	5	12	13	14	18
17389747.30 - 17436143.37	0	0	0	0	0	0	0	0	0	0	0	0	0	0	0	1	0	0	0	0	1	1	0	0	2	4	2	5	3	3	4	4	7	5	5	5	8	5	7	11	7	6	12	6	8	19	14	8	17
17436143.37 - 17482539.45	0	0	0	0	0	0	0	0	0	0	0	0	0	0	0	1	0	0	2	1	1	1	2	4	2	4	4	2	3	4	7	2	5	5	7	3	4	3	4	6	3	5	7	11	15	13	12	9	12
17482539.45 - 17528935.52	0	0	0	0	0	0	0	0	0	0	0	0	0	0	0	0	0	0	0	0	0	2	2	0	3	2	4	3	5	2	2	7	4	6	10	7	3	3	6	9	9	8	7	5	10	9	16	14	11
17528935.52 - 17575331.60	0	0	0	0	0	0	0	0	0	0	0	0	0	0	0	0	2	1	0	0	2	0	2	2	2	3	6	2	3	6	4	0	3	5	7	7	7	6	3	12	5	10	9	7	9	17	10	18	10
17575331.60 - 17621727.68	0	0	0	0	0	0	0	0	0	0	0	0	0	0	0	0	0	0	0	1	0	0	5	1	0	0	3	2	2	3	4	5	1	6	7	3	7	4	8	6	10	9	9	11	10	11	11	13	11
17621727.68 - 17668123.75	0	0	0	0	0	0	0	0	0	0	0	0	0	0	0	0	2	1	0	0	0	1	3	0	2	1	1	2	4	1	2	3	7	1	3	5	7	7	4	10	8	10	11	14	11	18	12	16	13
17668123.75 - 17714519.83	0	0	0	0	0	0	0	0	0	0	0	0	0	3	0	0	1	0	0	1	0	0	0	1	3	1	2	1	4	1	3	3	2	3	4	4	5	7	5	5	9	17	7	7	10	12	11	14	17
17714519.83 - 17760915.90	0	0	0	0	0	0	0	0	0	0	0	0	0	0	0	0	1	1	0	1	0	2	2	1	1	1	0	5	4	4	0	3	1	8	4	4	4	7	4	8	9	12	5	7	7	15	9	7	20
17760915.90 - 17807311.98	0	0	0	0	0	0	0	0	0	0	0	0	0	0	0	0	0	1	0	0	0	2	3	1	2	1	5	2	4	2	2	1	9	4	4	8	9	7	2	3	6	10	10	14	15	13	10	13	12
17807311.98 - 17853708.06	0	0	0	0	0	0	0	0	0	0	0	0	0	0	0	1	0	2	1	0	0	1	1	3	2	2	1	2	3	3	4	2	7	2	4	5	2	12	8	7	9	10	15	13	12	8	11	15	13
17853708.06 - 17900104.13	0	0	0	0	0	0	0	0	0	0	0	0	0	0	0	0	0	0	0	2	1	0	0	1	3	1	1	1	5	3	2	3	5	6	2	8	2	6	6	4	10	11	9	6	9	12	13	22	13
17900104.13 - 17946500.21	0	0	0	0	0	0	0	0	0	0	0	0	0	0	0	0	0	1	0	1	2	1	2	2	3	3	0	0	1	1	6	1	7	6	4	5	3	7	5	8	9	15	13	10	12	13	16	19	18
17946500.21 - 17992896.28	0	0	0	0	0	0	0	0	0	0	0	0	0	0	0	0	0	0	1	1	0	1	2	4	2	4	2	1	2	4	4	4	4	7	5	10	6	8	8	6	12	11	8	10	15	15	10	10	15
17992896.28 - 18039292.36	0	0	0	0	0	0	0	0	0	0	0	0	0	0	0	2	0	0	0	1	1	1	2	1	3	1	4	1	4	2	5	6	6	6	3	3	6	8	10	12	9	8	11	18	10	8	16	18	20
18039292.36 - 18085688.44	0	0	0	0	0	0	0	0	0	0	0	1	0	0	0	0	0	0	0	0	2	0	0	2	4	0	3	5	5	2	3	8	10	5	5	4	9	2	7	4	8	10	13	12	14	19	10	14	12
18085688.44 - 18132084.51	0	0	0	0	0	0	0	0	0	0	1	0	0	0	0	0	0	0	1	1	2	3	2	1	3	3	1	2	1	6	0	5	3	6	5	5	9	5	4	13	11	10	10	10	8	6	8	18	15
18132084.51 - 18178480.59	0	0	0	0	0	0	0	0	0	0	0	0	0	0	0	0	0	0	0	1	1	1	0	2	3	1	0	2	4	3	2	9	5	8	8	9	8	12	9	8	8	11	13	16	16	15	17	13	13
18178480.59 - 18224876.66	0	0	0	0	0	0	0	0	0	0	0	0	0	0	0	0	0	0	1	2	0	0	2	0	3	0	4	8	3	8	3	3	3	5	4	8	10	8	8	5	7	10	4	11	9	13	15	13	21
18224876.66 - 18271272.74	0	0	0	0	0	0	0	0	0	0	0	0	0	0	0	1	0	0	1	0	0	0	2	3	0	1	1	1	3	4	6	4	4	4	3	3	3	7	2	7	10	13	11	12	8	12	20	16	17
18271272.74 - 18317668.82	0	0	0	0	0	0	0	0	0	0	0	0	0	1	2	0	0	1	0	3	1	0	0	0	2	1	2	2	0	2	8	8	6	5	5	6	10	5	10	5	12	11	9	12	15	13	11	16	14
18317668.82 - 18364064.89	0	0	0	0	0	0	0	0	0	0	0	0	0	2	0	0	1	1	1	1	1	2	1	2	1	4	3	3	2	3	7	6	6	6	8	10	11	14	11	12	16	11	16	11	12	15	20	10	19
18364064.89 - 18410460.97	0	0	0	0	0	0	0	0	0	0	0	1	0	0	0	0	1	0	0	3	0	1	0	1	0	1	3	5	5	7	5	2	5	4	5	8	5	13	11	13	14	16	11	17	14	14	21	11	17
18410460.97 - 18456857.04	0	0	0	0	0	0	0	0	0	0	0	0	0	0	0	0	0	0	0	1	1	2	1	3	0	1	2	4	1	4	4	6	1	8	7	6	5	9	15	10	11	12	16	9	18	26	15	11	23
18456857.04 - 18503253.12	0	0	0	0	0	0	0	0	0	0	0	0	0	0	0	0	0	0	0	0	1	2	1	0	2	2	2	4	3	6	3	6	6	7	5	1	9	9	4	15	6	14	7	10	17	22	13	11	14
18503253.12 - 18549649.20	0	0	0	0	0	0	0	0	0	0	0	1	0	1	0	0	0	0	1	1	1	2	3	0	2	3	4	5	7	4	9	4	9	8	5	6	13	10	13	6	9	10	15	10	8	16	14	21	21
18549649.20 - 18596045.27	0	0	0	0	0	0	0	0	0	0	0	1	0	0	0	1	0	0	2	0	1	1	2	2	1	2	3	1	0	4	6	3	3	9	7	4	13	9	8	10	13	9	13	15	11	12	17	25	17
18596045.27 - 18642441.35	0	0	0	0	0	0	0	0	0	0	0	0	0	0	0	1	1	2	1	0	2	3	0	1	2	2	3	5	4	2	5	5	7	6	4	6	8	7	15	16	15	12	9	14	14	16	15	20	19
18642441.35 - 18688837.42	0	0	0	0	0	0	0	0	0	0	0	0	0	0	0	0	0	0	0	1	0	1	4	0	3	4	1	4	2	5	6	8	5	3	7	5	11	11	12	10	10	11	8	10	12	18	16	23	22
18688837.42 - 18735233.50	0	0	0	0	0	0	0	0	0	0	0	0	0	0	0	0	0	0	0	0	0	1	0	2	0	0	2	4	3	2	4	7	8	7	8	6	10	8	10	9	13	15	7	15	19	16	20	15	15
18735233.50 - 18781629.58	0	0	0	0	0	0	0	0	0	0	0	0	0	0	0	0	0	0	1	0	2	1	3	0	1	1	4	6	8	2	5	11	8	4	5	10	11	13	11	15	13	7	10	15	25	17	9	12	7
18781629.58 - 18828025.65	0	0	0	0	0	0	0	0	0	0	0	1	0	0	0	0	0	0	1	0	1	2	0	0	3	4	4	3	4	5	5	5	6	7	9	5	11	15	6	12	15	24	10	8	15	20	16	14	14
18828025.65 - 18874421.73	0	0	0	0	0	0	0	0	0	0	0	0	0	0	1	0	1	1	1	0	0	2	0	0	2	2	4	5	1	3	7	3	4	8	9	8	8	9	14	10	11	17	17	16	16	19	16	23	14
18874421.73 - 18920817.80	0	0	0	0	0	0	0	0	0	0	0	0	0	0	0	0	1	0	1	0	0	1	0	1	0	2	1	4	3	2	6	15	2	5	10	9	3	16	18	11	14	13	21	15	11	15	15	22	19
18920817.80 - 18967213.88	0	0	0	0	0	0	0	0	0	0	0	0	0	0	0	0	0	0	0	0	0	1	0	1	4	3	4	4	3	5	8	6	5	8	8	4	10	11	14	12	12	11	22	18	31	11	16	11	17
18967213.88 - 19013609.96	0	0	0	0	0	0	0	0	0	0	0	0	0	0	1	0	0	0	0	0	1	0	2	1	1	0	2	4	5	4	3	3	5	6	6	8	6	13	11	14	12	7	9	15	15	18	22	16	15
19013609.96 - 19060006.03	0	0	0	0	0	0	0	0	0	0	0	0	0	0	0	0	1	0	0	3	0	2	2	1	1	2	1	3	5	3	3	3	6	6	5	10	14	8	13	11	15	17	16	20	9	20	24	17	24
19060006.03 - 19106402.11	0	0	0	0	0	0	0	0	0	0	0	0	0	0	0	0	0	1	0	0	0	1	0	1	0	5	5	3	4	5	6	7	8	10	9	12	7	13	11	16	9	7	12	17	14	9	14	14	23
19106402.11 - 19152798.18	0	0	0	0	0	0	0	0	0	0	0	0	0	0	0	1	1	0	0	2	0	0	0	4	1	4	1	4	4	3	5	7	8	5	10	11	15	15	21	14	16	12	9	12	13	28	14	17	21
19152798.18 - 19199194.26	0	0	0	0	0	0	0	0	0	0	0	0	0	0	0	0	0	0	1	0	0	3	4	2	1	2	5	3	3	7	8	4	14	5	4	9	13	12	16	16	12	13	12	12	15	15	15	11	19
19199194.26 - 19245590.34	0	0	0	0	0	0	0	0	0	0	0	0	0	0	0	0	1	0	1	0	0	0	2	1	0	4	2	3	2	7	5	3	8	10	8	11	10	9	15	13	8	8	12	21	16	15	13	16	17
19245590.34 - 19291986.41	0	0	0	0	0	0	0	0	0	0	0	0	0	0	0	0	0	1	0	0	0	2	0	2	2	0	3	3	3	4	7	11	14	7	7	14	14	6	11	13	8	9	15	17	16	15	18	16	23
19291986.41 - 19338382.49	0	0	0	0	0	0	0	0	0	0	0	0	1	0	0	0	0	1	0	2	0	2	1	3	1	2	6	1	6	0	0	5	4	7	6	11	11	10	14	10	9	11	18	12	5	19	19	11	20
19338382.49 - 19384778.56	0	0	0	0	0	0	0	0	0	0	0	0	0	0	0	1	0	0	0	1	0	1	2	2	0	2	3	4	9	7	4	8	7	7	9	14	9	8	9	11	14	17	5	15	13	19	17	15	16
19384778.56 - 19431174.64	0	0	0	0	0	0	0	0	0	0	0	0	0	0	0	0	0	0	0	1	0	2	0	0	0	2	4	4	7	3	9	11	11	10	10	9	11	14	11	16	11	7	11	19	13	12	19	14	16
19431174.64 - 19477570.72	0	0	0	0	0	0	0	0	0	0	0	0	0	0	0	0	0	2	0	1	1	2	1	0	1	5	6	5	3	5	4	8	11	12	8	5	12	12	22	16	15	10	15	15	13	23	15	17	22
19477570.72 - 19523966.79	0	0	0	0	0	0	0	0	0	0	0	0	0	0	0	0	0	0	0	0	0	1	0	2	0	3	6	5	2	5	9	11	2	9	6	15	13	6	14	12	8	11	19	16	19	11	21	25	25
19523966.79 - 19570362.87	0	0	0	0	0	0	0	0	0	0	0	0	0	0	0	0	0	0	0	1	2	1	4	6	1	3	7	4	6	9	6	16	6	7	13	11	12	10	17	8	12	10	10	11	18	18	19	19	9
19570362.87 - 19616758.94	0	0	0	0	0	0	0	0	0	0	0	0	0	0	0	0	0	0	0	0	1	2	2	2	1	4	3	4	7	2	10	9	10	14	10	5	10	7	14	12	10	7	12	14	18	19	17	19	19
19616758.94 - 19663155.02	0	0	0	0	0	0	0	0	0	0	0	0	0	0	0	0	0	1	0	1	2	0	0	1	4	3	2	4	6	5	5	4	12	9	8	10	8	13	10	20	10	13	10	11	15	13	16	21	24
19663155.02 - 19709551.10	0	0	0	0	0	0	0	0	0	0	0	0	0	0	0	0	0	1	0	0	1	1	1	2	8	2	3	5	6	4	10	3	4	12	10	6	5	7	10	12	13	16	17	21	16	20	7	20	12
19709551.10 - 19755947.17	0	0	0	0	0	0	0	0	0	0	0	0	0	1	0	0	0	1	1	2	1	3	2	5	6	5	10	3	5	4	3	7	11	6	11	15	14	9	23	20	15	9	14	13	15	12	19	17	18
19755947.17 - 19802343.25	0	0	0	0	0	0	0	0	0	0	0	0	0	0	0	0	0	0	0	4	0	2	0	2	3	6	1	7	7	5	4	8	12	16	5	9	4	10	11	15	10	12	13	15	16	21	14	14	25
19802343.25 - 19848739.32	0	0	0	0	0	0	0	0	0	0	0	0	0	0	0	0	1	1	1	2	0	2	1	1	3	4	13	4	4	8	6	11	10	7	7	14	11	12	15	7	20	11	11	17	10	12	16	21	22
19848739.32 - 19895135.40	0	0	0	0	0	0	0	0	0	0	0	0	0	0	0	0	1	0	0	0	1	4	3	4	1	2	3	5	5	6	11	12	5	7	7	12	13	13	11	13	11	11	15	19	21	16	14	23	22
19895135.40 - 19941531.48	0	0	0	0	0	0	0	0	0	0	0	0	0	0	0	0	0	0	2	0	4	1	3	4	1	6	3	8	11	12	10	10	5	15	12	8	9	13	6	13	11	8	23	14	14	15	22	12	13
19941531.48 - 19987927.55	0	0	0	0	0	0	0	0	0	0	0	0	0	0	1	0	1	0	1	0	0	4	1	1	2	5	4	8	11	5	4	8	7	7	11	10	7	10	14	10	19	11	10	8	16	15	11	16	15
19987927.55 - 20034323.63	0	0	0	0	0	0	0	0	0	0	0	0	0	0	0	0	0	0	0	2	1	1	0	4	3	2	5	3	5	7	3	6	7	7	10	5	15	10	13	18	14	16	15	9	14	8	15	18	19
20034323.63 - 20080719.70	0	0	0	0	0	0	0	0	0	0	0	0	0	0	0	0	0	0	0	0	1	2	0	3	7	6	4	9	10	11	6	8	4	9	7	12	9	14	12	5	11	15	11	13	14	15	19	20	15
20080719.70 - 20127115.78	0	0	0	0	0	0	0	0	0	0	0	0	0	0	0	0	1	0	0	4	0	1	2	6	5	5	5	4	10	5	10	10	7	8	6	12	9	14	12	9	15	8	12	15	14	22	21	19	19
20127115.78 - 20173511.86	0	0	0	0	0	0	0	0	0	0	0	0	0	0	0	2	2	0	0	2	2	0	4	4	7	5	5	7	5	13	7	6	9	10	15	12	10	17	13	5	12	9	15	17	11	15	20	16	17
20173511.86 - 20219907.93	0	0	0	0	0	0	0	0	0	0	0	0	0	0	0	0	0	0	2	0	2	0	2	2	7	7	10	3	5	4	4	12	9	6	9	8	11	16	9	8	15	13	12	7	17	22	13	19	17
20219907.93 - 20266304.01	0	0	0	0	0	0	0	0	0	0	0	0	0	0	0	0	0	0	0	1	2	2	1	5	7	3	1	7	9	9	8	7	6	12	17	10	8	12	12	9	13	15	11	16	10	17	15	13	13
20266304.01 - 20312700.08	0	0	0	0	0	0	0	0	0	0	0	0	0	0	0	0	0	0	0	1	2	0	4	6	4	7	14	5	12	6	11	13	7	11	15	8	10	8	12	9	7	13	14	9	18	13	22	16	27
20312700.08 - 20359096.16	0	0	0	0	0	0	0	0	0	0	0	0	0	1	0	1	0	0	1	1	2	4	4	4	3	8	6	7	5	10	6	4	13	10	6	11	7	8	13	13	12	16	14	16	14	15	19	13	18
20359096.16 - 20405492.24	0	0	0	0	0	0	0	0	0	0	0	0	0	0	0	0	0	1	1	0	1	1	1	4	6	5	5	7	7	5	10	6	14	10	9	4	8	11	8	17	15	13	16	6	20	21	17	13	11
20405492.24 - 20451888.31	0	0	0	0	0	0	0	0	0	0	0	0	0	0	0	0	0	1	2	2	2	3	2	7	6	3	10	7	5	8	4	12	6	11	10	7	11	9	17	13	12	16	10	11	15	10	24	23	20
20451888.31 - 20498284.39	0	0	0	0	0	0	0	0	0	0	0	0	0	0	0	0	0	0	1	1	1	2	4	5	7	6	8	6	5	8	6	4	11	10	9	8	10	15	16	8	16	12	12	15	15	20	17	18	18
20498284.39 - 20544680.46	0	0	0	0	0	0	0	0	0	0	0	0	0	0	0	0	0	0	0	0	4	8	3	5	3	2	7	3	6	9	7	7	8	9	13	10	13	8	8	15	15	7	11	8	12	17	13	16	23
20544680.46 - 20591076.54	0	0	0	0	0	0	0	0	0	0	0	0	0	0	0	0	0	0	1	1	2	6	3	4	3	8	13	8	10	8	15	7	6	10	13	7	6	9	12	13	8	10	11	18	19	14	16	16	13
20591076.54 - 20637472.62	0	0	0	0	0	0	0	0	0	0	0	0	0	0	0	0	0	1	2	7	2	1	8	5	8	5	5	3	9	7	8	3	15	10	7	5	9	17	8	10	11	8	16	8	16	17	19	14	13
20637472.62 - 20683868.69	0	0	0	0	0	0	0	0	0	0	0	0	0	1	0	0	1	0	1	3	1	3	3	1	6	4	4	6	5	5	10	4	5	10	8	10	13	10	8	10	7	15	7	16	9	13	17	14	20
20683868.69 - 20730264.77	0	0	0	0	0	0	0	0	0	0	0	0	0	1	1	1	1	0	1	2	5	1	4	4	6	5	7	5	5	8	5	6	8	8	7	15	5	8	12	16	11	10	9	13	18	23	13	18	13
20730264.77 - 20776660.84	0	0	0	0	0	0	0	0	0	0	0	0	1	0	0	1	2	1	1	2	3	1	5	5	0	4	5	5	7	3	8	3	6	8	9	8	6	5	13	11	14	13	13	11	15	20	10	16	19
20776660.84 - 20823056.92	0	0	0	0	0	0	0	0	0	0	0	0	0	0	1	0	3	1	2	5	3	4	2	2	2	3	4	7	12	5	9	12	11	10	4	12	10	10	10	9	10	11	13	8	13	13	17	17	14
20823056.92 - 20869453.00	0	0	0	0	0	0	0	0	0	0	0	0	0	1	1	0	0	1	0	2	5	3	4	7	6	7	10	4	8	9	11	5	6	6	4	5	13	8	3	8	14	4	16	20	17	8	14	17	15
20869453.00 - 20915849.07	0	0	0	0	0	0	0	0	0	0	0	0	0	1	0	1	0	3	3	2	3	8	1	3	3	9	1	6	10	10	8	7	3	13	6	3	7	12	6	10	16	10	12	10	15	12	23	21	17
20915849.07 - 20962245.15	0	0	0	0	0	0	0	0	0	0	0	0	0	0	1	0	0	0	1	2	3	3	4	4	6	2	3	7	8	5	11	10	7	7	8	7	12	10	8	17	10	15	14	7	8	20	18	15	17
20962245.15 - 21008641.22	0	0	0	0	0	0	0	0	0	0	0	0	0	1	0	0	0	0	2	2	4	5	6	3	3	11	8	11	5	6	4	5	5	9	9	8	9	13	10	12	9	12	8	18	14	15	12	14	17
21008641.22 - 21055037.30	0	0	0	0	0	0	0	0	0	0	0	0	0	0	0	1	3	1	2	1	2	1	4	8	8	4	8	8	5	5	9	10	6	12	12	10	10	13	15	14	10	10	6	13	14	23	14	8	10
21055037.30 - 21101433.38	0	0	0	0	0	0	0	0	0	0	0	0	0	1	0	1	3	2	3	3	2	2	7	3	8	3	4	6	7	2	8	6	9	10	6	6	4	7	7	8	13	12	15	10	8	14	13	19	12
21101433.38 - 21147829.45	0	0	0	0	0	0	0	0	0	0	0	0	0	1	0	0	0	3	4	1	1	4	5	4	4	1	9	6	3	6	6	8	6	5	8	15	10	14	7	9	10	10	11	15	17	12	10	17	21
21147829.45 - 21194225.53	0	0	0	0	0	0	0	0	0	0	0	0	0	0	0	0	1	0	3	4	4	1	6	5	4	5	6	3	3	5	9	11	3	6	6	8	10	7	6	8	6	14	7	12	7	12	12	29	14
21194225.53 - 21240621.60	0	0	0	0	0	0	0	0	0	0	0	1	0	1	1	3	1	2	0	2	6	8	4	4	6	9	5	6	3	5	7	7	5	9	10	8	6	9	7	12	10	6	11	16	15	8	18	15	16
21240621.60 - 21287017.68	0	0	0	0	0	0	0	0	0	0	0	0	0	0	2	1	2	2	0	6	1	2	4	6	7	8	5	1	7	3	9	7	4	12	11	5	11	8	7	8	11	10	9	10	13	7	9	13	15
21287017.68 - 21333413.76	0	0	0	0	0	0	0	0	0	0	0	0	3	0	0	0	2	0	5	3	6	3	6	10	5	6	9	5	3	7	6	8	5	7	8	7	6	12	9	11	9	13	7	11	12	12	11	14	15
21333413.76 - 21379809.83	0	0	0	0	0	0	0	0	0	0	2	1	0	2	0	1	1	1	2	1	2	4	7	4	7	1	4	2	3	2	2	6	7	4	9	8	10	14	10	7	11	12	14	10	14	18	15	11	15
21379809.83 - 21426205.91	0	0	0	0	0	0	0	0	0	0	0	1	0	1	0	4	0	3	1	1	2	6	5	4	7	5	3	5	4	4	5	4	9	7	8	9	8	9	5	14	9	7	6	8	16	10	10	16	21
21426205.91 - 21472601.98	0	0	0	0	0	0	0	0	0	0	0	0	0	1	2	0	2	1	2	3	3	6	5	5	6	8	5	5	6	10	6	6	9	7	8	9	8	11	9	8	7	7	10	12	12	15	10	15	19
21472601.98 - 21518998.06	0	0	0	0	0	0	0	0	0	0	0	0	0	1	3	2	2	2	1	1	6	3	3	10	4	2	2	6	5	5	4	6	12	10	3	6	11	10	13	9	9	12	14	12	16	8	14	11	19
21518998.06 - 21565394.14	0	0	0	0	0	0	0	0	0	0	2	0	1	1	0	0	1	2	1	3	4	5	4	5	5	5	7	6	8	11	6	9	7	5	10	6	8	9	7	5	6	15	15	9	16	10	14	12	22
21565394.14 - 21611790.21	0	0	0	0	0	0	0	0	0	0	0	0	1	1	0	2	0	1	3	6	5	3	6	4	8	4	2	7	3	6	8	10	3	5	12	10	6	5	5	16	11	10	11	16	10	15	22	17	8
21611790.21 - 21658186.29	0	0	0	0	0	0	0	0	0	0	0	0	1	1	1	2	1	3	3	4	1	6	9	6	3	6	5	6	1	5	10	4	9	10	9	7	11	4	10	5	9	10	16	9	15	10	16	11	14
21658186.29 - 21704582.36	0	0	0	0	0	0	0	0	0	0	1	1	0	2	0	1	3	1	0	4	6	4	4	9	4	5	6	3	5	2	7	12	4	7	4	7	8	7	13	10	15	9	20	12	11	17	23	19	19
21704582.36 - 21750978.44	0	0	0	0	0	0	0	0	0	0	0	0	0	0	1	2	2	2	1	3	4	1	3	5	3	6	5	7	2	8	8	2	11	8	10	8	7	8	11	10	10	15	11	10	7	15	15	11	23
21750978.44 - 21797374.52	0	0	0	0	0	0	0	0	0	0	0	0	0	1	1	1	1	4	5	3	3	3	5	3	5	1	2	6	5	6	3	4	8	5	7	10	12	6	4	5	11	10	10	11	14	11	13	16	23
21797374.52 - 21843770.59	0	0	0	0	0	0	0	0	0	0	0	0	1	1	0	1	3	0	3	1	3	4	3	2	2	6	5	5	8	5	9	14	6	9	0	13	12	8	6	15	12	20	4	14	9	13	20	15	21
21843770.59 - 21890166.67	0	0	0	0	0	0	0	0	0	0	1	1	3	0	0	0	3	1	3	3	5	5	2	4	4	2	5	7	6	9	8	7	8	6	10	4	11	12	5	2	11	10	11	13	17	13	22	15	19
21890166.67 - 21936562.74	0	0	0	0	0	0	0	0	0	0	0	0	2	0	0	1	3	1	6	3	5	5	7	5	4	3	2	6	5	3	6	11	10	8	8	7	17	7	12	10	8	6	13	12	12	12	12	21	9
21936562.74 - 21982958.82	0	0	0	0	0	0	0	0	1	0	0	0	1	1	0	1	1	4	4	1	6	4	3	5	10	1	5	5	9	2	4	8	8	3	2	14	4	8	6	9	11	9	5	18	14	20	18	19	18
21982958.82 - 22029354.90	0	0	0	0	0	0	0	0	0	0	0	0	0	2	3	1	0	2	5	3	2	4	1	2	3	2	5	3	7	4	3	5	6	8	6	11	8	3	10	12	10	9	8	8	19	19	15	16	16
22029354.90 - 22075750.97	0	0	0	0	0	0	0	0	0	0	0	0	0	1	2	2	4	4	1	2	0	7	3	3	1	6	8	3	4	6	2	8	3	6	7	10	8	11	7	8	6	11	19	12	19	16	18	19	26
22075750.97 - 22122147.05	0	0	0	0	0	0	0	0	0	0	1	0	0	2	1	2	1	1	2	2	5	4	0	4	3	2	12	2	1	1	8	7	0	7	6	10	8	9	8	11	9	12	9	17	17	16	19	15	25
22122147.05 - 22168543.12	0	0	0	0	0	0	0	0	0	0	0	2	0	0	1	0	3	5	2	6	3	1	1	5	2	0	5	4	7	5	5	6	5	7	12	10	3	9	6	13	16	9	15	11	17	15	18	20	19
22168543.12 - 22214939.20	0	0	0	0	0	0	0	0	0	0	2	0	1	0	0	2	2	3	4	1	6	0	5	5	3	5	6	4	6	8	6	5	4	1	8	9	9	11	7	9	9	9	12	15	14	19	21	32	17
22214939.20 - 22261335.28	0	0	0	0	1	0	0	0	0	0	1	0	2	1	0	1	1	3	0	3	0	2	4	3	2	5	3	3	4	7	6	6	6	7	2	5	6	4	3	13	7	12	11	17	20	9	20	16	16
22261335.28 - 22307731.35	0	0	0	0	0	0	0	0	0	0	0	0	1	3	1	2	4	5	1	4	2	3	3	2	4	3	4	2	6	5	5	5	2	8	3	6	8	5	7	14	8	13	15	17	11	15	19	16	30
22307731.35 - 22354127.43	0	0	0	0	0	0	1	1	0	1	2	3	0	2	4	2	4	2	5	7	1	4	2	6	3	2	5	6	1	5	5	7	6	10	4	6	8	2	8	8	10	15	8	17	10	11	10	18	18
22354127.43 - 22400523.50	0	0	0	0	0	0	0	0	1	0	1	2	1	1	3	3	3	2	2	4	3	4	4	5	3	4	4	5	4	6	2	7	6	12	2	9	7	5	9	16	10	10	17	15	17	15	19	12	19
22400523.50 - 22446919.58	0	0	0	0	0	0	0	0	0	2	1	0	2	0	0	1	0	0	4	2	2	2	7	2	2	3	3	5	3	7	7	9	11	1	8	4	5	12	8	10	12	11	15	19	14	11	18	26	16
22446919.58 - 22493315.66	0	0	0	0	0	0	0	0	0	1	1	2	2	0	1	2	2	3	1	3	1	5	5	2	2	6	1	6	5	6	2	5	6	2	10	12	5	11	7	15	5	11	8	9	16	18	23	16	15
22493315.66 - 22539711.73	0	0	0	0	0	0	0	1	1	3	0	2	3	3	1	2	2	4	1	2	4	7	5	8	4	9	3	9	4	5	4	5	4	8	6	8	10	6	8	9	12	11	11	15	17	14	27	24	15
22539711.73 - 22586107.81	0	0	0	0	0	0	0	0	0	2	0	0	2	0	1	2	4	2	3	1	3	2	3	2	4	3	3	6	7	3	6	7	8	8	4	3	6	11	11	10	10	8	13	16	14	16	19	24	14
22586107.81 - 22632503.88	0	0	0	0	0	0	0	0	0	1	0	2	0	0	2	2	2	3	3	4	5	0	5	3	1	3	4	1	4	10	8	8	6	7	10	7	10	5	8	4	14	13	15	15	16	17	21	18	22
22632503.88 - 22678899.96	0	0	0	0	0	0	0	0	0	0	0	1	0	1	1	5	3	2	7	3	4	6	5	4	4	5	4	2	8	4	9	5	5	7	12	11	7	4	8	6	18	11	11	17	14	19	15	21	25
22678899.96 - 22725296.04	0	0	0	0	0	0	0	0	0	1	0	0	0	1	1	1	0	4	2	1	0	1	1	2	7	4	2	4	5	6	5	4	3	12	7	5	15	8	7	11	14	12	9	13	16	25	16	23	21
22725296.04 - 22771692.11	0	0	0	0	0	0	0	0	0	0	0	1	2	2	0	4	0	2	1	4	1	1	3	3	1	2	2	4	6	4	3	5	9	5	7	10	7	4	15	7	3	9	14	15	9	21	14	26	17
22771692.11 - 22818088.19	0	0	0	0	0	0	0	1	0	1	0	1	3	2	1	0	1	1	1	3	1	4	2	0	4	3	3	5	3	4	4	4	7	4	10	4	7	8	11	12	9	7	19	20	12	12	11	15	28
22818088.19 - 22864484.26	0	0	0	0	0	1	0	0	0	0	0	2	0	1	0	1	2	2	3	1	2	1	4	4	3	2	4	7	5	6	6	3	5	8	11	5	5	6	6	8	6	15	7	20	15	11	20	20	16
22864484.26 - 22910880.34	0	0	0	0	0	0	0	1	1	0	1	0	4	0	2	3	3	2	3	1	0	5	2	2	3	5	8	4	4	6	9	6	5	12	7	5	8	8	5	5	15	11	13	5	14	12	19	20	17
22910880.34 - 22957276.42	0	0	0	0	0	0	0	0	0	0	1	0	3	2	1	2	1	3	3	3	7	2	5	3	4	5	7	5	8	9	3	8	5	6	8	5	6	13	9	15	9	7	12	9	14	17	12	18	26
22957276.42 - 23003672.49	0	0	0	0	0	0	0	0	1	0	0	2	2	3	0	1	0	2	2	4	2	2	6	3	5	4	3	5	4	5	6	3	7	5	5	8	12	4	10	10	15	13	15	10	20	19	15	17	17
23003672.49 - 23050068.57	0	0	0	0	0	0	0	0	0	2	0	3	3	4	1	1	0	0	1	3	3	1	6	0	4	4	7	5	4	4	5	3	6	5	7	6	5	16	13	7	17	17	11	15	10	17	20	24	19
23050068.57 - 23096464.64	0	0	0	0	1	1	0	0	0	1	0	4	1	2	3	1	4	1	0	2	1	2	1	3	3	2	2	5	4	2	4	5	8	6	5	9	11	14	5	13	12	12	12	22	18	18	24	24	18
23096464.64 - 23142860.72	0	0	0	0	0	0	0	0	0	1	1	2	1	3	3	0	1	5	5	2	3	4	1	4	1	5	4	1	3	6	6	3	7	3	6	9	11	10	14	8	7	5	17	17	17	16	13	11	16
23142860.72 - 23189256.80	0	0	0	0	0	0	1	0	1	1	1	0	1	1	2	0	0	5	1	1	3	1	1	4	6	3	5	5	6	6	6	10	4	7	7	7	7	8	7	13	12	10	13	11	13	17	14	20	24
23189256.80 - 23235652.87	0	0	0	0	0	0	0	0	1	0	1	0	1	0	1	0	2	2	5	0	3	2	2	5	7	3	2	4	7	4	5	4	6	6	6	6	11	5	8	14	18	4	16	12	15	19	17	24	15
23235652.87 - 23282048.95	0	0	0	0	0	0	0	0	0	0	0	1	2	5	2	0	0	1	2	0	3	2	1	6	0	4	4	8	7	9	6	9	9	6	5	8	8	8	12	9	6	15	9	15	23	11	29	19	23
23282048.95 - 23328445.02	0	0	0	0	0	0	0	0	1	1	0	0	0	1	3	0	1	2	2	1	3	3	5	2	5	4	1	6	7	6	9	6	7	7	14	12	7	6	9	12	9	7	12	14	17	18	15	21	24
23328445.02 - 23374841.10	0	0	0	0	0	0	0	0	0	0	0	1	1	1	4	0	0	2	1	3	0	5	4	5	1	4	5	5	3	6	8	3	6	6	6	9	5	15	12	8	10	15	14	17	14	14	20	18	23
23374841.10 - 23421237.18	0	0	0	0	0	0	0	1	0	0	0	1	2	1	0	2	2	0	2	3	2	3	5	2	6	2	2	2	4	5	10	4	4	8	6	9	10	12	10	14	16	10	13	14	17	25	21	18	12
23421237.18 - 23467633.25	0	0	0	0	0	0	0	0	0	2	5	0	2	2	2	0	1	1	1	3	4	4	2	3	1	3	1	3	3	4	2	11	10	8	6	5	12	10	9	6	14	6	16	20	23	13	12	17	16
23467633.25 - 23514029.33	0	0	0	0	0	0	2	0	1	0	0	0	0	3	3	2	1	0	1	1	4	3	4	5	6	3	7	5	6	4	3	10	7	7	4	9	7	12	10	15	14	15	11	21	19	8	19	26	14
23514029.33 - 23560425.40	0	0	0	0	0	1	0	0	1	2	2	1	3	2	0	1	1	2	6	1	3	2	3	3	1	2	6	9	4	5	7	5	2	5	12	6	12	9	7	12	11	18	14	16	16	16	22	18	20
23560425.40 - 23606821.48	0	0	0	0	1	0	1	0	0	3	3	1	0	2	1	3	2	1	4	2	3	1	2	4	4	5	9	6	8	8	8	8	9	14	10	5	7	9	10	7	10	17	15	13	16	14	23	17	20
23606821.48 - 23653217.56	0	0	0	0	0	0	2	2	0	1	0	1	0	1	1	1	3	1	3	4	4	2	1	4	7	5	3	5	4	5	5	12	4	5	6	8	13	4	14	10	17	17	16	22	16	18	15	12	16
23653217.56 - 23699613.63	0	0	0	0	0	0	1	1	1	3	1	1	1	1	2	0	1	0	2	2	1	3	5	4	4	2	7	3	6	4	2	9	7	6	9	10	9	6	14	9	11	14	17	12	22	21	13	9	21
23699613.63 - 23746009.71	0	0	0	0	0	1	0	1	0	0	1	1	0	1	3	1	2	3	4	3	5	5	4	4	4	4	5	2	7	6	6	3	4	8	12	5	13	11	11	11	13	19	14	12	15	13	19	17	21
23746009.71 - 23792405.78	0	0	0	0	0	0	0	0	1	0	0	0	1	1	2	0	4	1	4	7	4	3	2	1	4	4	6	3	2	8	8	6	6	10	8	8	10	9	12	12	9	21	16	12	15	15	14	20	22
23792405.78 - 23838801.86	0	0	0	0	0	0	0	0	0	2	0	1	1	0	1	6	0	2	2	2	1	0	4	3	5	5	5	7	4	4	6	9	11	10	11	9	9	15	11	11	12	7	18	16	15	16	20	26	26
23838801.86 - 23885197.94	0	0	0	0	1	0	2	1	1	1	0	0	1	1	1	3	1	0	2	2	2	2	4	1	9	4	6	5	3	2	7	5	8	8	9	7	12	9	13	12	8	12	10	17	14	16	18	20	21
23885197.94 - 23931594.01	0	0	0	0	0	0	0	2	0	1	0	0	1	4	3	1	1	0	3	3	4	2	8	3	6	1	5	4	1	3	5	4	9	8	5	10	11	8	11	12	21	17	19	16	20	19	20	16	10
23931594.01 - 23977990.09	0	0	0	0	0	0	0	1	2	1	1	0	1	1	1	1	0	0	4	3	2	3	7	3	3	6	3	6	7	7	3	7	7	9	5	3	14	11	10	10	14	19	14	19	19	16	22	14	26
23977990.09 - 24024386.16	0	0	0	0	0	0	1	1	0	2	3	0	2	2	0	1	3	3	3	2	3	3	3	5	4	3	2	5	5	3	10	13	10	4	10	8	9	15	9	12	11	17	17	13	16	15	26	17	25
24024386.16 - 24070782.24	0	0	0	0	1	0	0	1	0	0	0	1	0	1	1	2	3	1	4	4	2	2	4	1	3	6	5	6	5	4	7	9	6	8	7	11	6	12	15	9	11	14	16	17	16	20	20	22	22
24070782.24 - 24117178.32	0	0	1	0	0	0	0	0	0	0	1	1	1	1	1	1	2	1	3	1	5	5	5	5	4	3	6	3	6	5	6	10	8	8	5	6	9	16	12	11	17	12	11	16	18	15	14	12	13
24117178.32 - 24163574.39	0	0	0	1	0	0	0	1	0	0	0	1	1	1	1	2	1	1	2	4	6	6	2	1	3	3	7	7	4	3	4	6	8	8	12	7	7	9	16	13	15	19	16	14	21	19	19	14	23
24163574.39 - 24209970.47	0	0	0	0	0	0	0	1	0	1	1	0	0	1	0	1	1	0	4	5	4	4	4	5	5	5	5	4	7	4	10	7	7	7	6	8	9	14	12	17	9	16	8	22	12	18	21	16	25
24209970.47 - 24256366.54	0	0	0	0	0	0	0	2	0	0	0	1	0	1	2	2	1	1	2	1	5	8	2	6	3	5	5	6	9	3	4	5	4	5	8	7	13	21	7	11	8	14	7	22	25	21	12	21	20
24256366.54 - 24302762.62	0	0	0	0	0	0	1	0	1	0	1	0	2	1	0	1	1	1	3	0	6	2	5	3	6	5	6	3	8	6	10	12	4	7	8	10	10	9	11	13	13	14	22	20	19	20	16	23	14
24302762.62 - 24349158.70	0	0	0	0	0	0	0	0	1	1	2	0	1	1	1	0	4	1	4	5	2	4	5	7	5	4	1	6	6	9	8	9	12	6	8	7	9	8	10	10	19	20	13	21	14	20	23	17	20
24349158.70 - 24395554.77	0	0	0	0	0	2	1	0	0	0	0	0	1	0	0	1	2	3	2	3	3	5	4	3	3	9	7	4	6	4	5	12	7	5	6	11	18	9	15	14	12	21	16	13	15	22	25	22	10
24395554.77 - 24441950.85	0	0	0	0	0	0	0	1	1	0	2	0	1	2	2	0	1	1	3	6	2	1	3	4	5	3	5	9	7	4	10	9	5	5	10	6	5	15	12	13	14	15	15	16	20	18	16	18	24
24441950.85 - 24488346.92	0	0	0	0	1	0	0	1	2	0	2	0	0	0	2	2	2	5	2	2	1	3	2	6	2	2	7	7	6	8	10	5	7	9	8	13	17	11	11	9	16	18	19	20	15	21	17	23	15
24488346.92 - 24534743.00	0	0	0	0	0	0	0	1	0	0	0	0	1	3	1	1	1	5	3	5	3	7	7	6	7	6	1	5	13	5	7	12	10	9	6	13	9	11	11	10	8	15	11	23	18	19	18	20	22
24534743.00 - 24581139.08	0	0	0	0	0	0	0	0	0	1	0	0	0	0	4	5	1	4	3	1	3	1	3	3	4	6	6	3	6	5	5	10	11	4	8	10	11	14	10	12	18	16	13	17	18	21	28	20	24
24581139.08 - 24627535.15	0	0	0	0	0	0	1	0	0	0	0	1	1	0	1	0	0	0	1	4	4	10	1	7	5	3	4	8	11	7	8	4	6	9	8	12	7	13	14	12	18	13	8	20	24	12	11	20	17
24627535.15 - 24673931.23	0	0	0	0	0	0	0	0	1	1	1	0	0	2	2	3	1	1	2	1	6	6	5	7	5	10	6	13	7	9	6	6	7	8	9	10	12	11	22	17	11	16	15	20	19	18	20	24	20
24673931.23 - 24720327.30	0	0	0	0	1	0	1	0	0	0	1	0	0	2	1	2	1	2	4	4	6	4	2	5	6	2	7	9	9	6	4	9	10	9	9	12	16	3	8	13	13	19	18	23	12	16	19	28	15
24720327.30 - 24766723.38	0	0	0	0	0	0	0	2	1	0	1	0	1	1	1	3	2	3	3	4	1	3	2	2	4	7	8	8	6	10	4	9	5	10	8	11	10	19	13	9	13	11	13	20	19	25	21	15	17
24766723.38 - 24813119.46	0	0	0	0	0	0	0	0	0	0	0	1	1	0	1	2	6	4	1	6	4	1	4	9	4	5	7	9	8	6	8	7	11	12	12	6	12	14	10	12	22	18	16	18	17	18	16	24	16
24813119.46 - 24859515.53	0	0	0	0	0	0	0	0	0	1	0	1	0	0	4	1	4	1	5	3	3	0	4	2	9	5	7	7	1	3	10	7	7	10	11	7	13	18	11	16	13	19	23	15	22	12	17	18	25
24859515.53 - 24905911.61	0	0	0	0	0	1	1	0	0	1	0	3	4	2	3	2	6	9	1	8	7	6	7	4	9	6	4	5	6	6	5	5	11	5	4	10	15	15	10	13	18	12	20	14	15	18	21	21	28
24905911.61 - 24952307.68	0	0	0	0	0	0	1	0	0	0	1	0	1	3	2	0	4	3	8	4	3	3	6	3	6	4	7	4	2	8	3	9	10	11	7	8	14	11	14	9	25	11	26	14	17	17	17	25	20
24952307.68 - 24998703.76	0	0	0	0	1	0	0	0	1	0	0	1	0	1	3	2	4	2	4	3	6	3	2	4	7	6	8	2	15	10	13	9	10	10	11	8	13	11	11	15	17	18	22	22	20	14	21	19	25
24998703.76 - 25045099.84	0	0	0	0	0	0	0	1	0	2	0	0	0	1	1	4	2	4	5	5	5	3	6	2	4	3	7	10	8	7	9	7	12	12	11	8	9	14	9	12	19	19	17	22	13	14	23	21	26
25045099.84 - 25091495.91	0	0	0	0	0	0	0	0	0	0	0	1	1	1	2	0	3	2	4	5	3	1	6	2	2	2	6	3	6	8	8	5	8	5	18	10	7	12	8	20	25	12	21	15	21	27	19	20	23
25091495.91 - 25137891.99	0	0	0	0	0	0	0	0	0	2	0	1	2	1	3	1	1	6	2	6	6	6	3	4	3	10	5	7	10	6	6	2	4	5	14	16	12	14	8	10	19	16	16	19	22	23	22	24	16
25137891.99 - 25184288.06	0	0	0	0	0	0	0	0	1	0	0	1	0	3	4	4	3	2	3	4	6	4	4	2	2	7	8	4	9	8	8	3	8	5	14	11	7	10	12	9	24	14	16	16	18	23	22	20	24
25184288.06 - 25230684.14	0	0	0	0	0	0	0	0	0	0	1	0	0	3	1	4	3	2	4	2	1	3	5	4	11	6	5	7	5	8	9	6	4	13	15	10	10	14	16	13	17	18	21	16	22	16	21	28	15
25230684.14 - 25277080.22	0	0	0	0	0	0	1	1	0	1	0	2	0	1	3	2	0	7	3	7	3	3	2	5	7	5	7	9	4	5	7	8	9	6	13	12	20	7	8	20	10	19	21	15	16	29	18	18	18
25277080.22 - 25323476.29	0	0	0	0	0	1	1	0	0	1	2	1	1	2	2	2	3	3	2	5	2	2	1	3	4	4	1	7	7	10	1	11	10	8	15	14	13	7	24	20	14	17	22	16	22	16	30	16	26
25323476.29 - 25369872.37	0	0	0	0	0	0	2	1	0	0	2	3	1	6	0	0	1	2	5	4	1	4	4	2	4	2	8	3	10	8	7	7	9	15	9	15	5	16	22	29	16	24	14	20	18	14	16	24	17
25369872.37 - 25416268.44	0	0	0	0	0	0	0	0	1	0	1	1	2	2	4	3	5	1	4	2	9	2	9	2	3	1	5	7	14	5	6	12	11	16	8	7	8	11	22	14	16	17	16	20	24	19	21	20	18
25416268.44 - 25462664.52	0	0	0	0	0	0	0	0	1	2	0	0	0	0	3	0	3	3	2	10	8	9	3	6	7	5	5	5	4	12	6	11	9	8	12	13	12	16	12	15	12	19	15	24	11	29	19	24	15
25462664.52 - 25509060.60	0	0	0	0	0	0	0	1	0	0	1	1	1	0	3	2	1	3	2	5	4	3	2	4	4	10	10	8	11	5	9	9	7	11	14	14	11	8	23	8	17	22	20	17	18	16	23	21	18
25509060.60 - 25555456.67	0	0	0	0	0	0	0	0	2	1	0	0	2	4	6	5	2	2	4	5	5	1	2	7	6	5	4	10	10	7	10	2	5	11	10	9	17	12	13	17	11	12	17	18	19	22	34	26	25
25555456.67 - 25601852.75	0	0	0	0	0	0	2	0	0	0	3	0	0	0	6	6	3	1	3	5	3	10	6	2	4	9	8	9	8	8	8	15	15	13	11	7	14	11	10	10	14	18	19	20	13	20	17	17	18
25601852.75 - 25648248.82	0	0	0	0	0	1	0	0	0	0	0	1	2	3	2	3	3	3	3	3	4	6	11	4	2	9	4	5	7	10	4	8	8	9	12	14	12	12	12	16	17	18	19	19	20	28	14	22	16
25648248.82 - 25694644.90	0	0	0	1	0	0	0	1	0	0	0	2	0	1	1	4	4	5	6	2	7	3	4	10	4	8	5	8	7	9	7	5	5	10	11	12	10	8	16	8	15	14	20	15	16	16	21	17	17
25694644.90 - 25741040.98	0	0	0	0	0	0	0	0	1	0	1	1	1	2	6	4	5	5	7	9	3	8	5	8	5	10	9	5	11	7	6	11	13	6	13	6	16	11	18	15	20	19	19	18	18	19	14	27	35
25741040.98 - 25787437.05	0	0	0	0	1	1	0	0	0	0	3	2	3	2	1	5	4	4	6	2	3	3	3	7	7	3	5	5	15	8	5	13	11	12	12	12	9	17	14	14	16	20	22	20	24	22	17	25	20
25787437.05 - 25833833.13	0	0	0	0	0	1	0	0	1	0	1	4	1	2	2	3	2	1	7	3	6	5	2	9	10	8	8	7	13	8	6	12	13	10	10	12	18	15	22	10	20	15	16	15	20	19	21	20	19
25833833.13 - 25880229.20	0	0	0	0	0	0	1	1	1	0	0	1	2	4	2	2	2	3	2	2	1	8	4	5	3	5	9	9	5	8	8	8	7	15	9	16	13	15	17	16	26	14	23	22	22	19	22	22	21
25880229.20 - 25926625.28	0	0	0	1	0	0	0	0	1	4	2	2	1	1	4	3	1	4	2	3	3	4	2	9	5	11	8	8	4	11	6	5	5	17	12	15	8	19	17	14	18	20	18	13	26	12	19	14	31
25926625.28 - 25973021.36	0	0	1	0	0	0	0	0	0	0	0	0	1	1	1	1	2	4	6	4	8	5	7	7	6	5	9	13	7	9	8	11	8	15	4	12	10	15	17	15	15	25	22	19	16	13	16	17	23
25973021.36 - 26019417.43	0	0	0	0	0	0	0	0	0	2	1	1	2	1	5	3	3	4	1	2	6	4	5	2	8	9	11	11	6	6	9	12	10	12	16	13	18	13	14	15	13	27	19	27	19	22	11	20	24
26019417.43 - 26065813.51	0	0	0	0	0	0	0	0	0	0	2	3	0	1	3	4	6	4	4	4	4	5	5	6	9	7	9	7	5	10	6	7	10	14	14	13	19	14	17	20	15	12	20	19	25	21	24	23	16
26065813.51 - 26112209.58	0	0	0	0	0	0	0	1	0	1	1	0	2	3	0	3	2	2	7	3	3	3	2	10	3	1	10	7	5	9	8	8	11	12	11	14	16	10	21	20	28	17	11	13	18	31	19	18	15
26112209.58 - 26158605.66	0	0	0	0	0	0	0	1	0	1	0	3	0	1	1	7	3	2	6	6	2	3	6	4	6	8	2	7	9	9	10	11	8	11	8	18	18	16	25	27	16	14	10	22	22	25	24	17	18
26158605.66 - 26205001.74	0	0	0	0	0	0	0	0	3	0	0	0	0	2	4	6	2	1	6	1	8	2	3	2	3	6	11	8	8	9	4	15	10	11	16	15	12	8	18	18	19	22	25	19	19	23	15	26	16
26205001.74 - 26251397.81	0	0	0	0	0	0	0	0	1	0	1	2	2	1	6	0	5	6	4	4	5	3	4	5	6	4	8	9	5	15	7	13	14	14	18	15	17	14	22	13	27	19	12	15	19	16	19	18	21
26251397.81 - 26297793.89	0	0	0	0	0	1	0	0	0	1	1	2	0	5	3	4	5	5	4	4	8	1	7	9	4	5	6	5	11	4	12	11	16	13	12	12	15	18	22	15	14	24	22	12	29	17	18	19	33
26297793.89 - 26344189.96	0	0	0	0	0	0	1	0	0	1	0	2	3	3	3	1	5	3	5	7	4	8	5	8	5	10	7	10	6	8	5	9	16	12	13	9	13	23	14	21	18	23	18	21	20	18	12	16	21
26344189.96 - 26390586.04	0	0	0	0	0	0	0	0	0	1	1	1	3	4	1	5	2	7	3	4	8	4	3	11	9	5	3	7	7	17	13	13	12	15	15	24	14	13	17	24	22	16	21	18	21	18	20	18	35
26390586.04 - 26436982.12	0	0	0	0	0	0	0	0	0	0	2	1	3	0	8	6	5	9	7	4	7	7	5	9	8	5	9	4	8	8	6	12	10	12	14	17	15	16	14	14	14	21	12	22	23	20	24	19	26
26436982.12 - 26483378.19	0	0	0	0	0	0	0	1	0	0	2	1	3	2	6	3	3	2	2	7	5	6	3	4	9	9	8	5	1	7	8	11	12	18	12	17	14	15	21	17	17	20	11	16	25	27	22	25	24
26483378.19 - 26529774.27	0	0	0	0	0	0	0	1	1	0	1	3	2	2	3	4	8	5	3	5	7	6	7	5	8	6	5	8	13	9	13	11	11	10	13	11	14	10	15	21	23	14	20	20	25	23	16	28	17
26529774.27 - 26576170.34	0	0	0	0	0	0	0	0	0	0	2	2	0	1	4	5	2	3	9	2	1	7	3	3	4	6	6	7	8	10	7	9	19	17	16	21	13	11	20	21	22	19	13	21	21	21	17	13	18
26576170.34 - 26622566.42	0	0	0	0	0	0	0	0	0	0	1	0	2	4	4	6	5	4	6	3	11	6	3	5	6	6	6	6	7	11	10	11	9	11	10	19	18	10	23	11	21	17	18	20	20	29	32	20	20
26622566.42 - 26668962.50	0	0	0	1	0	0	1	0	1	1	3	0	4	2	1	1	5	4	6	4	6	2	7	10	9	4	7	7	5	14	11	16	11	10	16	12	10	17	15	20	13	20	12	16	22	17	22	19	17
26668962.50 - 26715358.57	0	0	0	0	0	0	0	1	0	1	1	3	2	3	0	3	4	7	6	2	7	4	5	4	1	3	7	10	9	11	8	7	12	15	13	15	15	18	13	24	19	20	15	20	20	14	17	24	22
26715358.57 - 26761754.65	0	0	0	0	0	1	0	0	0	2	0	1	2	3	1	1	1	5	5	6	9	4	5	9	9	8	11	8	9	10	16	8	8	8	9	12	22	14	16	18	12	12	13	16	16	22	18	20	32
26761754.65 - 26808150.72	0	0	0	0	0	0	1	1	0	0	2	3	3	0	3	8	6	4	2	3	8	1	6	4	8	6	7	4	7	9	13	14	13	8	11	5	20	17	16	24	18	19	22	16	10	13	17	23	16
26808150.72 - 26854546.80	0	0	0	0	0	0	0	0	0	1	1	2	2	1	3	2	6	7	3	7	7	3	6	3	9	7	4	9	8	4	8	10	13	11	17	18	14	14	12	17	17	20	14	17	8	6	22	24	18
26854546.80 - 26900942.88	0	0	0	0	0	0	0	0	0	3	0	1	2	0	2	2	1	3	5	4	3	4	5	4	7	2	10	5	7	13	5	8	21	11	13	8	16	17	8	30	20	14	16	11	14	20	18	21	27
26900942.88 - 26947338.95	0	0	1	0	0	1	0	0	0	1	2	0	0	2	3	7	7	5	4	1	2	1	3	4	4	6	10	8	9	11	13	13	12	9	17	11	12	10	17	14	18	18	21	15	21	18	20	23	19
26947338.95 - 26993735.03	0	0	0	0	1	0	0	0	1	1	2	2	0	1	2	3	4	3	5	6	4	6	3	2	6	9	8	6	8	6	11	11	9	8	11	13	16	16	15	9	13	14	16	18	20	31	19	26	22
26993735.03 - 27040131.10	0	0	0	0	0	0	0	1	2	0	0	1	1	7	5	2	4	2	5	6	9	2	5	4	1	13	5	5	5	6	12	9	12	13	11	17	16	20	18	14	18	20	11	19	18	21	17	25	28
27040131.10 - 27086527.18	0	0	0	0	0	0	0	0	0	3	0	1	4	1	5	2	9	1	1	7	5	2	7	6	8	7	12	17	12	10	7	11	18	15	10	9	17	16	14	13	15	22	18	24	18	18	23	21	10
27086527.18 - 27132923.26	0	0	0	0	0	0	0	0	0	2	0	0	1	1	3	2	5	5	6	8	3	5	7	6	7	5	6	6	14	13	5	8	13	7	14	15	16	18	22	21	15	20	16	15	13	18	27	20	22
27132923.26 - 27179319.33	0	0	0	0	0	0	0	0	0	0	0	2	3	4	1	4	5	10	8	5	3	5	7	7	7	5	12	9	7	8	3	14	9	11	9	10	17	15	20	20	18	14	28	15	18	16	14	12	19
27179319.33 - 27225715.41	0	0	0	0	0	0	0	0	1	0	1	1	2	0	5	4	5	5	3	5	4	4	4	6	8	4	7	7	13	15	12	9	15	7	10	11	22	12	17	17	21	16	15	23	22	20	19	26	24
27225715.41 - 27272111.48	0	0	0	0	0	0	0	1	2	0	1	3	1	2	6	6	5	2	5	1	8	3	9	4	1	6	7	7	4	9	15	12	9	11	14	13	11	16	18	14	14	19	16	18	24	21	28	23	25
27272111.48 - 27318507.56	0	0	0	0	0	0	0	0	0	1	1	2	3	0	0	4	2	3	3	9	4	5	7	3	6	2	11	4	8	10	9	9	12	12	8	15	11	9	18	13	17	17	9	21	15	17	21	22	21
27318507.56 - 27364903.64	0	0	0	0	0	0	0	0	0	0	1	1	4	3	6	4	3	4	3	5	5	3	3	9	8	7	8	10	8	5	5	8	14	8	8	14	14	20	11	16	13	11	19	14	14	27	19	17	28
27364903.64 - 27411299.71	0	0	0	0	0	0	0	0	0	0	3	1	3	6	1	3	3	4	5	4	5	3	5	8	7	11	11	8	9	12	8	7	13	11	18	25	9	17	13	15	16	21	26	27	11	17	8	21	30
27411299.71 - 27457695.79	0	0	1	0	0	0	2	0	0	1	0	3	3	0	3	1	2	1	5	5	6	3	5	9	5	8	7	7	8	8	13	11	13	4	7	15	18	16	16	21	20	14	22	14	15	16	24	20	25
27457695.79 - 27504091.86	0	0	0	0	0	0	1	0	2	0	1	2	3	2	3	3	3	1	3	7	5	4	2	3	3	4	6	10	8	8	14	11	9	13	10	13	22	14	15	13	11	12	14	25	17	19	21	26	26
27504091.86 - 27550487.94	0	0	0	0	0	0	0	0	0	1	0	3	4	4	2	2	2	3	4	8	5	2	3	7	4	4	6	10	5	3	11	7	10	9	9	18	19	23	14	16	13	16	15	10	24	27	14	18	24
27550487.94 - 27596884.02	0	0	0	1	0	0	0	0	0	0	1	3	0	3	1	4	3	4	3	4	3	5	9	4	3	6	10	11	7	13	6	9	8	9	18	14	16	16	21	18	12	15	21	17	17	21	14	26	15
27596884.02 - 27643280.09	0	0	0	0	0	0	0	0	0	2	1	0	0	0	3	2	5	3	2	7	5	2	4	8	4	9	6	5	4	6	10	9	15	12	19	12	13	14	11	15	22	17	10	15	25	18	22	16	16
27643280.09 - 27689676.17	0	0	0	0	0	0	0	0	2	0	0	3	4	5	6	1	3	8	6	7	3	1	5	9	7	6	9	7	6	5	6	7	10	11	19	13	13	19	14	27	12	11	15	26	18	19	19	18	21
27689676.17 - 27736072.24	0	0	0	0	0	1	0	0	1	0	2	1	1	1	2	6	5	5	5	1	3	9	3	5	1	10	5	4	8	4	11	11	9	10	11	14	16	10	8	17	12	14	11	11	13	15	14	18	29
27736072.24 - 27782468.32	0	0	0	0	0	0	0	0	0	0	0	3	2	2	0	2	6	6	6	2	4	3	6	3	0	6	8	4	4	7	9	10	9	10	12	5	17	17	13	12	16	13	22	19	23	22	17	14	14
27782468.32 - 27828864.40	0	0	0	0	0	0	0	0	1	3	2	1	1	1	5	2	6	3	2	7	3	3	5	4	5	16	4	10	9	11	7	8	17	12	17	16	19	15	12	12	16	17	17	15	10	28	17	16	13
27828864.40 - 27875260.47	0	0	0	0	0	0	0	0	0	1	2	0	2	2	3	2	7	3	6	3	3	3	10	3	6	5	4	7	6	8	10	9	11	6	7	20	16	13	18	19	19	14	13	24	17	23	15	16	17
27875260.47 - 27921656.55	0	0	0	0	0	0	0	0	0	0	2	1	5	8	2	1	3	5	3	4	6	4	3	4	5	7	5	5	5	4	7	8	6	10	5	11	9	16	13	18	17	13	10	17	18	24	20	26	25
27921656.55 - 27968052.62	0	0	0	0	0	0	0	0	1	1	2	1	2	5	1	4	1	5	2	3	2	2	4	6	9	4	3	9	5	10	12	2	9	11	18	7	23	15	12	15	16	20	12	17	20	24	13	15	20
27968052.62 - 28014448.70	0	0	0	0	0	0	1	0	0	0	2	2	0	2	4	11	1	4	1	7	4	4	2	4	8	5	4	9	8	10	10	11	10	11	11	12	15	11	13	17	9	15	11	27	21	17	12	19	11
28014448.70 - 28060844.78	0	0	0	0	1	0	0	0	1	1	2	1	3	1	3	3	3	5	0	7	5	5	3	6	5	8	7	15	12	11	7	11	3	9	7	10	14	13	13	13	11	21	14	19	16	24	18	20	29
28060844.78 - 28107240.85	0	0	0	0	0	0	0	0	0	0	0	1	2	2	2	3	3	3	5	1	5	3	5	5	6	6	8	7	9	11	8	16	12	10	13	16	11	12	7	18	13	16	15	13	12	17	14	22	25
28107240.85 - 28153636.93	0	0	0	0	0	0	0	1	1	3	1	0	2	2	3	3	6	3	3	2	3	5	6	2	2	7	3	9	5	9	10	10	12	14	12	13	13	5	10	19	15	13	16	15	13	20	29	12	23
28153636.93 - 28200033.00	0	0	0	0	0	0	0	1	0	1	1	0	1	3	4	6	2	2	4	6	2	8	14	8	6	3	9	5	8	6	8	11	14	12	13	8	15	9	14	10	13	16	15	18	11	19	16	35	16
28200033.00 - 28246429.08	0	0	0	1	0	0	0	1	0	1	1	4	2	2	6	3	6	6	5	1	3	2	5	2	9	4	8	6	7	6	8	12	14	9	11	21	13	9	12	18	13	12	18	14	11	21	23	21	19
28246429.08 - 28292825.16	0	0	0	0	0	0	0	0	0	1	2	3	1	2	2	3	5	6	6	4	3	7	2	4	5	5	9	8	7	8	6	10	16	13	14	9	13	11	10	15	13	20	21	27	16	12	21	16	20
28292825.16 - 28339221.23	0	0	0	0	0	0	0	1	1	0	2	2	3	3	4	3	4	4	1	8	7	2	7	7	4	3	5	2	5	10	8	11	15	12	13	13	15	16	5	15	19	16	19	18	18	19	11	16	21
28339221.23 - 28385617.31	0	0	0	0	0	0	0	0	0	0	2	2	1	2	5	3	4	5	2	5	2	2	6	2	3	3	7	7	10	3	11	10	8	7	10	13	14	11	16	14	16	10	9	16	13	15	19	20	14
28385617.31 - 28432013.38	0	0	0	0	0	0	0	0	1	0	1	0	3	3	5	2	3	2	4	7	5	2	5	8	8	3	4	9	6	8	14	10	13	14	5	8	13	15	16	11	15	12	17	17	16	14	20	24	12
28432013.38 - 28478409.46	0	0	0	0	0	0	0	2	0	0	1	3	1	2	1	2	5	6	2	4	7	4	4	5	9	3	6	3	8	5	11	11	12	9	6	19	12	11	13	15	13	14	22	15	19	19	20	16	12
28478409.46 - 28524805.54	0	0	0	0	0	0	0	1	2	1	2	2	1	1	2	2	3	1	8	3	2	1	3	2	2	10	8	7	8	7	13	8	13	10	13	12	8	17	12	22	16	12	15	25	20	13	23	12	27
28524805.54 - 28571201.61	0	0	0	1	0	0	1	1	1	0	1	2	1	7	6	4	2	3	3	5	4	3	3	7	3	2	3	8	5	14	9	7	11	7	15	8	15	13	17	14	14	17	12	18	18	14	17	18	21
28571201.61 - 28617597.69	0	0	0	0	0	0	0	0	2	0	0	3	1	2	4	1	0	2	1	1	5	5	4	6	5	4	7	7	9	6	6	8	17	10	12	20	13	10	12	14	7	12	16	15	7	21	19	17	15
28617597.69 - 28663993.76	0	0	0	0	0	0	0	0	1	0	1	0	3	2	2	3	1	2	3	2	2	4	4	4	4	9	7	7	5	5	5	7	8	7	12	5	18	16	8	10	19	11	20	11	15	17	19	12	11
28663993.76 - 28710389.84	0	0	0	0	0	0	0	0	2	0	2	2	1	3	1	5	2	3	1	1	5	3	6	7	3	4	12	6	12	8	5	15	8	9	15	18	11	7	12	13	13	17	16	12	14	14	18	12	22
28710389.84 - 28756785.92	0	0	0	0	0	0	0	1	3	1	2	1	3	3	2	3	2	2	3	2	2	3	3	2	7	2	4	5	5	15	6	14	10	9	10	8	9	12	17	17	11	14	10	10	14	14	14	15	25
28756785.92 - 28803181.99	0	0	0	0	0	0	0	1	1	0	0	2	3	0	3	3	3	3	2	4	7	1	6	6	8	9	8	5	11	13	8	5	9	15	9	13	12	13	17	7	9	12	20	12	15	8	16	12	10
28803181.99 - 28849578.07	0	0	0	0	0	0	0	0	0	1	2	0	1	5	1	4	3	4	2	5	1	4	2	5	6	7	9	11	7	8	11	7	7	11	10	11	7	13	15	10	11	16	17	15	17	15	17	18	20
28849578.07 - 28895974.14	0	0	0	0	0	0	0	0	1	1	1	1	3	2	4	3	2	3	1	3	4	4	1	5	4	6	6	2	4	9	11	11	13	12	14	10	12	14	13	13	11	12	14	8	15	25	18	18	17
28895974.14 - 28942370.22	0	0	0	0	0	3	2	1	1	1	0	1	2	5	2	2	2	4	4	5	3	1	4	7	4	10	9	6	4	10	10	11	8	11	11	7	14	6	11	10	10	20	19	20	14	21	9	19	30
28942370.22 - 28988766.30	0	0	0	0	0	2	1	1	1	2	1	3	1	2	2	5	1	3	6	3	0	4	1	4	7	3	2	7	11	5	9	8	15	6	14	7	15	10	10	10	8	14	23	13	16	15	18	17	20
28988766.30 - 29035162.37	0	0	0	0	0	1	0	0	0	1	1	2	1	2	4	1	3	2	1	3	2	4	4	3	8	1	5	5	7	9	9	5	14	6	8	10	11	10	17	12	12	13	14	14	18	8	16	15	21
29035162.37 - 29081558.45	0	0	0	0	1	1	0	0	3	3	3	2	3	1	1	1	2	5	2	5	5	3	5	3	3	3	3	7	10	9	10	16	8	10	15	10	12	10	13	10	16	14	14	9	11	20	12	12	20
29081558.45 - 29127954.52	0	0	0	0	1	0	0	0	1	0	2	1	1	0	1	1	5	2	4	3	5	2	5	5	6	5	6	8	6	7	5	12	8	13	16	8	10	13	11	18	10	15	9	17	8	13	13	16	20
29127954.52 - 29174350.60	0	0	0	0	0	0	1	2	0	0	1	5	1	2	2	2	1	4	3	1	4	5	2	5	7	6	9	8	6	13	5	9	8	11	7	15	11	9	11	14	15	16	12	11	19	19	22	15	15
29174350.60 - 29220746.68	0	0	0	0	0	0	0	0	0	0	2	0	2	0	0	1	2	3	4	1	6	4	2	3	9	9	6	7	10	6	12	12	15	11	7	17	13	14	12	10	16	16	15	14	15	13	14	22	17
29220746.68 - 29267142.75	0	0	0	0	2	0	0	2	0	1	2	2	3	2	3	5	3	3	0	0	3	3	3	2	6	6	8	3	4	8	7	8	9	15	8	10	13	7	14	12	12	15	8	27	21	21	11	20	21
29267142.75 - 29313538.83	0	0	0	0	0	0	1	0	0	0	1	1	2	2	4	2	2	2	2	1	3	3	3	1	3	5	7	6	9	16	7	12	9	6	9	13	11	6	14	9	19	11	11	3	13	13	18	16	20
29313538.83 - 29359934.90	0	0	0	0	0	0	0	1	1	0	0	2	0	1	2	2	2	2	3	4	4	3	4	3	1	7	9	4	4	13	5	11	12	8	9	8	10	12	10	12	9	12	10	18	17	16	16	13	26
29359934.90 - 29406330.98	0	0	0	0	0	0	0	0	0	1	2	3	2	1	1	0	2	2	3	2	3	3	5	8	8	5	7	4	4	6	10	9	4	2	9	9	19	9	5	7	10	18	13	14	11	15	21	17	17
29406330.98 - 29452727.06	0	0	0	0	0	1	0	1	0	1	0	0	3	2	1	1	3	2	0	7	2	2	4	3	2	10	0	5	10	7	7	11	7	15	13	11	10	13	14	10	13	10	10	16	15	13	15	19	15
29452727.06 - 29499123.13	0	0	0	0	0	0	0	0	1	1	2	2	1	3	2	3	1	0	1	4	1	2	2	6	5	5	3	5	4	8	4	6	9	11	13	13	9	11	13	15	12	11	12	16	23	8	13	18	14
29499123.13 - 29545519.21	0	0	0	0	0	0	1	0	0	0	1	4	2	6	2	2	1	1	3	0	2	3	1	5	5	4	5	6	9	7	8	2	5	5	10	19	9	11	17	8	16	17	17	10	12	13	17	11	13
29545519.21 - 29591915.28	0	0	0	0	0	2	1	0	0	1	1	2	2	1	2	0	3	0	1	1	3	2	1	5	5	6	7	8	7	7	3	10	10	3	10	8	6	9	18	15	15	14	20	14	16	19	15	15	21
29591915.28 - 29638311.36	0	0	0	0	0	1	0	0	0	0	0	1	3	2	3	0	1	4	1	2	1	1	4	4	2	7	4	4	4	3	10	4	14	4	17	6	13	7	15	10	14	13	14	11	11	18	13	14	18
29638311.36 - 29684707.44	0	0	0	0	0	0	0	1	1	1	1	1	1	2	1	0	2	2	2	3	0	4	4	7	3	7	3	13	5	9	7	11	9	12	8	10	12	15	11	12	17	13	12	16	16	21	20	15	19
29684707.44 - 29731103.51	0	0	0	0	0	0	0	0	2	2	2	0	2	1	5	0	2	4	3	2	0	4	6	2	5	1	4	3	5	2	1	5	10	8	14	14	4	13	9	14	8	15	15	8	16	15	18	8	10
29731103.51 - 29777499.59	0	0	0	0	0	0	1	0	3	1	1	0	2	2	0	1	4	2	5	4	0	7	0	3	6	6	3	5	8	5	6	5	11	11	9	11	11	8	8	11	12	13	9	7	10	16	18	16	24
29777499.59 - 29823895.66	0	0	0	0	0	1	0	0	0	0	3	3	4	4	0	3	4	2	1	0	3	3	2	4	2	0	3	4	5	8	9	5	6	2	8	12	16	14	12	17	12	9	16	8	18	14	8	14	22
29823895.66 - 29870291.74	0	0	0	0	0	0	0	1	1	0	3	2	0	1	0	3	4	1	1	2	2	0	3	3	5	4	8	8	7	7	9	6	8	12	8	7	6	14	12	7	12	10	16	16	22	17	15	20	20
29870291.74 - 29916687.82	0	0	0	0	0	0	0	1	1	1	1	3	4	0	4	1	0	3	4	1	0	5	1	4	5	5	9	7	4	7	9	11	12	9	5	10	17	10	11	10	15	12	8	11	17	17	21	13	13
29916687.82 - 29963083.89	0	1	0	1	0	0	1	0	1	0	2	1	1	2	2	1	1	3	1	1	2	1	2	2	5	3	7	5	6	7	4	6	12	7	9	12	12	6	10	15	12	6	11	12	17	12	10	15	7
29963083.89 - 30009479.97	0	0	0	0	0	0	1	1	1	1	1	1	1	0	0	2	0	4	3	0	1	4	4	4	4	5	6	4	7	7	5	8	11	8	12	8	16	8	11	14	12	14	15	14	9	12	18	16	15
30009479.97 - 30055876.04	0	0	0	1	1	1	0	0	1	0	1	2	6	1	2	0	2	2	0	1	4	3	2	6	9	5	9	4	7	7	6	8	11	12	9	12	11	11	10	14	16	13	9	8	15	18	19	12	27
30055876.04 - 30102272.12	0	0	1	0	0	0	1	0	1	0	1	0	3	2	2	1	1	0	1	7	4	2	5	2	4	0	4	5	4	9	9	10	5	7	8	17	14	7	11	9	9	9	13	15	8	13	11	13	19
30102272.12 - 30148668.20	0	0	0	0	1	0	1	1	1	2	1	1	1	1	0	1	5	1	0	6	2	2	2	2	2	5	5	4	7	5	5	7	6	6	14	10	21	7	10	15	13	12	15	13	12	15	15	18	16
30148668.20 - 30195064.27	0	0	0	0	0	0	0	0	1	0	1	2	1	1	0	1	1	2	0	0	1	2	2	5	8	4	3	9	3	10	6	5	8	6	14	10	10	12	9	16	18	11	11	10	20	22	14	26	21
30195064.27 - 30241460.35	0	0	0	0	2	0	0	0	1	2	1	0	1	0	0	6	1	1	2	3	3	3	4	1	3	7	2	6	9	9	6	9	8	8	15	9	21	15	8	12	10	12	18	18	19	11	16	12	11
30241460.35 - 30287856.42	0	0	0	0	0	1	0	0	0	1	0	1	2	1	3	1	0	3	1	0	1	0	1	2	5	6	1	7	2	10	6	4	5	12	7	12	11	14	13	12	16	8	18	15	12	15	18	18	15
30287856.42 - 30334252.50	0	0	0	0	0	0	0	0	1	0	0	0	3	1	1	2	1	0	2	4	2	5	6	2	4	4	10	6	8	2	11	7	5	3	13	4	10	8	8	15	18	11	13	7	22	14	21	5	11
30334252.50 - 30380648.58	0	0	0	1	1	0	1	0	2	1	2	3	1	2	3	2	3	0	2	2	0	4	2	3	2	1	4	6	4	5	5	6	6	15	8	9	9	8	16	12	10	11	15	11	12	15	17	26	11
30380648.58 - 30427044.65	0	1	0	0	0	0	0	1	1	1	1	1	1	0	0	1	0	0	3	2	1	3	3	2	2	3	4	6	6	5	2	4	4	16	13	12	6	10	12	12	15	18	20	19	22	13	14	14	9
30427044.65 - 30473440.73	0	0	0	0	0	0	0	1	0	1	1	0	0	0	1	0	0	3	1	0	2	4	0	4	6	5	4	3	2	14	9	8	6	6	7	14	9	10	16	10	12	19	15	14	11	14	15	23	19
30473440.73 - 30519836.80	0	0	0	1	2	1	1	2	0	0	2	0	1	1	0	1	1	3	1	1	2	1	5	2	3	4	4	7	2	5	3	11	9	11	11	13	7	8	15	17	17	15	12	12	15	17	20	20	20
30519836.80 - 30566232.88	0	0	0	0	0	1	1	1	2	2	2	1	1	0	0	1	0	1	2	1	4	3	5	4	4	4	7	2	2	6	7	9	7	13	9	8	15	6	11	9	11	10	14	11	16	19	15	15	29
30566232.88 - 30612628.96	0	0	0	0	0	0	1	0	0	0	1	0	0	1	0	0	0	0	0	1	1	2	5	4	4	2	5	10	7	3	4	5	7	7	8	13	9	14	15	12	9	19	11	13	17	11	15	18	18
30612628.96 - 30659025.03	0	0	0	0	0	1	0	1	0	1	1	2	2	1	1	2	1	2	1	1	2	4	3	3	2	0	7	8	9	6	5	8	8	10	11	17	7	5	13	10	12	11	11	14	18	18	24	22	26
30659025.03 - 30705421.11	0	0	0	0	1	1	1	0	0	1	0	1	1	2	0	0	2	2	2	4	4	4	6	4	6	4	6	4	12	4	10	7	9	4	7	8	12	10	10	15	16	20	10	10	16	16	22	21	21
30705421.11 - 30751817.18	0	0	0	0	0	1	1	0	0	1	0	1	1	3	2	1	1	2	2	2	1	3	3	7	2	3	7	5	6	9	9	6	5	8	9	16	13	12	13	11	10	22	18	15	17	16	6	22	19
30751817.18 - 30798213.26	0	0	0	0	0	1	0	0	1	1	2	1	0	0	0	0	0	2	0	1	1	3	3	5	5	3	2	8	4	4	10	12	7	10	12	9	11	10	15	10	12	9	12	12	30	13	15	21	19
30798213.26 - 30844609.34	0	0	0	0	0	0	0	0	2	0	0	1	2	1	3	1	0	1	1	2	2	3	2	4	7	2	7	11	11	10	4	7	8	8	10	8	7	11	17	14	10	21	19	19	23	18	16	18	29
30844609.34 - 30891005.41	0	0	0	1	0	0	1	0	1	0	1	0	0	1	0	1	1	3	0	1	1	1	2	5	3	8	6	1	3	5	6	8	8	8	9	14	7	10	15	12	15	25	9	12	18	16	16	27	22
30891005.41 - 30937401.49	0	0	0	0	0	2	0	0	0	2	1	1	3	0	1	0	3	0	2	1	0	3	1	3	3	4	7	5	6	3	9	4	11	5	12	10	4	10	7	14	11	17	10	23	24	11	17	20	25
30937401.49 - 30983797.56	0	0	0	0	0	0	0	1	1	0	2	1	0	1	1	0	0	1	2	0	4	1	1	7	6	7	4	10	7	3	9	5	11	8	8	12	9	12	12	18	11	14	17	12	21	23	20	25	23
30983797.56 - 31030193.64	0	0	0	0	0	1	0	0	0	1	1	2	1	1	0	2	1	0	0	0	3	0	4	3	4	4	4	6	7	6	5	10	9	2	13	10	16	12	5	12	18	15	19	16	12	15	9	24	21
31030193.64 - 31076589.72	0	0	0	0	0	0	0	0	0	0	1	1	0	0	0	0	0	0	0	0	1	0	1	5	3	3	2	5	7	11	8	10	8	9	9	10	14	14	10	13	10	12	18	19	26	16	18	16	35
31076589.72 - 31122985.79	0	0	1	0	0	0	1	0	3	0	1	1	0	2	0	0	0	1	4	2	0	1	1	3	3	4	9	3	7	7	10	7	14	8	9	11	8	6	15	20	9	10	18	24	15	17	18	15	23
31122985.79 - 31169381.87	0	0	0	0	0	0	1	0	1	0	0	2	2	1	0	0	0	0	0	3	3	2	3	2	7	5	2	6	5	7	10	9	14	9	11	15	9	9	14	16	8	18	21	20	13	23	15	21	20
31169381.87 - 31215777.94	0	0	1	0	0	1	1	2	0	1	0	0	0	0	3	0	1	2	1	3	4	4	4	2	1	5	9	6	11	8	10	10	8	9	12	12	12	7	15	13	20	20	11	16	10	16	26	23	21
31215777.94 - 31262174.02	0	0	0	0	1	1	1	0	0	0	1	0	0	0	0	1	1	1	0	1	3	2	4	1	1	4	8	8	6	6	9	6	7	7	11	10	14	9	7	22	13	20	16	9	31	20	15	24	21
31262174.02 - 31308570.10	0	0	0	0	1	0	0	0	0	0	0	2	0	0	0	2	1	1	0	0	2	2	4	2	2	5	5	5	3	8	7	11	8	12	10	20	8	9	8	12	11	20	14	16	21	20	24	25	25
31308570.10 - 31354966.17	0	0	0	0	0	0	1	0	1	0	3	0	2	0	0	0	0	2	1	3	2	1	6	5	3	2	2	10	6	8	11	16	8	12	8	14	11	13	10	17	10	22	11	26	19	19	22	19	27
31354966.17 - 31401362.25	0	0	0	0	1	0	1	1	1	0	0	1	0	0	0	1	1	1	1	2	6	2	4	5	4	5	6	5	6	8	13	6	9	11	10	13	6	16	17	17	13	13	13	12	23	18	19	21	28
31401362.25 - 31447758.32	0	0	0	0	0	0	0	1	0	1	0	0	1	0	0	0	0	0	0	1	1	2	3	0	1	4	4	3	9	8	4	11	5	9	13	11	12	13	16	15	14	17	19	14	8	16	20	18	21
31447758.32 - 31494154.40	0	0	0	0	0	0	3	1	0	0	0	1	0	2	1	1	1	0	3	1	0	1	5	0	7	6	9	5	5	5	9	4	5	13	13	10	12	9	10	18	12	12	19	19	22	19	13	15	27
31494154.40 - 31540550.48	0	0	0	0	0	0	0	0	1	1	1	1	1	0	0	0	1	0	2	2	2	1	2	8	1	5	3	9	11	7	9	6	13	11	7	4	12	12	12	9	14	13	16	14	24	12	20	23	21
31540550.48 - 31586946.55	0	0	0	0	1	0	0	2	0	0	0	0	0	0	0	2	0	1	0	2	4	2	0	5	0	5	7	5	5	9	8	6	5	11	12	9	14	10	12	17	24	9	10	21	26	15	19	25	27
31586946.55 - 31633342.63	0	0	1	0	0	1	1	1	1	0	0	0	1	0	0	0	0	2	0	1	1	4	2	2	8	6	9	4	6	2	7	12	13	11	4	7	6	13	11	12	10	20	18	24	24	21	19	24	19
31633342.63 - 31679738.70	0	1	0	0	1	1	0	0	0	0	0	0	0	0	0	1	0	0	1	0	2	5	2	2	1	6	2	10	5	5	6	10	11	11	10	19	13	18	8	15	14	9	13	25	22	23	24	26	30
31679738.70 - 31726134.78	0	0	0	0	1	0	0	0	1	0	0	0	0	1	0	1	0	0	0	2	2	3	1	5	5	8	7	10	7	9	3	5	8	11	12	13	8	16	9	13	15	15	18	30	22	32	23	18	15
31726134.78 - 31772530.86	0	0	0	0	0	0	0	0	0	1	0	0	1	0	0	0	1	1	1	1	1	1	1	4	4	6	11	7	9	12	9	9	7	10	13	9	6	20	13	17	17	21	21	19	18	19	28	27	22
31772530.86 - 31818926.93	0	0	0	0	0	0	1	0	0	0	0	0	0	1	0	0	1	2	0	1	3	3	3	2	3	5	7	7	7	7	7	3	13	9	8	15	10	10	16	17	14	22	18	15	17	26	16	23	25
31818926.93 - 31865323.01	0	0	0	0	0	0	0	0	0	0	0	0	0	0	0	1	0	0	0	1	1	2	1	5	5	2	7	9	4	11	6	7	7	13	12	10	17	18	13	16	11	20	21	15	20	17	29	35	30
31865323.01 - 31911719.08	0	0	1	0	0	1	0	0	0	0	0	0	1	1	0	0	1	1	0	3	1	3	6	7	7	2	3	7	8	5	6	10	12	10	16	14	16	12	16	9	23	9	24	28	15	20	18	21	24
31911719.08 - 31958115.16	0	0	0	1	0	1	0	0	0	0	0	0	0	1	0	0	0	0	0	1	3	2	2	3	7	1	6	8	6	8	9	5	7	10	14	12	12	20	17	18	17	14	22	21	24	23	20	22	28
31958115.16 - 32004511.24	0	0	0	0	0	0	0	0	0	0	1	0	0	0	0	0	0	0	2	2	2	1	4	9	2	7	7	11	6	8	8	7	13	13	10	10	9	16	13	16	18	12	21	16	16	24	22	22	24
32004511.24 - 32050907.31	0	0	0	0	0	1	1	0	0	0	1	0	0	0	0	1	0	1	0	3	1	2	3	3	5	5	5	7	5	8	8	12	15	11	10	16	13	16	10	15	20	18	21	26	22	20	22	28	24
32050907.31 - 32097303.39	0	0	1	0	0	0	0	0	1	0	0	0	0	0	0	1	0	2	3	4	0	1	0	3	4	9	6	3	7	8	8	12	7	7	11	11	7	21	13	17	27	19	20	25	18	20	25	32	29
32097303.39 - 32143699.46	0	0	0	0	1	0	0	0	0	0	1	0	0	0	0	1	1	2	3	0	1	4	7	3	5	3	5	10	10	8	7	4	10	10	7	18	14	15	14	12	19	14	29	18	21	30	19	22	24
32143699.46 - 32190095.54	0	0	0	0	0	0	1	1	0	0	0	0	0	0	1	0	1	0	3	1	4	1	2	6	5	3	4	5	7	12	6	7	6	9	13	13	15	23	13	11	20	14	14	17	19	21	15	20	17
32190095.54 - 32236491.62	0	0	0	0	0	1	0	0	0	0	0	0	0	0	1	0	1	1	0	3	2	1	3	2	4	9	8	5	9	3	7	5	13	12	7	15	12	17	10	13	17	16	18	22	22	27	24	25	25
32236491.62 - 32282887.69	0	0	1	0	0	0	0	0	0	0	0	0	0	0	0	0	0	1	1	3	2	2	4	7	5	6	2	11	10	6	5	12	12	10	14	13	9	14	15	16	18	17	18	16	22	27	29	15	19
32282887.69 - 32329283.77	0	0	0	0	0	0	0	0	0	0	0	0	0	0	0	0	0	1	0	2	2	3	1	2	6	1	11	10	10	6	7	8	9	12	18	12	10	16	16	29	17	19	22	22	18	19	24	29	30
32329283.77 - 32375679.84	0	0	0	0	1	0	0	0	0	1	0	0	0	0	0	0	0	1	1	2	0	0	2	5	5	7	3	9	10	7	10	13	7	11	8	10	11	21	13	12	14	16	12	22	18	23	27	25	28
32375679.84 - 32422075.92	0	0	0	1	2	0	0	0	0	0	0	0	0	0	0	0	1	0	1	1	3	0	4	6	2	8	5	6	10	15	15	8	10	10	6	10	21	22	13	20	20	17	22	27	24	36	30	26	23
32422075.92 - 32468472.00	0	0	0	0	0	0	0	1	0	0	0	0	0	1	0	1	1	1	0	2	1	1	4	4	3	5	8	8	5	5	10	11	6	10	12	12	12	15	11	21	9	17	21	29	19	30	23	22	27
32468472.00 - 32514868.07	0	0	0	0	0	0	0	0	0	0	0	0	0	0	0	0	2	0	0	2	2	3	5	0	3	4	9	10	6	7	7	7	9	17	13	16	14	15	23	20	21	12	25	13	23	22	24	23	28
32514868.07 - 32561264.15	0	0	1	0	0	0	0	0	0	0	0	0	0	0	1	0	0	2	1	2	1	3	5	5	4	9	11	6	6	8	10	10	10	9	20	18	16	12	24	15	18	16	21	24	29	19	12	21	33
32561264.15 - 32607660.22	0	0	0	0	0	0	0	0	0	0	0	0	1	0	1	0	1	1	6	3	4	1	5	2	7	8	5	10	13	9	14	7	14	14	22	13	14	15	14	20	11	20	13	15	26	17	26	27	23
32607660.22 - 32654056.30	0	0	0	0	0	0	0	0	0	0	0	0	0	0	0	1	0	3	0	1	3	2	3	1	7	5	8	6	8	9	11	7	7	12	12	12	6	11	20	13	20	12	16	21	22	17	29	13	16
32654056.30 - 32700452.38	0	0	0	0	0	0	0	0	0	0	0	0	0	0	0	1	0	1	0	4	4	1	7	7	1	10	7	5	9	11	4	6	8	11	9	9	12	13	20	15	32	15	25	30	28	31	22	25	21
32700452.38 - 32746848.45	0	0	1	0	0	0	0	0	0	0	0	0	0	0	1	0	2	4	2	2	3	1	5	8	10	7	8	8	9	6	9	12	9	8	13	12	10	17	20	17	25	18	12	22	23	15	26	19	32
32746848.45 - 32793244.53	0	0	0	0	0	0	0	0	0	0	0	0	0	0	0	1	2	1	0	2	3	1	1	4	5	9	6	10	9	10	4	12	10	15	13	16	16	18	17	18	23	13	15	24	21	29	24	27	14
32793244.53 - 32839640.60	0	0	0	0	0	0	0	0	0	0	0	0	0	0	0	0	0	1	2	3	4	4	0	2	1	7	7	4	7	9	10	5	7	14	13	11	20	20	14	9	20	21	18	17	16	20	18	19	27
32839640.60 - 32886036.68	0	0	0	0	0	0	0	0	0	0	0	0	0	0	0	0	3	0	2	1	1	2	7	7	3	7	7	9	9	12	10	13	21	20	16	14	22	23	14	22	21	15	12	22	26	22	28	17	24
32886036.68 - 32932432.76	0	0	0	0	0	0	1	0	0	0	0	0	0	0	0	0	0	2	1	2	3	8	2	6	3	14	4	8	12	13	9	11	12	12	13	9	16	16	11	18	21	22	25	18	26	28	26	24	13
32932432.76 - 32978828.83	0	0	0	0	0	0	0	0	0	0	0	0	0	0	0	1	0	0	0	1	4	5	7	5	4	9	11	7	7	8	13	15	13	10	14	16	19	14	18	14	12	17	17	19	19	29	23	21	15
32978828.83 - 33025224.91	0	1	0	0	0	0	0	0	0	0	0	0	0	1	1	1	0	2	1	5	3	4	6	3	8	10	6	9	7	4	11	11	7	7	13	17	18	12	10	19	20	17	16	17	22	30	11	21	33
33025224.91 - 33071620.98	0	0	0	0	0	0	0	0	0	0	0	0	0	0	0	1	2	0	0	5	1	5	3	6	9	2	9	7	8	5	8	8	14	10	10	19	15	19	20	19	17	24	18	25	19	24	20	24	15
33071620.98 - 33118017.06	0	0	0	0	0	0	0	0	0	0	0	0	0	0	0	0	3	4	3	1	5	5	10	3	6	5	6	11	13	14	14	15	12	11	14	17	9	12	11	17	25	16	28	21	17	25	11	27	24
33118017.06 - 33164413.14	0	0	0	0	0	0	0	0	0	0	0	0	1	1	0	0	0	1	5	4	3	4	3	6	4	1	5	13	14	10	13	8	11	18	11	15	15	21	14	19	19	31	22	18	21	22	35	21	15
33164413.14 - 33210809.21	0	0	0	0	0	0	0	0	0	0	0	0	0	0	0	0	0	1	2	4	3	7	4	6	4	12	6	8	11	5	8	10	6	15	12	16	11	18	15	16	12	20	21	25	16	19	30	16	18
33210809.21 - 33257205.29	0	0	0	0	0	0	0	0	0	0	0	0	0	0	0	0	0	1	0	1	2	4	2	6	9	6	8	6	6	5	8	2	12	13	12	15	15	11	23	20	25	26	18	22	16	21	25	20	21
33257205.29 - 33303601.36	0	0	0	0	0	0	0	0	0	0	0	0	0	1	1	1	0	0	0	3	8	3	4	6	6	9	6	6	6	9	12	10	18	11	12	12	17	20	14	18	21	19	24	19	17	15	15	20	18
33303601.36 - 33349997.44	0	0	0	0	0	0	0	0	0	0	0	0	0	1	0	0	2	1	0	3	3	2	9	4	5	9	8	7	10	5	8	12	8	12	8	13	16	20	16	16	20	21	25	26	26	17	27	21	13
33349997.44 - 33396393.52	0	0	0	0	0	0	0	0	0	0	0	0	0	0	1	0	0	2	0	2	5	4	3	7	8	7	9	7	8	4	16	11	15	12	20	16	15	19	14	12	24	17	28	20	28	18	15	14	24
33396393.52 - 33442789.59	0	0	0	0	0	0	0	0	0	0	0	0	0	0	1	0	0	3	2	3	5	3	6	9	5	4	8	10	7	16	5	11	9	10	14	16	15	20	19	23	23	20	24	28	17	13	30	10	17
33442789.59 - 33489185.67	0	0	0	0	0	0	0	0	0	0	0	0	0	1	1	1	1	1	1	2	3	4	5	8	7	5	11	9	7	10	8	16	17	9	17	17	15	17	16	24	21	21	16	20	18	22	31	22	16
33489185.67 - 33535581.74	0	0	0	0	0	0	0	0	0	0	0	0	0	1	0	2	1	0	4	6	6	3	3	7	5	6	5	11	10	5	10	11	12	12	13	13	16	20	18	17	24	26	24	19	15	26	16	18	22
33535581.74 - 33581977.82	0	0	0	0	0	0	0	0	0	0	0	0	0	0	0	0	1	0	2	3	0	4	7	3	4	3	3	9	10	7	12	11	10	15	8	15	15	15	19	20	16	25	26	21	27	22	20	16	24
33581977.82 - 33628373.90	0	0	0	0	0	0	0	0	0	0	0	0	0	0	0	0	0	0	1	2	2	4	5	7	7	3	2	4	12	10	14	11	15	7	16	25	14	21	20	20	19	13	20	24	16	27	23	17	15
33628373.90 - 33674769.97	0	0	0	0	0	0	0	0	0	0	0	0	0	2	0	2	1	2	0	3	7	5	4	5	6	10	7	8	13	6	12	13	10	11	12	18	18	16	20	23	19	21	20	19	21	13	13	21	14
33674769.97 - 33721166.05	0	0	0	0	0	0	0	0	0	0	0	0	0	0	0	1	3	2	1	3	1	9	7	4	10	8	5	7	11	7	17	10	12	16	14	15	19	9	18	23	22	17	15	15	23	17	25	17	24
33721166.05 - 33767562.12	0	0	0	0	0	0	0	0	0	0	1	0	0	1	0	1	0	4	2	3	4	5	3	4	6	11	10	7	8	12	8	12	11	17	12	16	16	21	15	25	17	21	13	11	20	26	20	20	22
33767562.12 - 33813958.20	0	0	0	0	0	0	0	0	0	0	0	1	0	0	0	1	2	2	6	4	4	9	10	3	3	8	3	10	4	12	10	13	14	15	15	12	15	20	12	17	15	19	12	22	24	16	17	15	13
33813958.20 - 33860354.28	0	0	0	0	0	0	0	0	0	0	0	1	0	0	0	0	1	1	4	0	4	2	4	3	5	5	9	13	7	6	15	8	11	11	14	14	14	13	23	16	22	18	19	19	21	19	23	18	19
33860354.28 - 33906750.35	0	0	0	0	0	0	0	0	0	0	0	1	0	1	0	1	2	0	3	3	1	3	6	7	7	8	7	4	6	8	16	15	8	11	15	9	12	21	21	21	17	22	20	21	18	19	20	17	20
33906750.35 - 33953146.43	0	0	0	0	0	0	0	0	0	0	0	0	0	0	1	3	1	2	2	6	2	5	6	8	9	8	8	9	7	11	12	14	13	8	10	22	16	14	13	18	13	9	26	27	22	20	22	16	17
33953146.43 - 33999542.50	0	0	0	0	0	0	0	0	0	0	0	1	1	1	1	2	0	1	2	3	0	3	6	7	3	7	11	2	4	12	8	12	7	13	12	21	16	18	13	22	18	16	16	15	11	15	22	13	13
33999542.50 - 34045938.58	0	0	0	0	0	0	0	0	0	0	0	0	4	1	1	4	1	1	3	3	3	4	8	6	3	9	10	4	12	8	15	17	14	15	17	17	15	20	16	19	18	18	15	15	19	16	18	11	14
34045938.58 - 34092334.66	0	0	0	0	0	0	0	0	0	0	1	0	2	1	2	1	2	0	2	3	2	4	6	4	6	5	8	10	8	12	7	9	11	15	14	8	13	15	18	22	22	11	27	25	20	21	16	16	17
34092334.66 - 34138730.73	0	0	0	0	0	0	0	0	0	0	0	0	1	1	1	1	3	4	5	1	8	6	7	5	4	10	10	7	15	8	12	12	12	10	9	18	13	16	16	17	11	30	25	25	28	23	21	10	19
34138730.73 - 34185126.81	0	0	0	0	0	0	0	0	0	0	0	1	0	1	1	0	3	2	1	5	3	3	8	6	8	6	10	8	11	10	8	15	6	17	12	11	22	17	13	15	14	12	15	16	15	19	10	22	19
34185126.81 - 34231522.88	0	0	0	0	0	0	0	0	0	0	0	0	0	0	0	3	3	2	3	2	3	4	11	8	7	9	10	9	9	5	16	8	13	10	18	17	17	26	22	21	26	20	18	34	24	21	19	15	9
34231522.88 - 34277918.96	0	0	0	0	0	0	0	0	0	0	0	0	0	1	1	1	1	3	1	4	5	5	6	8	3	5	9	7	5	8	7	11	12	15	16	9	24	23	19	18	19	21	21	14	20	26	21	10	20
34277918.96 - 34324315.04	0	0	0	0	0	0	0	0	0	0	0	0	0	0	3	0	1	2	2	4	1	7	6	7	5	6	8	14	13	14	8	15	6	13	17	7	14	17	19	19	23	14	17	21	22	7	16	18	10
34324315.04 - 34370711.11	0	0	0	0	0	0	0	0	0	0	0	0	0	0	0	0	1	4	2	3	8	6	4	6	9	8	11	6	8	10	13	19	13	9	11	14	19	15	16	17	16	12	24	18	20	11	13	13	11
34370711.11 - 34417107.19	0	0	0	0	0	0	0	0	0	0	0	0	0	0	1	3	0	0	1	4	6	7	7	5	11	8	9	7	11	9	8	15	12	9	11	13	14	10	11	13	20	14	14	17	11	20	21	18	7
34417107.19 - 34463503.26	0	0	0	0	0	0	1	0	0	0	0	1	2	1	0	0	4	2	6	7	3	4	2	14	9	9	5	9	9	17	7	8	7	8	17	14	15	25	13	14	7	16	15	20	17	12	15	10	9
34463503.26 - 34509899.34	0	0	0	0	0	0	0	0	0	0	0	0	0	1	0	0	0	1	4	5	3	6	2	4	7	10	8	10	13	12	6	14	8	11	11	15	7	15	21	19	19	19	17	20	23	15	10	17	13
34509899.34 - 34556295.42	0	0	0	0	0	0	0	0	0	0	0	0	1	3	1	4	4	4	3	6	4	8	9	14	4	9	7	11	5	12	10	9	16	14	17	22	19	17	15	20	25	21	22	17	19	16	15	15	10
34556295.42 - 34602691.49	0	0	0	0	0	0	0	0	0	0	0	0	1	2	0	0	1	0	3	7	7	4	4	5	13	5	7	9	7	5	13	8	16	12	21	11	14	13	14	22	17	13	19	15	23	14	13	10	15
34602691.49 - 34649087.57	0	0	0	0	0	0	0	0	0	0	0	1	1	0	2	1	2	0	4	10	6	9	3	9	8	5	11	6	17	11	6	15	8	16	11	14	14	23	17	19	24	18	18	20	23	15	21	15	16
34649087.57 - 34695483.64	0	0	0	0	0	0	0	0	0	0	0	1	0	0	2	3	1	3	2	2	1	8	5	5	6	11	5	7	10	17	10	18	15	14	14	17	14	12	17	19	19	22	20	14	16	13	13	9	15
34695483.64 - 34741879.72	0	0	0	0	0	0	0	0	0	0	0	0	1	1	2	0	2	3	5	0	5	4	9	8	6	8	10	13	9	12	9	10	13	16	18	7	16	17	15	22	17	16	19	15	19	24	12	15	11
34741879.72 - 34788275.80	0	0	0	0	0	0	0	0	0	0	0	0	1	1	1	1	1	2	3	3	0	7	1	7	6	7	2	10	15	17	10	9	16	15	9	15	13	15	23	17	20	15	28	12	11	21	12	16	16
34788275.80 - 34834671.87	0	0	0	0	0	0	0	0	0	0	0	0	0	0	0	1	3	3	1	2	5	2	3	9	8	13	3	11	9	11	10	4	8	11	15	17	18	17	17	12	15	17	20	16	16	13	16	13	10
34834671.87 - 34881067.95	0	0	0	0	0	0	0	0	0	0	0	0	0	2	1	0	6	2	4	7	1	4	9	8	11	8	11	4	8	7	8	14	11	15	15	15	18	18	16	19	17	13	13	10	20	15	6	11	16
34881067.95 - 34927464.02	0	0	0	0	0	0	0	0	0	0	0	0	1	1	1	1	3	4	1	5	7	3	8	10	7	8	15	6	11	11	14	12	9	8	9	15	21	16	31	15	20	13	18	13	22	11	16	10	10
34927464.02 - 34973860.10	0	0	0	0	0	0	0	0	0	0	0	0	0	2	2	2	0	3	4	5	5	5	7	10	9	8	6	7	14	11	7	9	16	13	13	16	19	22	22	13	13	14	15	12	15	15	16	11	11
34973860.10 - 35020256.18	0	0	0	0	0	0	0	0	0	0	0	2	0	2	1	1	3	0	1	3	7	11	9	5	9	7	9	6	15	5	11	11	7	17	16	12	8	17	14	14	16	11	19	11	11	14	11	9	5
35020256.18 - 35066652.25	0	0	0	0	0	0	0	0	0	0	0	0	0	0	1	1	0	5	3	5	4	8	7	10	6	5	8	8	7	13	14	16	10	16	11	15	17	12	16	11	11	19	14	9	12	20	9	10	6
35066652.25 - 35113048.33	0	0	0	0	0	0	0	0	0	1	0	0	0	1	1	5	0	6	4	2	3	9	4	7	12	8	7	12	10	16	20	14	17	15	16	18	17	12	18	15	12	18	14	17	14	12	12	15	12
35113048.33 - 35159444.40	0	0	0	0	0	0	0	0	0	0	0	1	1	0	1	0	2	4	3	4	3	5	3	6	6	5	5	15	11	17	13	16	15	16	12	19	16	18	20	21	14	17	20	18	18	15	12	11	4
35159444.40 - 35205840.48	0	0	0	0	0	0	0	0	1	1	0	0	2	0	0	2	1	6	3	3	6	10	8	8	12	6	9	14	9	12	14	12	19	9	15	17	16	14	24	26	14	18	19	17	14	8	17	9	14
35205840.48 - 35252236.56	0	0	0	0	0	0	0	0	0	0	0	0	0	1	0	0	0	0	6	1	7	9	8	6	5	8	12	10	8	7	12	8	16	19	14	10	25	16	18	11	19	15	18	18	17	11	7	2	13
35252236.56 - 35298632.63	0	0	0	0	0	0	0	0	0	0	0	0	0	1	3	0	5	3	2	3	6	10	5	5	5	11	5	15	7	10	14	13	18	19	22	18	16	16	15	12	20	19	9	19	12	16	12	7	12
35298632.63 - 35345028.71	0	0	0	0	0	0	0	0	0	1	0	2	1	0	1	2	5	4	5	3	3	4	4	7	8	7	5	5	12	8	9	14	11	10	14	9	16	17	7	17	17	15	20	16	10	14	14	11	11
35345028.71 - 35391424.78	0	0	0	0	0	0	0	0	1	0	0	1	1	1	1	4	3	3	3	7	1	4	8	10	8	10	7	7	10	7	11	11	14	15	16	18	10	14	23	15	16	17	13	15	11	12	16	11	4
35391424.78 - 35437820.86	0	0	0	0	0	0	0	0	0	0	1	1	0	0	1	1	5	3	4	6	8	8	6	7	10	11	7	6	4	9	7	9	19	18	20	22	15	10	14	22	18	17	18	13	15	14	14	3	9
35437820.86 - 35484216.94	0	0	0	0	0	0	0	0	0	0	0	0	0	1	2	2	3	2	5	4	5	5	10	7	8	15	6	11	10	13	11	9	12	14	8	11	21	14	23	25	18	24	17	21	12	22	4	10	7
35484216.94 - 35530613.01	0	0	0	0	0	1	0	1	0	1	0	1	0	4	1	0	2	2	5	4	3	5	4	6	9	8	10	11	15	14	13	16	19	13	13	18	10	25	16	16	13	14	13	10	16	14	9	5	12
35530613.01 - 35577009.09	0	0	0	0	0	0	0	0	0	0	1	1	1	1	0	2	8	5	6	3	9	9	9	9	9	5	4	12	11	11	10	12	14	10	16	11	20	21	16	13	8	18	15	14	19	12	12	7	2
35577009.09 - 35623405.16	0	0	0	0	0	0	0	0	0	0	0	0	0	0	3	1	1	4	7	5	5	5	5	3	8	9	6	8	8	20	14	14	10	11	17	16	13	17	16	10	17	18	16	12	13	11	12	12	12
35623405.16 - 35669801.24	0	0	0	0	0	0	1	0	0	0	0	0	0	1	2	1	0	4	2	4	1	4	8	6	8	9	16	15	4	11	14	15	8	9	18	9	13	14	16	15	21	17	13	17	17	10	14	8	10
35669801.24 - 35716197.32	0	0	0	0	0	0	0	0	0	1	0	1	1	0	0	0	1	5	4	6	5	3	2	10	6	9	8	13	10	15	9	6	19	10	12	9	13	11	17	18	18	20	15	14	17	12	14	6	9
35716197.32 - 35762593.39	0	0	0	0	0	0	0	0	0	0	0	1	0	0	2	2	4	3	2	6	7	7	7	8	7	7	10	3	12	11	11	16	21	10	16	19	16	19	10	19	15	14	16	13	10	17	13	4	9
35762593.39 - 35808989.47	0	0	0	0	0	0	0	0	0	1	0	0	0	0	0	1	2	5	5	4	6	3	7	9	5	2	8	6	10	10	3	9	7	12	11	19	15	12	13	11	18	13	18	12	18	11	16	6	6
35808989.47 - 35855385.54	0	0	0	0	0	1	0	0	0	0	0	0	2	2	1	2	6	6	3	7	5	6	3	10	11	9	7	13	10	13	17	9	15	11	11	13	18	14	16	23	21	13	13	18	13	14	18	12	9
35855385.54 - 35901781.62	0	0	0	0	0	0	0	0	0	0	1	3	1	1	1	2	5	5	4	3	8	7	6	8	10	10	11	9	16	12	9	9	13	15	11	17	15	17	16	18	15	13	15	14	10	7	14	9	11
35901781.62 - 35948177.70	0	0	0	0	0	0	0	0	0	0	1	0	1	2	1	2	2	4	2	4	5	8	6	7	3	6	10	4	11	12	12	12	16	15	12	17	14	14	22	18	16	10	16	14	12	5	8	7	8
35948177.70 - 35994573.77	0	0	0	0	0	0	0	0	0	0	0	0	1	1	1	1	4	4	3	6	4	6	6	6	11	9	9	12	11	5	7	16	14	12	9	14	14	18	12	7	23	14	9	13	14	8	12	12	10
35994573.77 - 36040969.85	0	0	0	0	0	0	0	0	0	1	1	1	0	0	1	3	5	1	2	5	4	7	8	6	6	8	6	8	19	9	12	13	12	11	15	22	15	18	12	14	13	12	15	11	11	7	11	7	7
36040969.85 - 36087365.92	0	0	0	0	0	0	0	0	0	1	0	0	2	0	3	5	3	1	7	4	1	7	10	9	13	13	15	9	6	14	8	18	15	11	8	18	17	19	13	11	21	15	19	11	13	8	9	7	12
36087365.92 - 36133762.00	0	0	0	0	0	0	0	0	0	0	2	0	0	0	4	3	4	4	6	5	9	9	3	4	13	12	15	10	10	9	15	16	12	13	9	20	17	14	17	13	12	10	10	14	14	8	9	9	9
36133762.00 - 36180158.08	0	0	0	0	0	0	0	0	0	0	0	0	1	1	6	3	3	1	3	2	7	8	5	9	9	6	14	6	4	11	12	9	11	14	14	10	11	8	9	14	16	9	12	16	13	6	5	11	10
36180158.08 - 36226554.15	0	0	0	0	0	0	0	0	1	0	1	0	1	1	5	4	1	1	2	3	5	8	4	7	9	6	1	6	9	9	10	16	25	14	14	13	14	8	13	12	16	12	9	7	9	11	9	9	7
36226554.15 - 36272950.23	0	0	0	0	0	0	0	0	0	0	0	2	0	2	0	1	4	3	4	5	3	7	4	3	5	9	12	11	13	12	9	17	11	12	15	12	13	13	20	15	12	15	15	10	4	10	8	4	9
36272950.23 - 36319346.30	0	0	0	0	0	0	0	1	0	0	0	0	0	2	0	3	6	3	4	4	4	7	11	5	7	7	10	17	12	14	14	6	17	12	17	18	14	18	11	10	8	13	11	11	13	9	11	3	8
36319346.30 - 36365742.38	0	0	0	0	0	0	0	0	0	0	0	1	2	1	3	2	3	4	5	9	10	4	5	7	7	9	14	9	9	8	13	10	12	10	15	17	14	17	16	17	15	11	19	17	10	12	6	5	7
36365742.38 - 36412138.46	0	0	0	0	0	0	0	0	0	1	0	0	0	4	2	3	5	4	1	7	6	5	9	10	13	5	17	6	13	8	17	13	11	11	11	13	16	14	18	8	9	11	8	10	18	17	10	6	3
36412138.46 - 36458534.53	0	0	0	0	0	0	0	0	0	0	0	1	0	1	3	5	2	3	4	4	5	5	7	7	11	10	6	8	16	8	9	17	15	19	14	19	17	14	12	10	11	11	11	12	10	11	10	11	2
36458534.53 - 36504930.61	0	0	0	0	0	0	0	0	0	2	1	1	3	4	0	2	0	2	4	1	6	8	9	8	6	8	8	12	13	10	12	14	7	10	16	17	15	12	12	10	8	20	13	12	8	13	0	3	3
36504930.61 - 36551326.68	0	0	0	0	0	0	0	0	0	1	0	1	1	0	3	4	3	4	5	8	6	7	7	6	6	9	15	6	13	15	11	15	9	15	19	15	22	11	15	10	5	6	9	11	12	11	3	10	4
36551326.68 - 36597722.76	0	0	0	0	0	0	0	1	0	1	1	1	3	1	2	1	2	7	2	6	11	10	12	9	10	6	9	9	14	12	9	10	13	12	12	13	10	10	19	10	11	12	17	15	8	12	13	5	8
36597722.76 - 36644118.84	0	0	0	0	0	0	0	0	0	0	2	0	0	2	3	2	1	2	6	7	8	4	8	11	4	6	4	11	11	8	8	11	14	14	7	8	13	15	14	10	13	17	11	12	9	8	4	9	4
36644118.84 - 36690514.91	0	0	0	0	0	0	0	0	0	0	2	0	5	0	3	1	3	2	4	8	7	8	7	11	11	14	13	10	13	15	7	15	11	12	20	14	12	11	10	15	11	7	5	10	15	9	10	6	5
36690514.91 - 36736910.99	0	0	0	0	0	0	0	0	0	0	2	2	4	4	3	2	6	5	2	5	7	9	10	8	8	10	8	14	11	5	8	20	12	16	22	13	12	21	13	10	9	12	10	8	9	8	9	10	6
36736910.99 - 36783307.06	0	0	0	0	0	0	0	0	1	0	0	0	3	2	1	1	2	5	10	3	5	2	10	10	12	7	9	11	9	8	14	10	11	7	9	8	16	11	11	14	8	12	10	9	14	2	7	9	3
36783307.06 - 36829703.14	0	0	0	0	0	0	0	0	0	0	0	0	1	3	2	3	6	5	1	2	8	8	8	9	2	7	11	7	8	10	11	11	10	15	10	9	8	15	9	17	10	10	10	10	11	11	10	6	5
36829703.14 - 36876099.22	0	0	0	0	0	0	0	0	1	0	1	0	0	3	3	1	0	4	7	6	4	6	7	4	11	11	12	13	9	11	14	8	13	16	14	9	13	16	12	10	10	13	13	8	11	10	7	13	2
36876099.22 - 36922495.29	0	0	0	0	0	0	1	0	0	2	0	2	0	1	1	3	3	4	4	2	13	12	6	4	7	10	14	7	8	11	11	5	6	12	9	9	12	10	17	14	10	13	17	16	9	10	11	1	11
36922495.29 - 36968891.37	0	0	0	0	0	0	0	0	0	0	0	1	1	0	0	3	2	1	3	3	6	10	12	10	8	14	7	10	13	12	13	3	11	17	12	11	14	19	14	8	20	18	9	14	11	10	6	5	4
36968891.37 - 37015287.44	0	0	0	0	0	0	0	0	0	1	1	0	3	1	6	1	5	4	4	2	4	7	3	12	8	11	12	13	11	17	15	10	18	9	23	8	9	10	7	15	14	10	10	12	11	9	3	5	7
37015287.44 - 37061683.52	0	0	0	0	0	0	0	0	0	0	0	1	3	1	1	0	6	2	2	6	7	2	11	10	6	7	10	10	10	12	11	15	9	13	12	7	8	18	17	13	10	7	16	10	10	5	8	8	4
37061683.52 - 37108079.60	0	0	0	0	0	0	0	0	2	0	0	2	2	0	4	5	4	6	5	3	9	7	8	10	9	6	8	8	10	12	8	14	12	12	12	14	16	15	10	15	15	5	10	17	9	9	8	4	7
37108079.60 - 37154475.67	0	0	0	0	0	0	0	0	1	2	1	1	2	2	2	3	1	6	3	4	6	9	7	9	7	6	13	8	11	12	12	10	5	12	9	11	10	16	13	12	10	16	17	12	14	9	6	5	7
37154475.67 - 37200871.75	0	0	0	0	0	0	1	0	0	1	0	2	1	2	5	3	7	4	2	7	3	10	9	7	7	5	14	8	7	12	13	11	12	18	14	10	17	17	11	13	13	15	11	25	10	7	7	10	4
37200871.75 - 37247267.82	0	0	0	0	0	0	0	0	0	1	1	0	0	0	2	1	1	4	4	2	5	7	2	7	11	9	6	8	10	8	14	18	14	10	7	11	10	14	10	17	17	8	17	9	9	20	4	3	5
37247267.82 - 37293663.90	0	0	0	0	0	0	0	0	1	0	1	0	0	2	2	1	1	3	2	9	7	8	10	3	12	12	7	8	7	16	8	17	12	10	12	9	10	15	14	15	14	16	14	14	11	13	14	6	7
37293663.90 - 37340059.98	0	0	0	0	0	0	0	0	0	1	0	0	1	1	5	3	1	2	5	5	7	9	3	9	11	7	10	14	6	5	9	11	9	9	13	9	14	11	11	13	12	19	19	15	8	12	9	6	7
37340059.98 - 37386456.05	0	0	0	0	0	0	0	0	1	0	0	1	3	2	1	5	4	2	7	8	7	9	10	8	14	7	10	10	8	9	7	19	12	9	11	11	16	14	14	14	14	12	14	14	12	13	7	7	2
37386456.05 - 37432852.13	0	0	0	0	0	2	0	0	0	0	1	2	1	5	2	0	6	4	4	4	6	5	8	10	9	11	11	8	12	9	9	9	17	14	17	15	15	12	17	16	10	17	9	14	11	7	8	4	4
37432852.13 - 37479248.20	0	0	0	0	0	0	0	0	1	1	1	1	1	1	1	1	3	2	6	13	9	10	4	9	11	8	8	13	5	16	6	12	17	12	6	13	17	15	14	17	17	16	9	12	6	10	5	6	5
37479248.20 - 37525644.28	0	0	0	0	0	0	0	0	1	1	1	0	1	0	4	4	3	7	8	5	10	9	10	5	6	11	11	5	10	12	7	14	13	21	14	13	12	15	14	18	14	10	9	5	14	7	12	8	5
37525644.28 - 37572040.36	0	0	0	0	0	0	0	0	0	0	0	2	5	2	3	2	1	2	5	9	5	2	8	5	13	10	8	5	13	9	11	15	13	10	9	14	14	12	15	15	13	14	9	9	10	12	13	6	2
37572040.36 - 37618436.43	0	0	0	0	0	0	0	0	0	1	1	0	2	0	5	2	5	7	3	5	10	4	9	8	12	10	9	14	6	8	11	11	7	11	9	7	27	16	14	10	13	15	24	13	3	7	10	3	8
37618436.43 - 37664832.51	0	0	0	0	0	0	0	0	0	0	1	0	1	1	6	5	4	2	10	6	5	5	9	9	9	9	8	8	13	12	5	12	10	8	11	10	16	18	19	17	14	15	8	16	7	6	6	4	3
37664832.51 - 37711228.58	0	0	0	0	0	0	0	0	0	0	2	0	1	2	2	4	4	10	5	2	7	8	11	10	6	10	10	6	8	9	20	19	8	20	8	18	26	22	14	12	15	12	13	8	5	4	7	6	4
37711228.58 - 37757624.66	0	0	0	0	0	0	0	1	0	0	0	1	1	0	6	1	4	4	7	6	6	8	4	7	14	8	12	11	15	12	12	12	18	9	11	17	17	11	15	18	17	11	6	9	10	9	8	9	5
37757624.66 - 37804020.74	0	0	0	0	0	0	1	0	0	0	2	1	2	2	1	2	2	7	2	7	2	7	8	4	8	11	8	14	11	9	13	10	10	15	18	10	15	15	11	16	14	12	12	9	11	7	10	6	4
37804020.74 - 37850416.81	0	0	0	0	0	0	0	0	1	0	0	2	1	2	2	4	5	5	7	8	2	7	8	8	9	14	8	9	12	12	8	12	7	14	12	13	11	13	15	12	7	15	10	9	5	10	7	6	3
37850416.81 - 37896812.89	0	0	0	0	0	0	0	0	0	1	1	0	1	3	5	6	4	2	3	7	11	6	9	10	14	6	12	8	9	6	13	10	10	14	8	12	24	20	16	10	16	15	10	10	7	6	6	5	5
37896812.89 - 37943208.96	0	0	0	0	0	0	0	0	0	0	0	2	0	3	2	1	2	4	4	6	4	7	7	4	3	7	13	17	15	8	13	12	9	18	11	24	14	19	11	15	15	6	16	11	8	10	1	2	2
37943208.96 - 37989605.04	0	0	0	0	0	0	0	0	0	1	2	1	2	3	4	6	3	4	6	5	6	4	7	8	10	8	6	11	9	11	14	12	8	17	14	14	12	24	15	17	18	13	14	7	10	1	7	4	1
37989605.04 - 38036001.12	0	0	0	0	0	0	0	0	2	1	0	1	1	2	2	3	2	1	7	4	7	7	8	9	5	5	11	8	12	9	20	11	13	10	20	15	9	14	17	18	15	9	11	8	9	4	4	8	3
38036001.12 - 38082397.19	0	0	0	0	0	0	0	1	0	0	1	2	0	3	5	2	3	4	8	4	3	6	5	7	6	17	5	12	9	12	11	11	11	14	9	16	9	20	14	17	13	12	12	6	8	3	6	7	0
38082397.19 - 38128793.27	0	0	0	0	0	0	0	0	1	1	1	2	4	3	2	3	4	5	6	4	1	9	6	9	10	13	13	7	7	11	8	12	13	16	17	15	21	13	20	23	22	12	10	7	8	4	7	5	4
38128793.27 - 38175189.34	0	0	0	0	0	0	0	0	0	2	1	3	1	3	1	6	2	4	6	6	8	9	9	5	8	10	10	14	13	8	13	11	15	14	14	16	11	13	19	17	12	9	11	7	9	3	3	3	4
38175189.34 - 38221585.42	0	0	0	0	0	0	1	0	2	1	0	1	0	4	3	1	8	2	5	4	7	9	3	4	6	7	10	9	4	14	7	18	14	8	24	12	12	12	11	9	13	16	7	5	10	7	7	3	2
38221585.42 - 38267981.50	0	0	0	0	0	0	0	0	0	0	1	3	2	4	4	4	4	4	3	9	10	5	12	5	7	9	9	14	9	5	11	12	12	14	8	12	10	23	19	7	12	12	11	13	8	7	5	1	2
38267981.50 - 38314377.57	0	0	0	0	0	0	0	0	0	0	3	1	1	4	1	1	4	7	3	5	9	9	6	4	7	11	6	12	14	11	7	13	12	16	17	16	22	14	22	14	7	18	11	8	10	7	4	2	2
38314377.57 - 38360773.65	0	0	0	0	0	0	1	0	0	0	0	1	2	1	5	5	4	4	7	2	5	11	8	6	10	15	12	8	16	8	12	14	14	18	11	19	16	12	17	11	10	10	6	6	9	7	6	2	1
38360773.65 - 38407169.72	0	0	0	0	0	0	0	0	0	1	0	1	1	2	3	3	5	8	2	8	11	6	11	6	5	10	12	12	6	9	9	8	9	15	14	28	19	18	16	13	12	9	9	7	5	1	6	8	5
38407169.72 - 38453565.80	0	0	0	0	0	0	0	1	0	0	0	1	2	1	2	8	1	4	7	2	6	5	10	2	10	10	7	11	12	9	13	10	11	11	13	21	20	9	13	19	14	7	11	7	9	5	2	2	0
38453565.80 - 38499961.88	0	0	0	0	1	0	0	0	0	1	3	1	1	4	4	6	2	2	3	3	2	9	5	8	7	7	10	7	12	12	13	17	15	9	13	13	17	16	14	18	7	8	14	10	11	5	2	0	0
38499961.88 - 38546357.95	0	0	0	0	0	0	1	0	0	1	1	2	2	3	2	1	4	4	4	5	4	7	1	14	8	16	13	6	10	7	12	7	14	11	13	13	23	20	17	12	16	15	11	15	4	4	4	2	3
38546357.95 - 38592754.03	0	0	0	0	0	0	1	0	0	2	0	0	4	1	5	2	2	3	1	6	8	5	9	7	9	11	11	10	10	12	4	9	17	16	17	16	20	21	17	15	14	11	9	4	5	5	8	3	2
38592754.03 - 38639150.10	0	0	0	0	0	0	0	0	0	1	1	2	0	3	4	1	4	7	6	2	10	8	9	4	13	3	10	10	9	8	8	7	14	16	20	17	15	14	10	13	14	9	14	6	7	4	4	1	2
38639150.10 - 38685546.18	0	0	0	0	0	1	0	0	0	0	1	3	4	0	1	5	5	7	7	5	6	2	7	7	4	11	11	13	12	11	9	17	11	19	18	22	23	10	17	14	10	8	5	3	10	3	2	2	3
38685546.18 - 38731942.26	0	0	0	0	0	0	0	0	0	1	2	2	2	3	3	4	5	3	7	4	5	9	6	6	4	6	9	6	10	12	16	13	9	14	14	20	16	16	14	9	7	12	6	3	5	3	4	1	0
38731942.26 - 38778338.33	0	0	0	0	0	0	0	0	0	2	0	2	0	4	4	4	1	3	8	6	11	8	4	8	7	7	7	8	8	11	13	13	18	15	15	12	21	12	14	12	10	10	6	2	1	1	5	0	4
38778338.33 - 38824734.41	0	0	0	0	0	0	0	0	1	1	0	2	1	4	2	5	5	5	9	5	0	9	9	8	5	9	13	11	12	6	12	19	8	11	13	25	14	15	18	5	9	15	2	3	1	5	2	4	1
38824734.41 - 38871130.48	0	0	0	0	0	0	0	0	1	2	0	3	1	1	6	4	2	5	2	4	7	9	8	7	4	8	10	10	7	10	11	18	22	19	11	17	10	15	9	9	11	4	7	4	7	1	4	3	1
38871130.48 - 38917526.56	0	0	0	0	0	1	1	1	0	2	0	0	0	1	7	3	3	4	8	5	7	9	8	8	8	9	11	8	10	15	15	8	14	14	24	17	19	9	17	12	11	10	10	2	6	6	4	2	1
38917526.56 - 38963922.64	0	0	0	0	0	1	0	1	2	2	2	4	1	2	4	2	3	4	3	4	8	8	6	6	6	7	12	6	12	9	15	15	14	15	16	17	19	16	18	14	6	7	3	5	5	5	2	3	0
38963922.64 - 39010318.71	0	0	0	0	0	0	0	0	1	1	1	3	3	1	5	3	3	7	5	9	6	9	10	9	11	10	7	11	6	7	11	6	13	15	16	14	13	15	14	13	13	4	5	1	4	1	1	1	1
39010318.71 - 39056714.79	0	0	0	0	0	0	0	1	0	0	0	2	1	1	1	7	5	2	6	8	7	6	8	10	10	10	13	5	16	12	13	19	9	10	20	18	17	13	17	7	8	9	3	6	4	1	1	2	0
39056714.79 - 39103110.86	0	0	0	0	0	0	0	0	0	2	1	1	2	1	3	4	6	6	4	4	8	9	8	7	7	8	11	14	18	7	10	18	16	18	20	16	13	10	10	12	12	7	7	8	1	3	1	0	1
39103110.86 - 39149506.94	0	0	0	0	0	0	0	0	1	1	2	3	2	2	2	4	3	3	2	9	9	5	6	6	8	11	9	15	13	12	8	14	13	22	20	14	10	22	13	13	9	5	2	3	5	3	2	0	1
39149506.94 - 39195903.02	0	0	0	0	0	0	1	0	0	1	2	5	2	2	2	4	8	5	3	9	7	11	7	9	11	10	13	10	11	15	16	12	15	15	16	23	14	16	14	8	8	6	6	4	1	0	1	5	1
39195903.02 - 39242299.09	0	0	0	0	0	0	0	0	1	0	2	1	3	1	2	2	4	3	2	9	6	6	8	4	9	7	8	19	10	14	12	13	20	17	11	20	18	8	16	14	4	7	8	9	1	2	1	0	0
39242299.09 - 39288695.17	0	0	0	0	0	0	0	0	1	1	1	1	3	1	1	2	6	2	4	3	10	4	9	9	12	9	7	5	10	9	20	17	9	17	18	14	17	12	18	13	8	4	9	2	1	0	1	1	0
39288695.17 - 39335091.24	0	0	0	0	0	1	0	1	1	0	1	2	2	0	3	5	4	5	7	9	5	4	5	6	11	6	8	10	12	5	13	13	14	18	14	15	16	19	8	13	12	4	10	5	3	2	1	0	0
39335091.24 - 39381487.32	0	0	0	0	0	0	0	0	0	2	2	1	2	4	3	1	4	4	6	7	12	7	5	6	9	8	13	14	17	14	17	20	27	10	14	19	16	14	8	5	8	4	5	2	2	0	1	1	0
39381487.32 - 39427883.40	0	0	0	0	1	0	1	2	0	0	2	1	1	2	3	8	0	4	2	2	9	7	4	2	6	13	11	12	4	12	12	16	9	15	13	22	12	11	16	8	9	5	4	4	2	3	1	1	0
39427883.40 - 39474279.47	0	0	0	0	0	0	0	1	0	0	0	1	1	0	2	2	4	9	7	7	6	2	5	15	5	12	9	14	12	13	19	21	16	14	11	15	11	11	11	15	8	7	2	3	1	0	1	0	0
39474279.47 - 39520675.55	0	0	0	1	0	0	0	0	2	3	0	0	0	2	5	3	6	8	5	5	5	12	8	9	13	8	10	11	11	17	6	12	24	10	20	8	16	9	11	8	3	2	4	5	1	1	1	0	0
39520675.55 - 39567071.62	0	1	0	0	0	0	2	1	1	0	1	0	1	2	6	5	4	3	3	8	7	3	7	6	3	10	8	17	15	16	15	14	22	20	14	14	10	7	13	8	6	10	3	3	3	0	0	3	0
39567071.62 - 39613467.70	0	0	0	0	0	0	0	0	3	0	1	1	1	2	2	2	5	1	10	6	12	5	7	11	6	15	9	8	13	12	19	19	13	17	14	17	10	8	9	8	7	4	2	2	2	1	0	0	0
39613467.70 - 39659863.78	0	0	0	0	0	0	0	0	0	0	0	1	2	1	3	4	5	5	8	4	15	7	5	7	8	9	14	22	14	11	16	15	23	15	14	19	15	14	6	10	5	4	6	4	0	0	0	1	0
39659863.78 - 39706259.85	0	0	0	0	0	0	0	0	0	1	1	0	7	1	2	7	4	4	2	6	0	3	8	8	8	12	9	11	11	13	17	22	21	6	13	16	6	8	6	7	0	4	2	2	1	1	0	0	0
39706259.85 - 39752655.93	0	0	0	0	0	0	0	0	1	1	1	2	7	2	4	5	3	7	4	6	9	8	6	5	5	9	19	8	14	11	19	14	17	16	12	15	14	12	9	8	4	0	0	0	1	0	1	0	0
39752655.93 - 39799052.00	0	0	0	0	0	0	0	0	1	1	0	1	1	4	4	6	7	5	11	7	7	9	7	8	9	6	7	8	16	15	16	14	21	15	19	14	8	9	4	8	5	5	3	0	4	1	0	0	0
39799052.00 - 39845448.08	0	0	0	0	0	0	0	1	2	1	0	0	1	2	4	5	2	3	7	6	8	8	7	8	6	11	7	6	12	14	16	10	17	17	14	13	11	11	9	4	7	1	0	1	1	2	0	0	1
39845448.08 - 39891844.16	0	0	0	0	0	0	0	0	1	1	1	1	2	4	4	6	6	6	6	5	11	6	5	6	11	6	13	12	9	17	19	13	9	17	18	15	6	6	4	5	3	4	2	1	0	1	0	0	0
39891844.16 - 39938240.23	0	0	0	0	0	0	0	0	0	0	0	1	2	4	3	6	7	3	1	7	10	4	8	10	8	8	18	15	9	13	21	21	15	11	9	10	18	11	11	4	7	1	1	1	0	0	0	0	1
39938240.23 - 39984636.31	0	0	0	0	0	0	1	0	1	1	1	0	0	0	4	1	5	6	6	8	5	7	8	5	9	11	11	11	15	11	14	23	14	13	13	15	11	8	7	8	6	2	1	0	0	1	0	0	0
39984636.31 - 40031032.38	0	0	0	0	0	0	0	1	0	1	1	0	1	4	5	0	6	6	11	3	10	3	3	3	7	9	13	19	12	17	10	16	14	17	20	13	6	9	5	10	1	2	2	2	0	0	1	0	0
40031032.38 - 40077428.46	0	0	0	0	0	0	0	0	0	2	0	4	1	1	4	4	3	5	4	5	4	11	4	4	7	10	11	8	13	10	20	16	13	12	9	13	17	10	5	4	5	1	1	0	0	1	0	0	0
40077428.46 - 40123824.54	0	0	0	0	0	0	0	0	1	0	2	1	2	2	5	3	3	4	6	9	7	12	8	5	5	7	7	7	9	7	16	21	11	9	11	11	4	10	6	5	3	0	2	2	0	2	0	0	0
40123824.54 - 40170220.61	0	0	0	0	0	0	0	0	1	0	1	1	2	2	3	3	4	10	7	7	9	3	9	12	7	15	5	23	5	16	14	13	19	13	9	8	10	6	4	1	1	3	1	0	0	0	0	0	0
40170220.61 - 40216616.69	0	0	0	0	0	0	1	0	0	0	0	2	1	4	3	4	0	7	9	4	6	6	11	6	7	10	11	11	15	11	17	19	11	15	9	13	6	2	6	5	2	1	1	1	0	0	0	0	0
40216616.69 - 40263012.76	0	0	0	0	0	0	0	1	0	0	1	2	1	2	5	3	4	0	5	5	5	9	6	11	9	5	13	14	8	9	13	17	12	6	10	8	5	6	3	3	3	0	2	0	1	0	0	0	0
40263012.76 - 40309408.84	0	0	0	0	0	0	0	1	0	1	0	3	4	3	2	3	7	5	10	4	4	6	13	13	9	7	8	8	11	15	12	10	23	18	10	9	8	5	1	7	4	1	1	0	0	0	0	0	0
40309408.84 - 40355804.92	0	0	0	0	0	0	0	0	1	1	3	1	3	2	2	1	2	5	5	4	6	8	4	7	9	8	21	11	16	12	18	8	18	12	6	6	8	3	5	2	1	4	0	0	0	0	0	1	0
40355804.92 - 40402200.99	0	0	0	0	1	0	0	0	0	2	0	1	1	1	2	6	3	2	4	6	8	7	6	3	7	12	23	10	13	21	10	11	13	10	10	6	5	4	3	2	2	0	3	1	0	0	0	0	0
40402200.99 - 40448597.07	0	0	0	0	0	0	0	0	1	0	2	0	5	4	4	2	6	2	10	5	9	6	11	9	9	9	10	7	11	12	19	11	10	15	10	5	6	3	3	3	0	0	0	0	0	0	0	0	0
40448597.07 - 40494993.14	0	0	0	0	0	0	1	1	1	2	2	0	0	6	6	3	4	3	3	4	7	10	14	15	8	4	9	9	18	16	13	14	24	9	9	6	8	3	5	2	2	1	0	0	0	0	0	0	0
40494993.14 - 40541389.22	0	0	0	0	0	0	0	0	0	0	2	1	1	5	3	3	7	2	6	6	7	10	6	8	5	8	12	12	10	14	12	12	10	14	9	12	2	8	4	1	0	1	0	0	1	0	0	0	0
40541389.22 - 40587785.30	0	0	0	0	1	0	0	0	1	0	1	1	4	3	1	2	4	8	3	7	5	5	10	15	11	9	12	10	14	11	16	19	9	12	12	5	2	2	3	1	1	2	0	0	1	0	0	0	0
40587785.30 - 40634181.37	0	0	0	0	0	0	0	0	0	1	2	1	3	5	3	4	1	5	6	7	3	7	8	7	12	9	9	15	9	7	13	11	13	9	7	4	9	5	5	2	0	0	0	0	1	0	0	0	0
40634181.37 - 40680577.45	0	0	0	0	0	0	0	0	1	2	2	3	2	2	3	8	7	9	4	3	8	8	8	11	14	9	18	8	22	12	7	11	12	14	12	6	6	3	1	3	2	2	0	0	0	0	0	0	0
40680577.45 - 40726973.52	0	0	0	0	1	0	0	1	0	0	1	2	3	0	0	5	5	9	7	12	10	7	10	10	13	13	18	14	16	18	8	10	8	13	9	2	3	5	1	2	0	0	1	0	0	0	0	0	0
40726973.52 - 40773369.60	0	0	0	0	0	0	0	0	0	0	1	0	3	3	0	3	5	1	8	5	7	7	9	14	12	12	12	13	15	16	15	13	4	7	8	8	5	2	2	2	2	0	0	0	0	0	0	0	0
40773369.60 - 40819765.68	0	0	0	0	0	0	0	0	0	0	0	3	3	5	3	4	5	5	6	6	4	10	15	11	7	14	13	14	9	17	15	15	15	10	4	4	2	3	0	1	0	1	1	1	0	0	0	0	0
40819765.68 - 40866161.75	0	0	0	0	0	0	1	1	0	1	2	0	4	1	4	2	1	6	2	12	12	12	13	8	10	15	14	11	12	11	19	8	13	10	6	6	4	3	1	3	1	0	0	0	1	1	0	0	0
40866161.75 - 40912557.83	0	0	0	0	0	0	1	1	1	2	2	3	1	3	1	2	9	10	7	8	9	5	8	4	15	13	12	12	11	21	8	8	11	5	6	1	3	0	1	3	0	0	0	1	0	0	0	0	0
40912557.83 - 40958953.90	0	0	0	0	0	0	0	0	0	0	1	0	2	3	2	3	4	8	9	2	10	8	10	10	9	10	13	16	13	13	18	2	10	2	4	3	2	5	2	3	0	1	0	0	0	0	0	0	0
40958953.90 - 41005349.98	0	0	0	0	0	0	1	0	1	1	1	0	0	3	4	8	6	4	7	6	7	8	11	13	7	13	14	12	18	12	12	5	12	6	6	6	1	1	3	0	0	0	1	0	0	0	0	0	0
41005349.98 - 41051746.06	0	0	0	0	0	2	0	2	1	1	1	2	3	5	4	5	5	10	3	8	8	6	13	12	2	11	11	11	12	12	11	12	4	10	7	3	2	0	2	2	0	0	0	0	0	0	0	0	0
41051746.06 - 41098142.13	0	0	0	0	0	0	0	2	1	1	2	0	0	2	2	2	3	6	6	4	10	8	8	11	14	17	10	10	13	11	11	10	12	10	5	4	2	0	1	1	1	0	0	0	0	0	0	0	0
41098142.13 - 41144538.21	0	0	0	0	0	0	0	0	2	3	0	0	1	1	5	3	11	4	9	6	2	9	7	10	8	6	9	9	10	10	10	3	4	1	3	4	1	4	0	0	0	0	0	1	0	0	0	0	0
41144538.21 - 41190934.28	0	0	0	0	0	1	1	3	0	2	1	2	0	1	4	6	3	5	9	9	9	7	8	18	10	7	15	12	10	12	12	12	4	3	4	4	2	3	0	0	0	0	0	0	0	0	0	0	0
41190934.28 - 41237330.36	0	0	0	0	0	0	1	0	1	1	3	1	5	7	5	5	4	3	3	11	12	10	14	10	12	11	23	14	11	4	8	6	6	10	6	1	1	4	0	0	0	0	0	0	0	0	0	0	0
41237330.36 - 41283726.44	0	0	0	1	0	0	0	1	1	2	2	2	3	4	5	3	3	7	7	9	10	3	16	11	9	13	16	11	12	9	5	9	6	8	5	4	0	0	3	1	0	0	0	0	0	0	0	0	0
41283726.44 - 41330122.51	0	0	0	0	1	0	1	2	1	2	3	1	6	2	1	6	3	4	7	5	9	6	13	5	14	10	7	12	2	13	8	7	5	3	1	2	1	1	0	0	0	0	1	1	0	0	0	0	0
41330122.51 - 41376518.59	0	0	0	0	0	0	0	0	2	1	0	3	4	3	6	3	6	6	6	6	5	11	8	8	14	9	7	14	10	7	7	7	6	3	3	2	1	0	1	0	0	0	0	0	0	0	0	0	0
41376518.59 - 41422914.66	0	0	0	0	0	1	0	0	0	1	2	0	2	2	3	2	5	4	9	6	7	14	7	8	9	21	7	10	12	5	5	6	12	2	5	2	2	1	2	0	0	0	0	0	0	0	0	0	0
41422914.66 - 41469310.74	0	0	0	0	0	1	0	0	1	0	0	2	3	5	5	6	8	2	8	7	6	10	8	14	9	11	5	13	14	8	10	5	3	7	2	0	1	1	0	0	0	0	0	0	0	0	0	0	0
41469310.74 - 41515706.82	0	0	0	0	0	0	0	0	1	2	0	4	3	2	2	5	3	4	5	7	6	7	9	10	11	9	10	19	5	5	10	8	5	2	4	2	1	0	0	0	0	0	0	0	0	0	0	0	0
41515706.82 - 41562102.89	0	0	0	0	1	0	0	1	3	1	1	3	2	4	4	4	1	6	7	11	18	10	15	14	9	10	6	9	12	11	6	8	1	3	2	1	2	0	0	0	0	0	0	0	0	0	0	0	0
41562102.89 - 41608498.97	0	0	0	0	0	0	0	3	0	1	1	1	2	3	6	5	6	9	10	12	5	5	9	6	7	12	12	13	5	6	3	3	5	1	2	1	0	1	0	0	0	0	0	0	0	0	0	0	0
41608498.97 - 41654895.04	0	0	0	0	0	0	0	1	1	1	2	1	2	0	2	4	0	6	11	10	8	11	10	18	13	10	11	13	10	7	6	4	2	2	3	1	0	0	0	1	1	0	0	0	0	0	0	0	0
41654895.04 - 41701291.12	0	0	0	0	0	1	1	3	2	0	5	2	4	3	4	5	6	7	4	8	11	14	15	13	8	11	7	9	3	6	7	9	2	3	5	0	0	0	0	0	0	0	0	0	0	0	0	0	0
41701291.12 - 41747687.20	0	0	0	0	0	0	0	1	2	0	2	2	2	0	4	6	7	5	6	6	9	9	9	8	10	10	15	7	9	10	7	7	5	1	0	2	0	2	0	0	0	0	0	0	0	0	0	0	0
41747687.20 - 41794083.27	0	0	0	0	0	0	0	0	3	1	1	4	1	3	4	4	5	11	4	8	7	9	7	7	15	9	11	8	6	9	9	3	3	1	1	0	1	0	0	0	0	0	0	0	0	0	0	0	0
41794083.27 - 41840479.35	0	0	0	0	0	1	1	0	1	1	0	1	4	2	1	11	7	4	10	5	14	2	6	9	17	9	10	7	5	7	7	3	2	1	0	3	0	0	1	0	0	0	0	0	0	0	0	0	0
41840479.35 - 41886875.42	0	0	0	0	0	0	1	1	2	1	1	1	5	1	1	5	5	4	5	10	11	11	9	10	9	10	15	9	8	5	7	2	2	2	4	1	0	0	0	0	0	0	0	0	0	0	0	0	0
41886875.42 - 41933271.50	0	0	0	0	0	0	1	3	1	0	1	1	2	1	3	4	4	7	6	6	8	6	6	7	7	10	9	7	9	3	4	1	3	3	0	0	0	0	0	0	1	0	0	0	0	0	0	0	0
41933271.50 - 41979667.58	0	0	0	0	0	0	1	0	0	4	0	1	2	1	6	4	6	7	7	6	16	15	13	8	5	10	7	12	3	0	0	3	0	2	0	0	0	1	0	0	0	0	0	0	0	0	0	0	0
41979667.58 - 42026063.65	0	1	0	1	1	0	1	0	3	2	4	2	2	3	3	2	4	8	5	9	12	7	13	11	5	1	8	6	6	1	4	5	2	1	0	0	0	0	0	0	0	0	0	0	0	0	0	0	0
42026063.65 - 42072459.73	0	0	0	0	1	0	0	0	1	1	4	0	1	4	5	7	7	8	8	3	15	6	10	14	11	7	13	4	6	9	5	0	3	1	1	0	0	0	0	0	0	0	0	0	0	0	0	0	0
42072459.73 - 42118855.80	0	1	0	0	0	2	0	0	0	0	0	2	5	3	2	3	4	5	8	6	8	6	13	9	9	9	9	7	3	3	1	4	4	2	0	0	0	0	0	0	0	0	0	0	0	0	0	0	0
42118855.80 - 42165251.88	0	0	0	0	0	0	2	1	1	2	1	3	5	3	3	4	9	10	7	12	9	8	5	7	6	7	5	7	8	8	3	1	1	0	0	0	1	0	0	0	0	0	0	0	0	0	0	0	0
42165251.88 - 42211647.96	0	1	1	1	0	0	0	1	2	0	2	1	5	9	3	5	1	6	8	5	9	5	8	9	8	4	4	9	7	5	2	0	0	1	0	0	0	0	0	0	0	0	0	0	0	0	0	0	0
42211647.96 - 42258044.03	0	0	0	0	2	3	0	0	0	2	2	4	0	1	7	3	2	5	6	9	9	9	9	5	3	13	8	8	9	3	3	2	2	2	0	0	0	0	0	0	0	0	0	0	0	0	0	0	0
42258044.03 - 42304440.11	0	1	0	0	0	1	0	0	0	0	1	2	4	1	1	8	2	14	8	10	5	7	9	9	9	7	4	6	2	6	1	2	2	2	0	0	0	0	0	0	0	0	0	0	0	0	0	0	0
42304440.11 - 42350836.18	0	0	0	0	2	2	2	0	1	1	1	1	2	4	6	3	5	8	7	7	12	8	12	12	9	6	5	6	1	0	3	0	1	0	0	0	0	0	0	0	0	0	0	0	0	0	0	0	0
42350836.18 - 42397232.26	1	0	0	0	0	1	0	1	3	1	1	2	3	4	4	3	5	5	2	9	5	9	7	18	4	6	4	7	1	3	0	2	0	0	0	0	0	0	0	0	0	0	0	0	0	0	0	0	0
42397232.26 - 42443628.34	0	1	0	0	0	1	0	2	1	0	1	5	1	2	4	7	6	5	6	11	6	7	6	7	10	7	3	4	6	4	1	2	1	0	0	0	0	0	0	0	0	0	0	0	0	0	0	0	0
42443628.34 - 42490024.41	0	0	0	0	0	0	0	0	1	3	3	1	4	6	5	2	4	5	7	7	9	9	4	5	11	7	8	10	3	3	1	1	0	0	0	0	0	0	0	0	0	0	0	0	0	0	0	0	0
42490024.41 - 42536420.49	0	0	0	1	0	0	0	2	2	1	1	1	1	4	3	9	3	7	7	8	10	9	9	4	4	9	6	7	2	2	0	4	0	0	0	0	0	0	0	0	0	0	0	0	0	0	0	0	0
42536420.49 - 42582816.56	0	0	0	0	0	0	0	1	0	2	2	0	4	2	6	6	6	9	8	9	14	9	7	6	5	9	4	5	3	0	1	1	1	0	0	0	0	0	0	0	0	0	0	0	0	0	0	0	0
42582816.56 - 42629212.64	0	0	0	0	1	0	0	0	0	0	3	5	2	4	4	2	5	5	3	9	7	8	12	6	5	8	5	2	6	1	0	1	0	0	0	0	0	0	0	0	0	0	0	0	0	0	0	0	0
42629212.64 - 42675608.72	0	0	0	0	0	0	0	2	1	1	0	0	2	2	4	6	5	8	5	2	12	14	5	7	6	7	4	6	3	0	1	1	0	0	0	0	0	0	0	0	0	0	0	0	0	0	0	0	0
42675608.72 - 42722004.79	0	0	0	0	0	0	2	0	3	1	2	0	2	4	4	7	4	8	9	7	10	8	4	6	5	8	4	1	0	0	1	0	0	0	0	0	0	0	0	0	0	0	0	0	0	0	0	0	0
42722004.79 - 42768400.87	0	0	0	0	0	0	1	0	1	1	1	2	2	3	6	8	7	4	6	9	7	10	10	7	2	9	7	4	0	2	0	0	0	0	0	0	0	0	0	0	0	0	0	0	0	0	0	0	0
42768400.87 - 42814796.94	0	0	0	0	0	0	1	1	0	2	1	5	3	3	5	2	6	9	6	5	8	7	7	3	5	3	0	1	2	2	0	0	0	0	0	0	0	0	0	0	0	0	0	0	0	0	0	0	0
42814796.94 - 42861193.02	0	0	0	2	0	0	1	1	3	1	1	1	3	4	3	3	1	7	3	5	4	9	5	5	3	3	2	3	0	1	1	0	0	0	0	0	0	0	0	0	0	0	0	0	0	0	0	0	0
42861193.02 - 42907589.10	0	0	0	0	0	0	0	0	0	0	1	2	3	5	3	5	1	10	4	9	6	9	12	7	6	2	3	1	0	0	0	0	0	0	0	0	0	0	0	0	0	0	0	0	0	0	0	0	0
42907589.10 - 42953985.17	0	0	0	0	1	0	0	0	1	1	2	1	2	3	4	5	5	7	5	7	7	6	9	4	2	4	3	3	2	0	1	0	0	0	0	0	0	0	0	0	0	0	0	0	0	0	0	0	0
42953985.17 - 43000381.25	0	0	0	2	0	1	1	0	2	0	3	1	2	4	1	5	5	4	7	13	9	5	13	6	5	3	3	2	1	2	0	0	0	0	0	0	0	0	0	0	0	0	0	0	0	0	0	0	0
43000381.25 - 43046777.32	0	0	0	0	0	1	2	0	0	4	3	1	2	6	6	3	8	12	8	3	10	5	5	4	3	5	2	0	0	1	0	0	0	0	0	0	0	0	0	0	0	0	0	0	0	0	0	0	0
43046777.32 - 43093173.40	0	0	0	0	0	0	1	0	2	0	0	0	6	2	5	6	5	9	10	8	5	4	6	3	2	3	4	1	0	0	0	0	0	0	0	0	0	0	0	0	0	0	0	0	0	0	0	0	0
43093173.40 - 43139569.48	0	0	0	0	0	1	0	0	0	0	2	3	4	7	5	3	5	9	10	8	10	4	6	2	6	1	1	2	0	0	0	0	0	0	0	0	0	0	0	0	0	0	0	0	0	0	0	0	0
43139569.48 - 43185965.55	0	0	0	0	0	0	0	0	2	2	3	2	3	2	7	6	7	8	3	6	8	4	4	4	5	0	0	0	0	0	0	0	0	0	0	0	0	0	0	0	0	0	0	0	0	0	0	0	0
43185965.55 - 43232361.63	1	0	1	0	0	0	2	0	3	2	0	3	8	3	5	6	8	9	8	4	9	3	5	1	4	1	1	1	0	0	0	0	0	0	0	0	0	0	0	0	0	0	0	0	0	0	0	0	0
43232361.63 - 43278757.70	0	0	0	0	0	2	1	1	0	0	0	1	4	2	5	5	6	6	7	4	6	2	4	1	1	2	3	1	0	0	0	0	0	0	0	0	0	0	0	0	0	0	0	0	0	0	0	0	0
43278757.70 - 43325153.78	0	0	0	0	0	0	2	0	0	1	3	0	2	2	4	2	6	10	2	5	3	1	2	4	2	2	0	0	0	0	0	0	0	0	0	0	0	0	0	0	0	0	0	0	0	0	0	0	0
43325153.78 - 43371549.86	0	0	1	0	1	0	1	0	0	0	3	4	5	4	4	5	7	7	3	5	5	2	3	1	1	2	1	2	0	0	0	0	0	0	0	0	0	0	0	0	0	0	0	0	0	0	0	0	0
43371549.86 - 43417945.93	0	0	2	0	0	0	1	1	0	1	4	6	7	6	6	3	7	8	6	5	6	4	3	2	0	0	1	1	1	0	0	0	0	0	0	0	0	0	0	0	0	0	0	0	0	0	0	0	0
43417945.93 - 43464342.01	0	0	0	0	0	0	0	0	2	1	2	3	2	4	2	6	4	5	2	4	4	1	1	2	1	0	0	0	0	0	0	0	0	0	0	0	0	0	0	0	0	0	0	0	0	0	0	0	0
43464342.01 - 43510738.08	0	0	1	1	1	0	1	0	1	2	3	5	2	2	4	3	6	7	7	2	2	6	1	3	0	1	0	0	0	0	0	0	0	0	0	0	0	0	0	0	0	0	0	0	0	0	0	0	0
43510738.08 - 43557134.16	0	0	0	0	0	0	0	4	1	1	4	4	4	3	2	3	5	7	4	2	4	3	2	2	2	0	0	0	0	0	0	0	0	0	0	0	0	0	0	0	0	0	0	0	0	0	0	0	0
43557134.16 - 43603530.24	0	1	0	0	0	0	0	1	1	1	0	3	4	2	10	5	6	2	5	10	2	1	2	0	1	0	0	0	0	0	0	0	0	0	0	0	0	0	0	0	0	0	0	0	0	0	0	0	0
43603530.24 - 43649926.31	1	0	0	0	0	0	1	0	1	1	5	2	2	4	3	4	4	9	5	3	1	4	3	0	1	0	0	0	0	0	0	0	0	0	0	0	0	0	0	0	0	0	0	0	0	0	0	0	0
43649926.31 - 43696322.39	0	0	0	1	3	0	0	1	1	1	2	2	5	3	7	0	3	7	5	2	3	2	1	2	0	0	0	0	0	0	0	0	0	0	0	0	0	0	0	0	0	0	0	0	0	0	0	0	0
43696322.39 - 43742718.46	0	0	1	0	0	0	0	1	3	3	4	0	2	4	7	6	3	3	5	5	4	2	1	0	0	0	0	0	0	0	0	0	0	0	0	0	0	0	0	0	0	0	0	0	0	0	0	0	0
43742718.46 - 43789114.54	0	0	0	0	1	1	0	0	0	5	3	4	4	1	2	2	5	1	3	3	3	1	1	1	1	0	0	0	0	0	0	0	0	0	0	0	0	0	0	0	0	0	0	0	0	0	0	0	0
43789114.54 - 43835510.62	0	0	1	0	1	2	1	4	3	1	0	0	3	5	1	4	4	7	2	3	3	0	1	0	1	0	0	0	0	0	0	0	0	0	0	0	0	0	0	0	0	0	0	0	0	0	0	0	0
43835510.62 - 43881906.69	0	0	1	1	0	0	0	3	1	0	3	2	2	3	4	6	5	2	6	1	4	1	2	1	0	0	0	0	0	0	0	0	0	0	0	0	0	0	0	0	0	0	0	0	0	0	0	0	0
43881906.69 - 43928302.77	1	0	0	0	0	0	0	1	0	0	1	3	7	1	6	2	4	3	1	0	2	3	1	0	0	0	1	0	0	0	0	0	0	0	0	0	0	0	0	0	0	0	0	0	0	0	0	0	0
43928302.77 - 43974698.84	0	0	0	0	1	1	0	2	1	4	3	5	3	2	6	6	6	4	0	2	2	0	2	0	0	1	0	0	0	0	0	0	0	0	0	0	0	0	0	0	0	0	0	0	0	0	0	0	0
43974698.84 - 44021094.92	0	0	0	0	0	0	1	0	0	2	1	2	5	7	7	3	3	3	0	2	3	0	3	0	0	0	0	0	0	0	0	0	0	0	0	0	0	0	0	0	0	0	0	0	0	0	0	0	0
44021094.92 - 44067491.00	0	0	0	0	1	0	0	2	1	2	1	3	3	2	4	3	4	5	6	1	1	2	1	0	0	0	0	0	0	0	0	0	0	0	0	0	0	0	0	0	0	0	0	0	0	0	0	0	0
44067491.00 - 44113887.07	0	0	0	0	0	0	2	0	1	4	1	0	2	8	2	5	4	6	2	2	2	0	0	1	0	0	0	0	0	0	0	0	0	0	0	0	0	0	0	0	0	0	0	0	0	0	0	0	0
44113887.07 - 44160283.15	0	0	0	0	0	0	0	1	1	0	1	1	4	3	1	7	4	3	3	1	1	1	1	0	0	0	0	0	0	0	0	0	0	0	0	0	0	0	0	0	0	0	0	0	0	0	0	0	0
44160283.15 - 44206679.22	0	0	1	1	0	0	1	0	1	0	1	2	0	4	5	3	2	1	2	1	0	0	1	0	0	0	0	0	0	0	0	0	0	0	0	0	0	0	0	0	0	0	0	0	0	0	0	0	0
44206679.22 - 44253075.30	0	0	0	0	1	0	0	1	3	2	3	0	4	3	3	5	5	2	2	2	2	0	2	0	0	0	0	0	0	0	0	0	0	0	0	0	0	0	0	0	0	0	0	0	0	0	0	0	0
44253075.30 - 44299471.38	0	0	0	0	0	0	1	1	3	2	2	3	5	3	4	3	2	3	1	1	0	1	0	0	0	0	0	0	0	0	0	0	0	0	0	0	0	0	0	0	0	0	0	0	0	0	0	0	0
44299471.38 - 44345867.45	1	0	0	1	1	0	0	0	1	1	2	3	2	2	4	6	1	4	2	0	1	0	0	0	0	0	0	0	0	0	0	0	0	0	0	0	0	0	0	0	0	0	0	0	0	0	0	0	0
44345867.45 - 44392263.53	0	0	0	0	0	0	0	1	0	3	3	4	1	3	2	4	1	1	0	0	0	0	0	0	0	0	0	0	0	0	0	0	0	0	0	0	0	0	0	0	0	0	0	0	0	0	0	0	0
44392263.53 - 44438659.60	0	0	0	0	1	1	0	1	0	1	3	4	2	2	4	1	2	2	0	0	0	0	0	0	0	0	0	0	0	0	0	0	0	0	0	0	0	0	0	0	0	0	0	0	0	0	0	0	0
44438659.60 - 44485055.68	0	0	0	0	0	0	0	1	0	4	1	2	3	3	2	4	2	0	1	0	2	0	0	0	0	0	0	0	0	0	0	0	0	0	0	0	0	0	0	0	0	0	0	0	0	0	0	0	0
44485055.68 - 44531451.76	0	0	0	0	0	0	0	0	0	4	1	0	3	3	4	2	2	1	1	2	0	1	1	0	0	0	0	0	0	0	0	0	0	0	0	0	0	0	0	0	0	0	0	0	0	0	0	0	0
44531451.76 - 44577847.83	0	0	1	0	0	0	0	0	1	0	0	4	3	6	3	3	6	2	1	0	0	0	0	0	0	0	0	0	0	0	0	0	0	0	0	0	0	0	0	0	0	0	0	0	0	0	0	0	0
44577847.83 - 44624243.91	0	1	0	1	0	1	0	1	2	4	3	0	3	2	3	4	2	1	1	0	0	0	0	0	0	0	0	0	0	0	0	0	0	0	0	0	0	0	0	0	0	0	0	0	0	0	0	0	0
44624243.91 - 44670639.98	0	0	0	0	0	0	2	0	1	2	3	0	2	2	1	0	1	1	2	0	0	0	0	0	0	0	0	0	0	0	0	0	0	0	0	0	0	0	0	0	0	0	0	0	0	0	0	0	0
44670639.98 - 44717036.06	0	1	0	0	0	0	1	0	1	1	0	1	3	3	0	0	1	1	0	1	0	0	0	0	0	0	0	0	0	0	0	0	0	0	0	0	0	0	0	0	0	0	0	0	0	0	0	0	0
44717036.06 - 44763432.14	0	0	0	0	0	2	1	1	0	3	0	2	2	2	0	4	3	0	0	0	0	0	0	0	0	0	0	0	0	0	0	0	0	0	0	0	0	0	0	0	0	0	0	0	0	0	0	0	0
44763432.14 - 44809828.21	0	0	0	0	0	1	0	0	0	2	2	1	3	1	3	3	3	0	0	0	0	0	0	0	0	0	0	0	0	0	0	0	0	0	0	0	0	0	0	0	0	0	0	0	0	0	0	0	0
44809828.21 - 44856224.29	0	0	0	0	0	0	0	0	2	3	1	2	2	1	1	0	1	0	0	0	1	1	0	0	0	0	0	0	0	0	0	0	0	0	0	0	0	0	0	0	0	0	0	0	0	0	0	0	0
44856224.29 - 44902620.36	0	0	0	0	0	1	0	2	2	0	2	3	1	2	0	1	0	2	0	0	0	0	0	0	0	0	0	0	0	0	0	0	0	0	0	0	0	0	0	0	0	0	0	0	0	0	0	0	0
44902620.36 - 44949016.44	0	0	0	0	1	0	0	1	1	2	1	3	4	0	1	0	0	0	0	0	0	0	0	0	0	0	0	0	0	0	0	0	0	0	0	0	0	0	0	0	0	0	0	0	0	0	0	0	0
44949016.44 - 44995412.52	0	0	0	0	0	1	0	0	1	3	8	3	0	1	1	1	0	0	1	0	0	0	0	0	0	0	0	0	0	0	0	0	0	0	0	0	0	0	0	0	0	0	0	0	0	0	0	0	0
44995412.52 - 45041808.59	0	0	0	0	0	0	1	2	2	2	3	2	2	1	4	1	0	1	0	0	0	0	0	0	0	0	0	0	0	0	0	0	0	0	0	0	0	0	0	0	0	0	0	0	0	0	0	0	0
45041808.59 - 45088204.67	0	0	0	0	0	0	0	3	1	0	0	1	0	0	2	0	1	0	0	0	0	0	0	0	0	0	0	0	0	0	0	0	0	0	0	0	0	0	0	0	0	0	0	0	0	0	0	0	0
45088204.67 - 45134600.74	0	0	0	0	0	0	1	0	0	2	2	1	1	2	1	0	0	0	0	0	0	0	0	0	0	0	0	0	0	0	0	0	0	0	0	0	0	0	0	0	0	0	0	0	0	0	0	0	0
45134600.74 - 45180996.82	0	0	0	0	0	1	1	1	2	0	2	3	5	1	3	0	1	0	0	0	0	0	0	0	0	0	0	0	0	0	0	0	0	0	0	0	0	0	0	0	0	0	0	0	0	0	0	0	0
45180996.82 - 45227392.90	1	0	0	0	0	0	0	1	1	1	2	1	0	1	1	1	0	0	0	0	0	0	0	0	0	0	0	0	0	0	0	0	0	0	0	0	0	0	0	0	0	0	0	0	0	0	0	0	0
45227392.90 - 45273788.97	0	0	0	1	1	0	0	0	0	2	2	1	0	0	0	0	0	0	0	0	0	0	0	0	0	0	0	0	0	0	0	0	0	0	0	0	0	0	0	0	0	0	0	0	0	0	0	0	0
45273788.97 - 45320185.05	0	0	0	0	0	0	2	1	0	2	2	1	0	1	1	0	0	0	1	0	0	0	0	0	0	0	0	0	0	0	0	0	0	0	0	0	0	0	0	0	0	0	0	0	0	0	0	0	0
45320185.05 - 45366581.12	0	0	0	0	0	0	0	0	0	0	2	0	2	1	0	0	0	0	0	0	0	0	0	0	0	0	0	0	0	0	0	0	0	0	0	0	0	0	0	0	0	0	0	0	0	0	0	0	0
45366581.12 - 45412977.20	0	0	0	0	1	1	2	1	3	1	0	1	0	0	1	1	0	0	0	0	0	0	0	0	0	0	0	0	0	0	0	0	0	0	0	0	0	0	0	0	0	0	0	0	0	0	0	0	0
45412977.20 - 45459373.28	0	0	0	0	0	1	0	1	1	1	2	1	1	0	0	0	0	0	0	0	0	0	0	0	0	0	0	0	0	0	0	0	0	0	0	0	0	0	0	0	0	0	0	0	0	0	0	0	0
45459373.28 - 45505769.35	0	0	0	0	0	1	0	1	1	2	0	0	0	0	0	0	0	0	0	0	0	0	0	0	0	0	0	0	0	0	0	0	0	0	0	0	0	0	0	0	0	0	0	0	0	0	0	0	0
45505769.35 - 45552165.43	0	0	0	0	0	0	0	0	0	1	2	0	1	0	1	0	0	0	0	0	0	0	0	0	0	0	0	0	0	0	0	0	0	0	0	0	0	0	0	0	0	0	0	0	0	0	0	0	0
45552165.43 - 45598561.50	0	0	0	0	1	0	1	0	0	0	1	2	1	1	0	0	0	0	0	0	0	0	0	0	0	0	0	0	0	0	0	0	0	0	0	0	0	0	0	0	0	0	0	0	0	0	0	0	0
45598561.50 - 45644957.58	0	1	0	0	0	0	0	1	1	0	0	0	0	0	0	0	0	0	0	0	0	0	0	0	0	0	0	0	0	0	0	0	0	0	0	0	0	0	0	0	0	0	0	0	0	0	0	0	0
45644957.58 - 45691353.66	0	0	1	0	0	0	1	0	2	1	2	0	1	0	0	0	0	0	0	0	0	0	0	0	0	0	0	0	0	0	0	0	0	0	0	0	0	0	0	0	0	0	0	0	0	0	0	0	0
45691353.66 - 45737749.73	0	0	0	0	0	0	1	0	0	0	0	0	0	1	0	0	0	0	0	0	0	0	0	0	0	0	0	0	0	0	0	0	0	0	0	0	0	0	0	0	0	0	0	0	0	0	0	0	0
45737749.73 - 45784145.81	0	0	0	2	0	0	1	0	0	0	0	0	0	0	0	0	0	0	0	0	0	0	0	0	0	0	0	0	0	0	0	0	0	0	0	0	0	0	0	0	0	0	0	0	0	0	0	0	0
45784145.81 - 45830541.88	0	0	0	0	0	1	1	0	0	1	0	1	0	0	0	0	0	0	0	0	0	0	0	0	0	0	0	0	0	0	0	0	0	0	0	0	0	0	0	0	0	0	0	0	0	0	0	0	0
45830541.88 - 45876937.96	0	0	0	0	0	2	1	1	0	1	1	1	1	0	0	0	0	0	0	0	0	0	0	0	0	0	0	0	0	0	0	0	0	0	0	0	0	0	0	0	0	0	0	0	0	0	0	0	0
45876937.96 - 45923334.04	0	1	0	0	0	1	0	0	0	0	0	0	0	0	0	0	0	0	0	0	0	0	0	0	0	0	0	0	0	0	0	0	0	0	0	0	0	0	0	0	0	0	0	0	0	0	0	0	0
45923334.04 - 45969730.11	0	0	0	0	1	1	0	2	0	0	1	0	0	0	0	0	0	0	0	0	0	0	0	0	0	0	0	0	0	0	0	0	0	0	0	0	0	0	0	0	0	0	0	0	0	0	0	0	0
45969730.11 - 46016126.19	0	0	0	0	0	2	1	1	0	0	1	0	1	0	0	0	0	0	0	0	0	0	0	0	0	0	0	0	0	0	0	0	0	0	0	0	0	0	0	0	0	0	0	0	0	0	0	0	0
46016126.19 - 46062522.26	0	0	0	1	0	2	1	0	0	1	0	0	0	0	0	0	0	0	0	0	0	0	0	0	0	0	0	0	0	0	0	0	0	0	0	0	0	0	0	0	0	0	0	0	0	0	0	0	0
46062522.26 - 46108918.34	0	0	1	0	0	0	1	0	0	0	0	1	0	0	0	0	0	0	0	0	0	0	0	0	0	0	0	0	0	0	0	0	0	0	0	0	0	0	0	0	0	0	0	0	0	0	0	0	0
46108918.34 - 46155314.42	0	0	1	1	0	0	0	1	0	0	0	0	0	0	0	0	0	0	0	0	0	0	0	0	0	0	0	0	0	0	0	0	0	0	0	0	0	0	0	0	0	0	0	0	0	0	0	0	0
46155314.42 - 46201710.49	0	0	0	0	0	1	0	0	0	0	2	0	0	0	0	0	0	0	0	0	0	0	0	0	0	0	0	0	0	0	0	0	0	0	0	0	0	0	0	0	0	0	0	0	0	0	0	0	0
46201710.49 - 46248106.57	0	0	0	0	0	1	0	1	0	0	0	0	0	0	0	0	0	0	0	0	0	0	0	0	0	0	0	0	0	0	0	0	0	0	0	0	0	0	0	0	0	0	0	0	0	0	0	0	0
46248106.57 - 46294502.64	0	0	0	0	0	0	2	0	0	1	0	0	0	0	0	0	0	0	0	0	0	0	0	0	0	0	0	0	0	0	0	0	0	0	0	0	0	0	0	0	0	0	0	0	0	0	0	0	0
46294502.64 - 46340898.72	0	1	0	0	0	0	1	0	0	0	0	0	0	0	0	0	0	0	0	0	0	0	0	0	0	0	0	0	0	0	0	0	0	0	0	0	0	0	0	0	0	0	0	0	0	0	0	0	0
46340898.72 - 46387294.80	0	0	0	0	0	0	0	0	0	0	0	0	0	0	0	0	0	0	0	0	0	0	0	0	0	0	0	0	0	0	0	0	0	0	0	0	0	0	0	0	0	0	0	0	0	0	0	0	0
46387294.80 - 46433690.87	0	1	1	0	0	0	0	0	0	0	0	0	0	0	0	0	0	0	0	0	0	0	0	0	0	0	0	0	0	0	0	0	0	0	0	0	0	0	0	0	0	0	0	0	0	0	0	0	0
46433690.87 - 46480086.95	0	0	0	0	0	0	1	0	0	0	0	0	0	0	0	0	0	0	0	0	0	0	0	0	0	0	0	0	0	0	0	0	0	0	0	0	0	0	0	0	0	0	0	0	0	0	0	0	0
46480086.95 - 46526483.02	0	0	0	1	0	1	0	0	0	0	0	0	0	0	0	0	0	0	0	0	0	0	0	0	0	0	0	0	0	0	0	0	0	0	0	0	0	0	0	0	0	0	0	0	0	0	0	0	0
46526483.02 - 46572879.10	0	0	0	0	0	0	0	0	0	0	0	0	0	0	0	0	0	0	0	0	0	0	0	0	0	0	0	0	0	0	0	0	0	0	0	0	0	0	0	0	0	0	0	0	0	0	0	0	0
46572879.10 - 46619275.18	0	0	0	0	1	0	1	0	1	0	0	0	0	0	0	0	0	0	0	0	0	0	0	0	0	0	0	0	0	0	0	0	0	0	0	0	0	0	0	0	0	0	0	0	0	0	0	0	0
46619275.18 - 46665671.25	0	0	0	0	0	0	1	0	0	0	0	0	0	0	0	0	0	0	0	0	0	0	0	0	0	0	0	0	0	0	0	0	0	0	0	0	0	0	0	0	0	0	0	0	0	0	0	0	0
46665671.25 - 46712067.33	0	0	0	0	1	0	0	1	0	0	0	0	0	0	0	0	0	0	0	0	0	0	0	0	0	0	0	0	0	0	0	0	0	0	0	0	0	0	0	0	0	0	0	0	0	0	0	0	0
46712067.33 - 46758463.40	0	0	0	1	0	0	0	0	0	0	0	0	0	0	0	0	0	0	0	0	0	0	0	0	0	0	0	0	0	0	0	0	0	0	0	0	0	0	0	0	0	0	0	0	0	0	0	0	0
46758463.40 - 46804859.48	0	0	0	0	0	0	0	0	0	0	0	0	0	0	0	0	0	0	0	0	0	0	0	0	0	0	0	0	0	0	0	0	0	0	0	0	0	0	0	0	0	0	0	0	0	0	0	0	0
46804859.48 - 46851255.56	0	0	0	0	0	0	0	0	0	0	0	0	0	0	0	0	0	0	0	0	0	0	0	0	0	0	0	0	0	0	0	0	0	0	0	0	0	0	0	0	0	0	0	0	0	0	0	0	0
46851255.56 - 46897651.63	0	0	0	0	0	0	0	0	0	0	0	0	0	0	0	0	0	0	0	0	0	0	0	0	0	0	0	0	0	0	0	0	0	0	0	0	0	0	0	0	0	0	0	0	0	0	0	0	0
46897651.63 - 46944047.71	0	0	0	0	0	1	0	1	0	0	0	0	0	0	0	0	0	0	0	0	0	0	0	0	0	0	0	0	0	0	0	0	0	0	0	0	0	0	0	0	0	0	0	0	0	0	0	0	0
46944047.71 - 46990443.78	0	0	0	1	0	0	0	0	1	0	0	0	0	0	0	0	0	0	0	0	0	0	0	0	0	0	0	0	0	0	0	0	0	0	0	0	0	0	0	0	0	0	0	0	0	0	0	0	0
46990443.78 - 47036839.86	0	0	0	0	1	0	0	0	0	0	0	0	0	0	0	0	0	0	0	0	0	0	0	0	0	0	0	0	0	0	0	0	0	0	0	0	0	0	0	0	0	0	0	0	0	0	0	0	0
47036839.86 - 47083235.94	0	0	0	0	0	0	0	0	0	0	0	0	0	0	0	0	0	0	0	0	0	0	0	0	0	0	0	0	0	0	0	0	0	0	0	0	0	0	0	0	0	0	0	0	0	0	0	0	0
47083235.94 - 47129632.01	0	0	0	1	0	0	0	0	0	0	0	0	0	0	0	0	0	0	0	0	0	0	0	0	0	0	0	0	0	0	0	0	0	0	0	0	0	0	0	0	0	0	0	0	0	0	0	0	0
47129632.01 - 47176028.09	0	0	0	0	0	0	0	0	0	0	0	0	0	0	0	0	0	0	0	0	0	0	0	0	0	0	0	0	0	0	0	0	0	0	0	0	0	0	0	0	0	0	0	0	0	0	0	0	0
47176028.09 - 47222424.16	0	0	1	0	0	0	0	0	0	0	0	0	0	0	0	0	0	0	0	0	0	0	0	0	0	0	0	0	0	0	0	0	0	0	0	0	0	0	0	0	0	0	0	0	0	0	0	0	0
47222424.16 - 47268820.24	0	0	0	0	0	0	0	0	0	0	0	0	0	0	0	0	0	0	0	0	0	0	0	0	0	0	0	0	0	0	0	0	0	0	0	0	0	0	0	0	0	0	0	0	0	0	0	0	0
47268820.24 - 47315216.32	0	0	0	0	0	0	0	0	0	0	0	0	0	0	0	0	0	0	0	0	0	0	0	0	0	0	0	0	0	0	0	0	0	0	0	0	0	0	0	0	0	0	0	0	0	0	0	0	0
47315216.32 - 47361612.39	0	0	0	0	0	0	0	0	0	0	0	0	0	0	0	0	0	0	0	0	0	0	0	0	0	0	0	0	0	0	0	0	0	0	0	0	0	0	0	0	0	0	0	0	0	0	0	0	0
47361612.39 - 47408008.47	0	0	0	0	0	0	0	0	0	0	0	0	0	0	0	0	0	0	0	0	0	0	0	0	0	0	0	0	0	0	0	0	0	0	0	0	0	0	0	0	0	0	0	0	0	0	0	0	0
47408008.47 - 47454404.54	0	0	0	0	0	0	0	0	0	0	0	0	0	0	0	0	0	0	0	0	0	0	0	0	0	0	0	0	0	0	0	0	0	0	0	0	0	0	0	0	0	0	0	0	0	0	0	0	0
47454404.54 - 47500800.62	0	0	0	0	0	0	0	0	0	0	0	0	0	0	0	0	0	0	0	0	0	0	0	0	0	0	0	0	0	0	0	0	0	0	0	0	0	0	0	0	0	0	0	0	0	0	0	0	0
47500800.62 - 47547196.70	0	0	0	0	0	0	0	0	0	0	0	0	0	0	0	0	0	0	0	0	0	0	0	0	0	0	0	0	0	0	0	0	0	0	0	0	0	0	0	0	0	0	0	0	0	0	0	0	0
47547196.70 - 47593592.77	0	0	0	0	0	0	0	0	0	0	0	0	0	0	0	0	0	0	0	0	0	0	0	0	0	0	0	0	0	0	0	0	0	0	0	0	0	0	0	0	0	0	0	0	0	0	0	0	0
47593592.77 - 47639988.85	0	0	0	0	0	0	0	0	0	0	0	0	0	0	0	0	0	0	0	0	0	0	0	0	0	0	0	0	0	0	0	0	0	0	0	0	0	0	0	0	0	0	0	0	0	0	0	0	0
47639988.85 - 47686384.92	0	0	0	0	0	0	0	0	0	0	0	0	0	0	0	0	0	0	0	0	0	0	0	0	0	0	0	0	0	0	0	0	0	0	0	0	0	0	0	0	0	0	0	0	0	0	0	0	0
47686384.92 - 47732781.00	1	0	0	0	0	0	0	0	0	0	0	0	0	0	0	0	0	0	0	0	0	0	0	0	0	0	0	0	0	0	0	0	0	0	0	0	0	0	0	0	0	0	0	0	0	0	0	0	0
Real edges indirect path values	Distance bin edges
Indirect path value (length 3) bin edges	0.06 - 0.50	0.50 - 0.95	0.95 - 1.39	1.39 - 1.83	1.83 - 2.28	2.28 - 2.72	2.72 - 3.16	3.16 - 3.61	3.61 - 4.05	4.05 - 4.49	4.49 - 4.94	4.94 - 5.38	5.38 - 5.82	5.82 - 6.27	6.27 - 6.71	6.71 - 7.15	7.15 - 7.60	7.60 - 8.04	8.04 - 8.48	8.48 - 8.93	8.93 - 9.37	9.37 - 9.81	9.81 - 10.26	10.26 - 10.70	10.70 - 11.14	11.14 - 11.58	11.58 - 12.03	12.03 - 12.47	12.47 - 12.91	12.91 - 13.36	13.36 - 13.80	13.80 - 14.24	14.24 - 14.69	14.69 - 15.13	15.13 - 15.57	15.57 - 16.02	16.02 - 16.46	16.46 - 16.90	16.90 - 17.35	17.35 - 17.79	17.79 - 18.23	18.23 - 18.68	18.68 - 19.12	19.12 - 19.56	19.56 - 20.01	20.01 - 20.45	20.45 - 20.89	20.89 - 21.34	21.34 - 21.78
1336705.00 - 1383101.08	0	0	0	0	0	0	0	0	0	0	0	0	0	0	0	0	0	0	0	0	0	0	0	0	0	0	0	0	0	0	0	0	0	0	0	0	0	0	0	0	0	0	0	0	0	0	0	0	0
1383101.08 - 1429497.15	0	0	0	0	0	0	0	0	0	0	0	0	0	0	0	0	0	0	0	0	0	0	0	0	0	0	0	0	0	0	0	0	0	0	0	0	0	0	0	0	0	0	0	0	0	0	0	0	0
1429497.15 - 1475893.23	0	0	0	0	0	0	0	0	0	0	0	0	0	0	0	0	0	0	0	0	0	0	0	0	0	0	0	0	0	0	0	0	0	0	0	0	0	0	0	0	0	0	0	0	0	0	0	0	0
1475893.23 - 1522289.30	0	0	0	0	0	0	0	0	0	0	0	0	0	0	0	0	0	0	0	0	0	0	0	0	0	0	0	0	0	0	0	0	0	0	0	0	0	0	0	0	0	0	0	0	0	0	0	0	0
1522289.30 - 1568685.38	0	0	0	0	0	0	0	0	0	0	0	0	0	0	0	0	0	0	0	0	0	0	0	0	0	0	0	0	0	0	0	0	0	0	0	0	0	0	0	0	0	0	0	0	0	0	0	0	0
1568685.38 - 1615081.46	0	0	0	0	0	0	0	0	0	0	0	0	0	0	0	0	0	0	0	0	0	0	0	0	0	0	0	0	0	0	0	0	0	0	0	0	0	0	0	0	0	0	0	0	0	0	0	0	0
1615081.46 - 1661477.53	0	0	0	0	0	0	0	0	0	0	0	0	0	0	0	0	0	0	0	0	0	0	0	0	0	0	0	0	0	0	0	0	0	0	0	0	0	0	0	0	0	0	0	0	0	0	0	0	0
1661477.53 - 1707873.61	0	0	0	0	0	0	0	0	0	0	0	0	0	0	0	0	0	0	0	0	0	0	0	0	0	0	0	0	0	0	0	0	0	0	0	0	0	0	0	0	0	0	0	0	0	0	0	0	0
1707873.61 - 1754269.68	0	0	0	0	0	0	0	0	0	0	0	0	0	0	0	0	0	0	0	0	0	0	0	0	0	0	0	0	0	0	0	0	0	0	0	0	0	0	0	0	0	0	0	0	0	0	0	0	0
1754269.68 - 1800665.76	0	0	0	0	0	0	0	0	0	0	0	0	0	0	0	0	0	0	0	0	0	0	0	0	0	0	0	0	0	0	0	0	0	0	0	0	0	0	0	0	0	0	0	0	0	0	0	0	0
1800665.76 - 1847061.84	0	0	0	0	0	0	0	0	0	0	0	0	0	0	0	0	0	0	0	0	0	0	0	0	0	0	0	0	0	0	0	0	0	0	0	0	0	0	0	0	0	0	0	0	0	0	0	0	0
1847061.84 - 1893457.91	0	0	0	0	0	0	0	0	0	0	0	0	0	0	0	0	0	0	0	0	0	0	0	0	0	0	0	0	0	0	0	0	0	0	0	0	0	0	0	0	0	0	0	0	0	0	0	0	0
1893457.91 - 1939853.99	0	0	0	0	0	0	0	0	0	0	0	0	0	0	0	0	0	0	0	0	0	0	0	0	0	0	0	0	0	0	0	0	0	0	0	0	0	0	0	0	0	0	0	0	0	0	0	0	0
1939853.99 - 1986250.06	0	0	0	0	0	0	0	0	0	0	0	0	0	0	0	0	0	0	0	0	0	0	0	0	0	0	0	0	0	0	0	0	0	0	0	0	0	0	0	0	0	0	0	0	0	0	0	0	0
1986250.06 - 2032646.14	0	0	0	0	0	0	0	0	0	0	0	0	0	0	0	0	0	0	0	0	0	0	0	0	0	0	0	0	0	0	0	0	0	0	0	0	0	0	0	0	0	0	0	0	0	0	0	0	0
2032646.14 - 2079042.22	0	0	0	0	0	0	0	0	0	0	0	0	0	0	0	0	0	0	0	0	0	0	0	0	0	0	0	0	0	0	0	0	0	0	0	0	0	0	0	0	0	0	0	0	0	0	0	0	0
2079042.22 - 2125438.29	0	0	0	0	0	0	0	0	0	0	0	0	0	0	0	0	0	0	0	0	0	0	0	0	0	0	0	0	0	0	0	0	0	0	0	0	0	0	0	0	0	0	0	0	0	0	0	0	0
2125438.29 - 2171834.37	0	0	0	0	0	0	0	0	0	0	0	0	0	0	0	0	0	0	0	0	0	0	0	0	0	0	0	0	0	0	0	0	0	0	0	0	0	0	0	0	0	0	0	0	0	0	0	0	0
2171834.37 - 2218230.44	0	0	0	0	0	0	0	0	0	0	0	0	0	0	0	0	0	0	0	0	0	0	0	0	0	0	0	0	0	0	0	0	0	0	0	0	0	0	0	0	0	0	0	0	0	0	0	0	0
2218230.44 - 2264626.52	0	0	0	0	0	0	0	0	0	0	0	0	0	0	0	0	0	0	0	0	0	0	0	0	0	0	0	0	0	0	0	0	0	0	0	0	0	0	0	0	0	0	0	0	0	0	0	0	0
2264626.52 - 2311022.60	0	0	0	0	0	0	0	0	0	0	0	0	0	0	0	0	0	0	0	0	0	0	0	0	0	0	0	0	0	0	0	0	0	0	0	0	0	0	0	0	0	0	0	0	0	0	0	0	0
2311022.60 - 2357418.67	0	0	0	0	0	0	0	0	0	0	0	0	0	0	0	0	0	0	0	0	0	0	0	0	0	0	0	0	0	0	0	0	0	0	0	0	0	0	0	0	0	0	0	0	0	0	0	0	0
2357418.67 - 2403814.75	0	0	0	0	0	0	0	0	0	0	0	0	0	0	0	0	0	0	0	0	0	0	0	0	0	0	0	0	0	0	0	0	0	0	0	0	0	0	0	0	0	0	0	0	0	0	0	0	0
2403814.75 - 2450210.82	0	0	0	0	0	0	0	0	0	0	0	0	0	0	0	0	0	0	0	0	0	0	0	0	0	0	0	0	0	0	0	0	0	0	0	0	0	0	0	0	0	0	0	0	0	0	0	0	0
2450210.82 - 2496606.90	0	0	0	0	0	0	0	0	0	0	0	0	0	0	0	0	0	0	0	0	0	0	0	0	0	0	0	0	0	0	0	0	0	0	0	0	0	0	0	0	0	0	0	0	0	0	0	0	0
2496606.90 - 2543002.98	0	0	0	0	0	0	0	0	0	0	0	0	0	0	0	0	0	0	0	0	0	0	0	0	0	0	0	0	0	0	0	0	0	0	0	0	0	0	0	0	0	0	0	0	0	0	0	0	0
2543002.98 - 2589399.05	0	0	0	0	0	0	0	0	0	0	0	0	0	0	0	0	0	0	0	0	0	0	0	0	0	0	0	0	0	0	0	0	0	0	0	0	0	0	0	0	0	0	0	0	0	0	0	0	0
2589399.05 - 2635795.13	0	0	0	0	0	0	0	0	0	0	0	0	0	0	0	0	0	0	0	0	0	0	0	0	0	0	0	0	0	0	0	0	0	0	0	0	0	0	0	0	0	0	0	0	0	0	0	0	0
2635795.13 - 2682191.20	0	0	0	0	0	0	0	0	0	0	0	0	0	0	0	0	0	0	0	0	0	0	0	0	0	0	0	0	0	0	0	0	0	0	0	0	0	0	0	0	0	0	0	0	0	0	0	0	0
2682191.20 - 2728587.28	0	0	0	0	0	0	0	0	0	0	0	0	0	0	0	0	0	0	0	0	0	0	0	0	0	0	0	0	0	0	0	0	0	0	0	0	0	0	0	0	0	0	0	0	0	0	0	0	0
2728587.28 - 2774983.36	0	0	0	0	0	0	0	0	0	0	0	0	0	0	0	0	0	0	0	0	0	0	0	0	0	0	0	0	0	0	0	0	0	0	0	0	0	0	0	0	0	0	0	0	0	0	0	0	0
2774983.36 - 2821379.43	0	0	0	0	0	0	0	0	0	0	0	0	0	0	0	0	0	0	0	0	0	0	0	0	0	0	0	0	0	0	0	0	0	0	0	0	0	0	0	0	0	0	0	0	0	0	0	0	0
2821379.43 - 2867775.51	0	0	0	0	0	0	0	0	0	0	0	0	0	0	0	0	0	0	0	0	0	0	0	0	0	0	0	0	0	0	0	0	0	0	0	0	0	0	0	0	0	0	0	0	0	0	0	0	0
2867775.51 - 2914171.58	0	0	0	0	0	0	0	0	0	0	0	0	0	0	0	0	0	0	0	0	0	0	0	0	0	0	0	0	0	0	0	0	0	0	0	0	0	0	0	0	0	0	0	0	0	0	0	0	0
2914171.58 - 2960567.66	0	0	0	0	0	0	0	0	0	0	0	0	0	0	0	0	0	0	0	0	0	0	0	0	0	0	0	0	0	0	0	0	0	0	0	0	0	0	0	0	0	0	0	0	0	0	0	0	0
2960567.66 - 3006963.74	0	0	0	0	0	0	0	0	0	0	0	0	0	0	0	0	0	0	0	0	0	0	0	0	0	0	0	0	0	0	0	0	0	0	0	0	0	0	0	0	0	0	0	0	0	0	0	0	0
3006963.74 - 3053359.81	0	0	0	0	0	0	0	0	0	0	0	0	0	0	0	0	0	0	0	0	0	0	0	0	0	0	0	0	0	0	0	0	0	0	0	0	0	0	0	0	0	0	0	0	0	0	0	0	0
3053359.81 - 3099755.89	0	0	0	0	0	0	0	0	0	0	0	0	0	0	0	0	0	0	0	0	0	0	0	0	0	0	0	0	0	0	0	0	0	0	0	0	0	0	0	0	0	0	0	0	0	0	0	0	0
3099755.89 - 3146151.96	0	0	0	0	0	0	0	0	0	0	0	0	0	0	0	0	0	0	0	0	0	0	0	0	0	0	0	0	0	0	0	0	0	0	0	0	0	0	0	0	0	0	0	0	0	0	0	0	0
3146151.96 - 3192548.04	0	0	0	0	0	0	0	0	0	0	0	0	0	0	0	0	0	0	0	0	0	0	0	0	0	0	0	0	0	0	0	0	0	0	0	0	0	0	0	0	0	0	0	0	0	0	0	0	0
3192548.04 - 3238944.12	0	0	0	0	0	0	0	0	0	0	0	0	0	0	0	0	0	0	0	0	0	0	0	0	0	0	0	0	0	0	0	0	0	0	0	0	0	0	0	0	0	0	0	0	0	0	0	0	0
3238944.12 - 3285340.19	0	0	0	0	0	0	0	0	0	0	0	0	0	0	0	0	0	0	0	0	0	0	0	0	0	0	0	0	0	0	0	0	0	0	0	0	0	0	0	0	0	0	0	0	0	0	0	0	0
3285340.19 - 3331736.27	0	0	0	0	0	0	0	0	0	0	0	0	0	0	0	0	0	0	0	0	0	0	0	0	0	0	0	0	0	0	0	0	0	0	0	0	0	0	0	0	0	0	0	0	0	0	0	0	0
3331736.27 - 3378132.34	0	0	0	0	0	0	0	0	0	0	0	0	0	0	0	0	0	0	0	0	0	0	0	0	0	0	0	0	0	0	0	0	0	0	0	0	0	0	0	0	0	0	0	0	0	0	0	0	0
3378132.34 - 3424528.42	0	0	0	0	0	0	0	0	0	0	0	0	0	0	0	0	0	0	0	0	0	0	0	0	0	0	0	0	0	0	0	0	0	0	0	0	0	0	0	0	0	0	0	0	0	0	0	0	0
3424528.42 - 3470924.50	0	0	0	0	0	0	0	0	0	0	0	0	0	0	0	0	0	0	0	0	0	0	0	0	0	0	0	0	0	0	0	0	0	0	0	0	0	0	0	0	0	0	0	0	0	0	0	0	0
3470924.50 - 3517320.57	0	0	0	0	0	0	0	0	0	0	0	0	0	0	0	0	0	0	0	0	0	0	0	0	0	0	0	0	0	0	0	0	0	0	0	0	0	0	0	0	0	0	0	0	0	0	0	0	0
3517320.57 - 3563716.65	0	0	0	0	0	0	0	0	0	0	0	0	0	0	0	0	0	0	0	0	0	0	0	0	0	0	0	0	0	0	0	0	0	0	0	0	0	0	0	0	0	0	0	0	0	0	0	0	0
3563716.65 - 3610112.72	0	0	0	0	0	0	0	0	0	0	0	0	0	0	0	0	0	0	0	0	0	0	0	0	0	0	0	0	0	0	0	0	0	0	0	0	0	0	0	0	0	0	0	0	0	0	0	0	0
3610112.72 - 3656508.80	0	0	0	0	0	0	0	0	0	0	0	0	0	0	0	0	0	0	0	0	0	0	0	0	0	0	0	0	0	0	0	0	0	0	0	0	0	0	0	0	0	0	0	0	0	0	0	0	0
3656508.80 - 3702904.88	0	0	0	0	0	0	0	0	0	0	0	0	0	0	0	0	0	0	0	0	0	0	0	0	0	0	0	0	0	0	0	0	0	0	0	0	0	0	0	0	0	0	0	0	0	0	0	0	0
3702904.88 - 3749300.95	0	0	0	0	0	0	0	0	0	0	0	0	0	0	0	0	0	0	0	0	0	0	0	0	0	0	0	0	0	0	0	0	0	0	0	0	0	0	0	0	0	0	0	0	0	0	0	0	0
3749300.95 - 3795697.03	0	0	0	0	0	0	0	0	0	0	0	0	0	0	0	0	0	0	0	0	0	0	0	0	0	0	0	0	0	0	0	0	0	0	0	0	0	0	0	0	0	0	0	0	0	0	0	0	0
3795697.03 - 3842093.10	0	0	0	0	0	0	0	0	0	0	0	0	0	0	0	0	0	0	0	0	0	0	0	0	0	0	0	0	0	0	0	0	0	0	0	0	0	0	0	0	0	0	0	0	0	0	0	0	0
3842093.10 - 3888489.18	0	0	0	0	0	0	0	0	0	0	0	0	0	0	0	0	0	0	0	0	0	0	0	0	0	0	0	0	0	0	0	0	0	0	0	0	0	0	0	0	0	0	0	0	0	0	0	0	0
3888489.18 - 3934885.26	0	0	0	0	0	0	0	0	0	0	0	0	0	0	0	0	0	0	0	0	0	0	0	0	0	0	0	0	0	0	0	0	0	0	0	0	0	0	0	0	0	0	0	0	0	0	0	0	0
3934885.26 - 3981281.33	0	0	0	0	0	0	0	0	0	0	0	0	0	0	0	0	0	0	0	0	0	0	0	0	0	0	0	0	0	0	0	0	0	0	0	0	0	0	0	0	0	0	0	0	0	0	0	0	0
3981281.33 - 4027677.41	0	0	0	0	0	0	0	0	0	0	0	0	0	0	0	0	0	0	0	0	0	0	0	0	0	0	0	0	0	0	0	0	0	0	0	0	0	0	0	0	0	0	0	0	0	0	0	0	0
4027677.41 - 4074073.48	0	0	0	0	0	0	0	0	0	0	0	0	0	0	0	0	0	0	0	0	0	0	0	0	0	0	0	0	0	0	0	0	0	0	0	0	0	0	0	0	0	0	0	0	0	0	0	0	0
4074073.48 - 4120469.56	0	0	0	0	0	0	0	0	0	0	0	0	0	0	0	0	0	0	0	0	0	0	0	0	0	0	0	0	0	0	0	0	0	0	0	0	0	0	0	0	0	0	0	0	0	0	0	0	0
4120469.56 - 4166865.64	0	0	0	0	0	0	0	0	0	0	0	0	0	0	0	0	0	0	0	0	0	0	0	0	0	0	0	0	0	0	0	0	0	0	0	0	0	0	0	0	0	0	0	0	0	0	0	0	0
4166865.64 - 4213261.71	0	0	0	0	0	0	0	0	0	0	0	0	0	0	0	0	0	0	0	0	0	0	0	0	0	0	0	0	0	0	0	0	0	0	0	0	0	0	0	0	0	0	0	0	0	0	0	0	0
4213261.71 - 4259657.79	0	0	0	0	0	0	0	0	0	0	0	0	0	0	0	0	0	0	0	0	0	0	0	0	0	0	0	0	0	0	0	0	0	0	0	0	0	0	0	0	0	0	0	0	0	0	0	0	0
4259657.79 - 4306053.86	0	0	0	0	0	0	0	0	0	0	0	0	0	0	0	0	0	0	0	0	0	0	0	0	0	0	0	0	0	0	0	0	0	0	0	0	0	0	0	0	0	0	0	0	0	0	0	0	0
4306053.86 - 4352449.94	0	0	0	0	0	0	0	0	0	0	0	0	0	0	0	0	0	0	0	0	0	0	0	0	0	0	0	0	0	0	0	0	0	0	0	0	0	0	0	0	0	0	0	0	0	0	0	0	0
4352449.94 - 4398846.02	0	0	0	0	0	0	0	0	0	0	0	0	0	0	0	0	0	0	0	0	0	0	0	0	0	0	0	0	0	0	0	0	0	0	0	0	0	0	0	0	0	0	0	0	0	0	0	0	0
4398846.02 - 4445242.09	0	0	0	0	0	0	0	0	0	0	0	0	0	0	0	0	0	0	0	0	0	0	0	0	0	0	0	0	0	0	0	0	0	0	0	0	0	0	0	0	0	0	0	0	0	0	0	0	0
4445242.09 - 4491638.17	0	0	0	0	0	0	0	0	0	0	0	0	0	0	0	0	0	0	0	0	0	0	0	0	0	0	0	0	0	0	0	0	0	0	0	0	0	0	0	0	0	0	0	0	0	0	0	0	0
4491638.17 - 4538034.24	0	0	0	0	0	0	0	0	0	0	0	0	0	0	0	0	0	0	0	0	0	0	0	0	0	0	0	0	0	0	0	0	0	0	0	0	0	0	0	0	0	0	0	0	0	0	0	0	0
4538034.24 - 4584430.32	0	0	0	0	0	0	0	0	0	0	0	0	0	0	0	0	0	0	0	0	0	0	0	0	0	0	0	0	0	0	0	0	0	0	0	0	0	0	0	0	0	0	0	0	0	0	0	0	0
4584430.32 - 4630826.40	0	0	0	0	0	0	0	0	0	0	0	0	0	0	0	0	0	0	0	0	0	0	0	0	0	0	0	0	0	0	0	0	0	0	0	0	0	0	0	0	0	0	0	0	0	0	0	0	0
4630826.40 - 4677222.47	0	0	0	0	0	0	0	0	0	0	0	0	0	0	0	0	0	0	0	0	0	0	0	0	0	0	0	0	0	0	0	0	0	0	0	0	0	0	0	0	0	0	0	0	0	0	0	0	0
4677222.47 - 4723618.55	0	0	0	0	0	0	0	0	0	0	0	0	0	0	0	0	0	0	0	0	0	0	0	0	0	0	0	0	0	0	0	0	0	0	0	0	0	0	0	0	0	0	0	0	0	0	0	0	0
4723618.55 - 4770014.62	0	0	0	0	0	0	0	0	0	0	0	0	0	0	0	0	0	0	0	0	0	0	0	0	0	0	0	0	0	0	0	0	0	0	0	0	0	0	0	0	0	0	0	0	0	0	0	0	0
4770014.62 - 4816410.70	0	0	0	0	0	0	0	0	0	0	0	0	0	0	0	0	0	0	0	0	0	0	0	0	0	0	0	0	0	0	0	0	0	0	0	0	0	0	0	0	0	0	0	0	0	0	0	0	0
4816410.70 - 4862806.78	0	0	0	0	0	0	0	0	0	0	0	0	0	0	0	0	0	0	0	0	0	0	0	0	0	0	0	0	0	0	0	0	0	0	0	0	0	0	0	0	0	0	0	0	0	0	0	0	0
4862806.78 - 4909202.85	0	0	0	0	0	0	0	0	0	0	0	0	0	0	0	0	0	0	0	0	0	0	0	0	0	0	0	0	0	0	0	0	0	0	0	0	0	0	0	0	0	0	0	0	0	0	0	0	0
4909202.85 - 4955598.93	0	0	0	0	0	0	0	0	0	0	0	0	0	0	0	0	0	0	0	0	0	0	0	0	0	0	0	0	0	0	0	0	0	0	0	0	0	0	0	0	0	0	0	0	0	0	0	0	0
4955598.93 - 5001995.00	0	0	0	0	0	0	0	0	0	0	0	0	0	0	0	0	0	0	0	0	0	0	0	0	0	0	0	0	0	0	0	0	0	0	0	0	0	0	0	0	0	0	0	0	0	0	0	0	0
5001995.00 - 5048391.08	0	0	0	0	0	0	0	0	0	0	0	0	0	0	0	0	0	0	0	0	0	0	0	0	0	0	0	0	0	0	0	0	0	0	0	0	0	0	0	0	0	0	0	0	0	0	0	0	0
5048391.08 - 5094787.16	0	0	0	0	0	0	0	0	0	0	0	0	0	0	0	0	0	0	0	0	0	0	0	0	0	0	0	0	0	0	0	0	0	0	0	0	0	0	0	0	0	0	0	0	0	0	0	0	0
5094787.16 - 5141183.23	0	0	0	0	0	0	0	0	0	0	0	0	0	0	0	0	0	0	0	0	0	0	0	0	0	0	0	0	0	0	0	0	0	0	0	0	0	0	0	0	0	0	0	0	0	0	0	0	0
5141183.23 - 5187579.31	0	0	0	0	0	0	0	0	0	0	0	0	0	0	0	0	0	0	0	0	0	0	0	0	0	0	0	0	0	0	0	0	0	0	0	0	0	0	0	0	0	0	0	0	0	0	0	0	0
5187579.31 - 5233975.38	0	0	0	0	0	0	0	0	0	0	0	0	0	0	0	0	0	0	0	0	0	0	0	0	0	0	0	0	0	0	0	0	0	0	0	0	0	0	0	0	0	0	0	0	0	0	0	0	0
5233975.38 - 5280371.46	0	0	0	0	0	0	0	0	0	0	0	0	0	0	0	0	0	0	0	0	0	0	0	0	0	0	0	0	0	0	0	0	0	0	0	0	0	0	0	0	0	0	0	0	0	0	0	0	0
5280371.46 - 5326767.54	0	0	0	0	0	0	0	0	0	0	0	0	0	0	0	0	0	0	0	0	0	0	0	0	0	0	0	0	0	0	0	0	0	0	0	0	0	0	0	0	0	0	0	0	0	0	0	0	0
5326767.54 - 5373163.61	0	0	0	0	0	0	0	0	0	0	0	0	0	0	0	0	0	0	0	0	0	0	0	0	0	0	0	0	0	0	0	0	0	0	0	0	0	0	0	0	0	0	0	0	0	0	0	0	0
5373163.61 - 5419559.69	0	0	0	0	0	0	0	0	0	0	0	0	0	0	0	0	0	0	0	0	0	0	0	0	0	0	0	0	0	0	0	0	0	0	0	0	0	0	0	0	0	0	0	0	0	0	0	0	0
5419559.69 - 5465955.76	0	0	0	0	0	0	0	0	0	0	0	0	0	0	0	0	0	0	0	0	0	0	0	0	0	0	0	0	0	0	0	0	0	0	0	0	0	0	0	0	0	0	0	0	0	0	0	0	0
5465955.76 - 5512351.84	0	0	0	0	0	0	0	0	0	0	0	0	0	0	0	0	0	0	0	0	0	0	0	0	0	0	0	0	0	0	0	0	0	0	0	0	0	0	0	0	0	0	0	0	0	0	0	0	0
5512351.84 - 5558747.92	0	0	0	0	0	0	0	0	0	0	0	0	0	0	0	0	0	0	0	0	0	0	0	0	0	0	0	0	0	0	0	0	0	0	0	0	0	0	0	0	0	0	0	0	0	0	0	0	0
5558747.92 - 5605143.99	0	0	0	0	0	0	0	0	0	0	0	0	0	0	0	0	0	0	0	0	0	0	0	0	0	0	0	0	0	0	0	0	0	0	0	0	0	0	0	0	0	0	0	0	0	0	0	0	0
5605143.99 - 5651540.07	0	0	0	0	0	0	0	0	0	0	0	0	0	0	0	0	0	0	0	0	0	0	0	0	0	0	0	0	0	0	0	0	0	0	0	0	0	0	0	0	0	0	0	0	0	0	0	0	0
5651540.07 - 5697936.14	0	0	0	0	0	0	0	0	0	0	0	0	0	0	0	0	0	0	0	0	0	0	0	0	0	0	0	0	0	0	0	0	0	0	0	0	0	0	0	0	0	0	0	0	0	0	0	0	0
5697936.14 - 5744332.22	0	0	0	0	0	0	0	0	0	0	0	0	0	0	0	0	0	0	0	0	0	0	0	0	0	0	0	0	0	0	0	0	0	0	0	0	0	0	0	0	0	0	0	0	0	0	0	0	0
5744332.22 - 5790728.30	0	0	0	0	0	0	0	0	0	0	0	0	0	0	0	0	0	0	0	0	0	0	0	0	0	0	0	0	0	0	0	0	0	0	0	0	0	0	0	0	0	0	0	0	0	0	0	0	0
5790728.30 - 5837124.37	0	0	0	0	0	0	0	0	0	0	0	0	0	0	0	0	0	0	0	0	0	0	0	0	0	0	0	0	0	0	0	0	0	0	0	0	0	0	0	0	0	0	0	0	0	0	0	0	0
5837124.37 - 5883520.45	0	0	0	0	0	0	0	0	0	0	0	0	0	0	0	0	0	0	0	0	0	0	0	0	0	0	0	0	0	0	0	0	0	0	0	0	0	0	0	0	0	0	0	0	0	0	0	0	0
5883520.45 - 5929916.52	0	0	0	0	0	0	0	0	0	0	0	0	0	0	0	0	0	0	0	0	0	0	0	0	0	0	0	0	0	0	0	0	0	0	0	0	0	0	0	0	0	0	0	0	0	0	0	0	0
5929916.52 - 5976312.60	0	0	0	0	0	0	0	0	0	0	0	0	0	0	0	0	0	0	0	0	0	0	0	0	0	0	0	0	0	0	0	0	0	0	0	0	0	0	0	0	0	0	0	0	0	0	0	0	0
5976312.60 - 6022708.68	0	0	0	0	0	0	0	0	0	0	0	0	0	0	0	0	0	0	0	0	0	0	0	0	0	0	0	0	0	0	0	0	0	0	0	0	0	0	0	0	0	0	0	0	0	0	0	0	0
6022708.68 - 6069104.75	0	0	0	0	0	0	0	0	0	0	0	0	0	0	0	0	0	0	0	0	0	0	0	0	0	0	0	0	0	0	0	0	0	0	0	0	0	0	0	0	0	0	0	0	0	0	0	0	0
6069104.75 - 6115500.83	0	0	0	0	0	0	0	0	0	0	0	0	0	0	0	0	0	0	0	0	0	0	0	0	0	0	0	0	0	0	0	0	0	0	0	0	0	0	0	0	0	0	0	0	0	0	0	0	0
6115500.83 - 6161896.90	0	0	0	0	0	0	0	0	0	0	0	0	0	0	0	0	0	0	0	0	0	0	0	0	0	0	0	0	0	0	0	0	0	0	0	0	0	0	0	0	0	0	0	0	0	0	0	0	0
6161896.90 - 6208292.98	0	0	0	0	0	0	0	0	0	0	0	0	0	0	0	0	0	0	0	0	0	0	0	0	0	0	0	0	0	0	0	0	0	0	0	0	0	0	0	0	0	0	0	0	0	0	0	0	0
6208292.98 - 6254689.06	0	0	0	0	0	0	0	0	0	0	0	0	0	0	0	0	0	0	0	0	0	0	0	0	0	0	0	0	0	0	0	0	0	0	0	0	0	0	0	0	0	0	0	0	0	0	0	0	0
6254689.06 - 6301085.13	0	0	0	0	0	0	0	0	0	0	0	0	0	0	0	0	0	0	0	0	0	0	0	0	0	0	0	0	0	0	0	0	0	0	0	0	0	0	0	0	0	0	0	0	0	0	0	0	0
6301085.13 - 6347481.21	0	0	0	0	0	0	0	0	0	0	0	0	0	0	0	0	0	0	0	0	0	0	0	0	0	0	0	0	0	0	0	0	0	0	0	0	0	0	0	0	0	0	0	0	0	0	0	0	0
6347481.21 - 6393877.28	0	0	0	0	0	0	0	0	0	0	0	0	0	0	0	0	0	0	0	0	0	0	0	0	0	0	0	0	0	0	0	0	0	0	0	0	0	0	0	0	0	0	0	0	0	0	0	0	0
6393877.28 - 6440273.36	0	0	0	0	0	0	0	0	0	0	0	0	0	0	0	0	0	0	0	0	0	0	0	0	0	0	0	0	0	0	0	0	0	0	0	0	0	0	0	0	0	0	0	0	0	0	0	0	0
6440273.36 - 6486669.44	0	0	0	0	0	0	0	0	0	0	0	0	0	0	0	0	0	0	0	0	0	0	0	0	0	0	0	0	0	0	0	0	0	0	0	0	0	0	0	0	0	0	0	0	0	0	0	0	0
6486669.44 - 6533065.51	0	0	0	0	0	0	0	0	0	0	0	0	0	0	0	0	0	0	0	0	0	0	0	0	0	0	0	0	0	0	0	0	0	0	0	0	0	0	0	0	0	0	0	0	0	0	0	0	0
6533065.51 - 6579461.59	0	0	0	0	0	0	0	0	0	0	0	0	0	0	0	0	0	0	0	0	0	0	0	0	0	0	0	0	0	0	0	0	0	0	0	0	0	0	0	0	0	0	0	0	0	0	0	0	0
6579461.59 - 6625857.66	0	0	0	0	0	0	0	0	0	0	0	0	0	0	0	0	0	0	0	0	0	0	0	0	0	0	0	0	0	0	0	0	0	0	0	0	0	0	0	0	0	0	0	0	0	0	0	0	0
6625857.66 - 6672253.74	0	0	0	0	0	0	0	0	0	0	0	0	0	0	0	0	0	0	0	0	0	0	0	0	0	0	0	0	0	0	0	0	0	0	0	0	0	0	0	0	0	0	0	0	0	0	0	0	0
6672253.74 - 6718649.82	0	0	0	0	0	0	0	0	0	0	0	0	0	0	0	0	0	0	0	0	0	0	0	0	0	0	0	0	0	0	0	0	0	0	0	0	0	0	0	0	0	0	0	0	0	0	0	0	0
6718649.82 - 6765045.89	0	0	0	0	0	0	0	0	0	0	0	0	0	0	0	0	0	0	0	0	0	0	0	0	0	0	0	0	0	0	0	0	0	0	0	0	0	0	0	0	0	0	0	0	0	0	0	0	0
6765045.89 - 6811441.97	0	0	0	0	0	0	0	0	0	0	0	0	0	0	0	0	0	0	0	0	0	0	0	0	0	0	0	0	0	0	0	0	0	0	0	0	0	0	0	0	0	0	0	0	0	0	0	0	0
6811441.97 - 6857838.04	0	0	0	0	0	0	0	0	0	0	0	0	0	0	0	0	0	0	0	0	0	0	0	0	0	0	0	0	0	0	0	0	0	0	0	0	0	0	0	0	0	0	0	0	0	0	0	0	0
6857838.04 - 6904234.12	0	0	0	0	0	0	0	0	0	0	0	0	0	0	0	0	0	0	0	0	0	0	0	0	0	0	0	0	0	0	0	0	0	0	0	0	0	0	0	0	0	0	0	0	0	0	0	0	0
6904234.12 - 6950630.20	0	0	0	0	0	0	0	0	0	0	0	0	0	0	0	0	0	0	0	0	0	0	0	0	0	0	0	0	0	0	0	0	0	0	0	0	0	0	0	0	0	0	0	0	0	0	0	0	0
6950630.20 - 6997026.27	0	0	0	0	0	0	0	0	0	0	0	0	0	0	0	0	0	0	0	0	0	0	0	0	0	0	0	0	0	0	0	0	0	0	0	0	0	0	0	0	0	0	0	0	0	0	0	0	0
6997026.27 - 7043422.35	0	0	0	0	0	0	0	0	0	0	0	0	0	0	0	0	0	0	0	0	0	0	0	0	0	0	0	0	0	0	0	0	0	0	0	0	0	0	0	0	0	0	0	0	0	0	0	0	0
7043422.35 - 7089818.42	0	0	0	0	0	0	0	0	0	0	0	0	0	0	0	0	0	0	0	0	0	0	0	0	0	0	0	0	0	0	0	0	0	0	0	0	0	0	0	0	0	0	0	0	0	0	0	0	0
7089818.42 - 7136214.50	0	0	0	0	0	0	0	0	0	0	0	0	0	0	0	0	0	0	0	0	0	0	0	0	0	0	0	0	0	0	0	0	0	0	0	0	0	0	0	0	0	0	0	0	0	0	0	0	0
7136214.50 - 7182610.58	0	0	0	0	0	0	0	0	0	0	0	0	0	0	0	0	0	0	0	0	0	0	0	0	0	0	0	0	0	0	0	0	0	0	0	0	0	0	0	0	0	0	0	0	0	0	0	0	0
7182610.58 - 7229006.65	0	0	0	0	0	0	0	0	0	0	0	0	0	0	0	0	0	0	0	0	0	0	0	0	0	0	0	0	0	0	0	0	0	0	0	0	0	0	0	0	0	0	0	0	0	0	0	0	0
7229006.65 - 7275402.73	0	0	0	0	0	0	0	0	0	0	0	0	0	0	0	0	0	0	0	0	0	0	0	0	0	0	0	0	0	0	0	0	0	0	0	0	0	0	0	0	0	0	0	0	0	0	0	0	0
7275402.73 - 7321798.80	0	0	0	0	0	0	0	0	0	0	0	0	0	0	0	0	0	0	0	0	0	0	0	0	0	0	0	0	0	0	0	0	0	0	0	0	0	0	0	0	0	0	0	0	0	0	0	0	0
7321798.80 - 7368194.88	0	0	0	0	0	0	0	0	0	0	0	0	0	0	0	0	0	0	0	0	0	0	0	0	0	0	0	0	0	0	0	0	0	0	0	0	0	0	0	0	0	0	0	0	0	0	0	0	0
7368194.88 - 7414590.96	0	0	0	0	0	0	0	0	0	0	0	0	0	0	0	0	0	0	0	0	0	0	0	0	0	0	0	0	0	0	0	0	0	0	0	0	0	0	0	0	0	0	0	0	0	0	0	0	0
7414590.96 - 7460987.03	0	0	0	0	0	0	0	0	0	0	0	0	0	0	0	0	0	0	0	0	0	0	0	0	0	0	0	0	0	0	0	0	0	0	0	0	0	0	0	0	0	0	0	0	0	0	0	0	0
7460987.03 - 7507383.11	0	0	0	0	0	0	0	0	0	0	0	0	0	0	0	0	0	0	0	0	0	0	0	0	0	0	0	0	0	0	0	0	0	0	0	0	0	0	0	0	0	0	0	0	0	0	0	0	0
7507383.11 - 7553779.18	0	0	0	0	0	0	0	0	0	0	0	0	0	0	0	0	0	0	0	0	0	0	0	0	0	0	0	0	0	0	0	0	0	0	0	0	0	0	0	0	0	0	0	0	0	0	0	0	0
7553779.18 - 7600175.26	0	0	0	0	0	0	0	0	0	0	0	0	0	0	0	0	0	0	0	0	0	0	0	0	0	0	0	0	0	0	0	0	0	0	0	0	0	0	0	0	0	0	0	0	0	0	0	0	0
7600175.26 - 7646571.34	0	0	0	0	0	0	0	0	0	0	0	0	0	0	0	0	0	0	0	0	0	0	0	0	0	0	0	0	0	0	0	0	0	0	0	0	0	0	0	0	0	0	0	0	0	0	0	0	0
7646571.34 - 7692967.41	0	0	0	0	0	0	0	0	0	0	0	0	0	0	0	0	0	0	0	0	0	0	0	0	0	0	0	0	0	0	0	0	0	0	0	0	0	0	0	0	0	0	0	0	0	0	0	0	0
7692967.41 - 7739363.49	0	0	0	0	0	0	0	0	0	0	0	0	0	0	0	0	0	0	0	0	0	0	0	0	0	0	0	0	0	0	0	0	0	0	0	0	0	0	0	0	0	0	0	0	0	0	0	0	0
7739363.49 - 7785759.56	0	0	0	0	0	0	0	0	0	0	0	0	0	0	0	0	0	0	0	0	0	0	0	0	0	0	0	0	0	0	0	0	0	0	0	0	0	0	0	0	0	0	0	0	0	0	0	0	0
7785759.56 - 7832155.64	0	0	0	0	0	0	0	0	0	0	0	0	0	0	0	0	0	0	0	0	0	0	0	0	0	0	0	0	0	0	0	0	0	0	0	0	0	0	0	0	0	0	0	0	0	0	0	0	0
7832155.64 - 7878551.72	0	0	0	0	0	0	0	0	0	0	0	0	0	0	0	0	0	0	0	0	0	0	0	0	0	0	0	0	0	0	0	0	0	0	0	0	0	0	0	0	0	0	0	0	0	0	0	0	0
7878551.72 - 7924947.79	0	0	0	0	0	0	0	0	0	0	0	0	0	0	0	0	0	0	0	0	0	0	0	0	0	0	0	0	0	0	0	0	0	0	0	0	0	0	0	0	0	0	0	0	0	0	0	0	0
7924947.79 - 7971343.87	0	0	0	0	0	0	0	0	0	0	0	0	0	0	0	0	0	0	0	0	0	0	0	0	0	0	0	0	0	0	0	0	0	0	0	0	0	0	0	0	0	0	0	0	0	0	0	0	0
7971343.87 - 8017739.94	0	0	0	0	0	0	0	0	0	0	0	0	0	0	0	0	0	0	0	0	0	0	0	0	0	0	0	0	0	0	0	0	0	0	0	0	0	0	0	0	0	0	0	0	0	0	0	0	0
8017739.94 - 8064136.02	0	0	0	0	0	0	0	0	0	0	0	0	0	0	0	0	0	0	0	0	0	0	0	0	0	0	0	0	0	0	0	0	0	0	0	0	0	0	0	0	0	0	0	0	0	0	0	0	0
8064136.02 - 8110532.10	0	0	0	0	0	0	0	0	0	0	0	0	0	0	0	0	0	0	0	0	0	0	0	0	0	0	0	0	0	0	0	0	0	0	0	0	0	0	0	0	0	0	0	0	0	0	0	0	0
8110532.10 - 8156928.17	0	0	0	0	0	0	0	0	0	0	0	0	0	0	0	0	0	0	0	0	0	0	0	0	0	0	0	0	0	0	0	0	0	0	0	0	0	0	0	0	0	0	0	0	0	0	0	0	0
8156928.17 - 8203324.25	0	0	0	0	0	0	0	0	0	0	0	0	0	0	0	0	0	0	0	0	0	0	0	0	0	0	0	0	0	0	0	0	0	0	0	0	0	0	0	0	0	0	0	0	0	0	0	0	0
8203324.25 - 8249720.32	0	0	0	0	0	0	0	0	0	0	0	0	0	0	0	0	0	0	0	0	0	0	0	0	0	0	0	0	0	0	0	0	0	0	0	0	0	0	0	0	0	0	0	0	0	0	0	0	0
8249720.32 - 8296116.40	0	0	0	0	0	0	0	0	0	0	0	0	0	0	0	0	0	0	0	0	0	0	0	0	0	0	0	0	0	0	0	0	0	0	0	0	0	0	0	0	0	0	0	0	0	0	0	0	0
8296116.40 - 8342512.48	0	0	0	0	0	0	0	0	0	0	0	0	0	0	0	0	0	0	0	0	0	0	0	0	0	0	0	0	0	0	0	0	0	0	0	0	0	0	0	0	0	0	0	0	0	0	0	0	0
8342512.48 - 8388908.55	0	0	0	0	0	0	0	0	0	0	0	0	0	0	0	0	0	0	0	0	0	0	0	0	0	0	0	0	0	0	0	0	0	0	0	0	0	0	0	0	0	0	0	0	0	0	0	0	0
8388908.55 - 8435304.63	0	0	0	0	0	0	0	0	0	0	0	0	0	0	0	0	0	0	0	0	0	0	0	0	0	0	0	0	0	0	0	0	0	0	0	0	0	0	0	0	0	0	0	0	0	0	0	0	0
8435304.63 - 8481700.70	0	0	0	0	0	0	0	0	0	0	0	0	0	0	0	0	0	0	0	0	0	0	0	0	0	0	0	0	0	0	0	0	0	0	0	0	0	0	0	0	0	0	0	0	0	0	0	0	0
8481700.70 - 8528096.78	0	0	0	0	0	0	0	0	0	0	0	0	0	0	0	0	0	0	0	0	0	0	0	0	0	0	0	0	0	0	0	0	0	0	0	0	0	0	0	0	0	0	0	0	0	0	0	0	0
8528096.78 - 8574492.86	0	0	0	0	0	0	0	0	0	0	0	0	0	0	0	0	0	0	0	0	0	0	0	0	0	0	0	0	0	0	0	0	0	0	0	0	0	0	0	0	0	0	0	0	0	0	0	0	0
8574492.86 - 8620888.93	0	0	0	0	0	0	0	0	0	0	0	0	0	0	0	0	0	0	0	0	0	0	0	0	0	0	0	0	0	0	0	0	0	0	0	0	0	0	0	0	0	0	0	0	0	0	0	0	0
8620888.93 - 8667285.01	0	0	0	0	0	0	0	0	0	0	0	0	0	0	0	0	0	0	0	0	0	0	0	0	0	0	0	0	0	0	0	0	0	0	0	0	0	0	0	0	0	0	0	0	0	0	0	0	0
8667285.01 - 8713681.08	0	0	0	0	0	0	0	0	0	0	0	0	0	0	0	0	0	0	0	0	0	0	0	0	0	0	0	0	0	0	0	0	0	0	0	0	0	0	0	0	0	0	0	0	0	0	0	0	0
8713681.08 - 8760077.16	0	0	0	0	0	0	0	0	0	0	0	0	0	0	0	0	0	0	0	0	0	0	0	0	0	0	0	0	0	0	0	0	0	0	0	0	0	0	0	0	0	0	0	0	0	0	0	0	0
8760077.16 - 8806473.24	0	0	0	0	0	0	0	0	0	0	0	0	0	0	0	0	0	0	0	0	0	0	0	0	0	0	0	0	0	0	0	0	0	0	0	0	0	0	0	0	0	0	0	0	0	0	0	0	0
8806473.24 - 8852869.31	0	0	0	0	0	0	0	0	0	0	0	0	0	0	0	0	0	0	0	0	0	0	0	0	0	0	0	0	0	0	0	0	0	0	0	0	0	0	0	0	0	0	0	0	0	0	0	0	0
8852869.31 - 8899265.39	0	0	0	0	0	0	0	0	0	0	0	0	0	0	0	0	0	0	0	0	0	0	0	0	0	0	0	0	0	0	0	0	0	0	0	0	0	0	0	0	0	0	0	0	0	0	0	0	0
8899265.39 - 8945661.46	0	0	0	0	0	0	0	0	0	0	0	0	0	0	0	0	0	0	0	0	0	0	0	0	0	0	0	0	0	0	0	0	0	0	0	0	0	0	0	0	0	0	0	0	0	0	0	0	0
8945661.46 - 8992057.54	0	0	0	0	0	0	0	0	0	0	0	0	0	0	0	0	0	0	0	0	0	0	0	0	0	0	0	0	0	0	0	0	0	0	0	0	0	0	0	0	0	0	0	0	0	0	0	0	0
8992057.54 - 9038453.62	0	0	0	0	0	0	0	0	0	0	0	0	0	0	0	0	0	0	0	0	0	0	0	0	0	0	0	0	0	0	0	0	0	0	0	0	0	0	0	0	0	0	0	0	0	0	0	0	0
9038453.62 - 9084849.69	0	0	0	0	0	0	0	0	0	0	0	0	0	0	0	0	0	0	0	0	0	0	0	0	0	0	0	0	0	0	0	0	0	0	0	0	0	0	0	0	0	0	0	0	0	0	0	1	0
9084849.69 - 9131245.77	0	0	0	0	0	0	0	0	0	0	0	0	0	0	0	0	0	0	0	0	0	0	0	0	0	0	0	0	0	0	0	0	0	0	0	0	0	0	0	0	0	0	0	0	0	1	0	0	0
9131245.77 - 9177641.84	0	0	0	0	0	0	0	0	0	0	0	0	0	0	0	0	0	0	0	0	0	0	0	0	0	0	0	0	0	0	0	0	0	0	0	0	0	0	0	0	0	0	0	0	0	0	0	0	0
9177641.84 - 9224037.92	0	0	0	0	0	0	0	0	0	0	0	0	0	0	0	0	0	0	0	0	0	0	0	0	0	0	0	0	0	0	0	0	0	0	0	0	0	0	0	0	0	0	0	0	0	0	0	0	0
9224037.92 - 9270434.00	0	0	0	0	0	0	0	0	0	0	0	0	0	0	0	0	0	0	0	0	0	0	0	0	0	0	0	0	0	0	0	0	0	0	0	0	0	0	0	0	0	0	0	0	0	0	0	0	0
9270434.00 - 9316830.07	0	0	0	0	0	0	0	0	0	0	0	0	0	0	0	0	0	0	0	0	0	0	0	0	0	0	0	0	0	0	0	0	0	0	0	0	0	0	0	0	0	0	0	0	0	0	0	0	0
9316830.07 - 9363226.15	0	0	0	0	0	0	0	0	0	0	0	0	0	0	0	0	0	0	0	0	0	0	0	0	0	0	0	0	0	0	0	0	0	0	0	0	0	0	0	0	0	0	0	0	0	0	1	0	0
9363226.15 - 9409622.22	0	0	0	0	0	0	0	0	0	0	0	0	0	0	0	0	0	0	0	0	0	0	0	0	0	0	0	0	0	0	0	0	0	0	0	0	0	0	0	0	0	0	0	0	0	0	0	0	0
9409622.22 - 9456018.30	0	0	0	0	0	0	0	0	0	0	0	0	0	0	0	0	0	0	0	0	0	0	0	0	0	0	0	0	0	0	0	0	0	0	0	0	0	0	0	0	0	0	0	0	0	0	0	0	0
9456018.30 - 9502414.38	0	0	0	0	0	0	0	0	0	0	0	0	0	0	0	0	0	0	0	0	0	0	0	0	0	0	0	0	0	0	0	0	0	0	0	0	0	0	0	0	0	0	0	0	0	0	0	1	1
9502414.38 - 9548810.45	0	0	0	0	0	0	0	0	0	0	0	0	0	0	0	0	0	0	0	0	0	0	0	0	0	0	0	0	0	0	0	0	0	0	0	0	0	0	0	0	0	0	0	0	0	0	0	0	0
9548810.45 - 9595206.53	0	0	0	0	0	0	0	0	0	0	0	0	0	0	0	0	0	0	0	0	0	0	0	0	0	0	0	0	0	0	0	0	0	0	0	0	0	0	0	0	0	0	0	0	0	0	0	0	0
9595206.53 - 9641602.60	0	0	0	0	0	0	0	0	0	0	0	0	0	0	0	0	0	0	0	0	0	0	0	0	0	0	0	0	0	0	0	0	0	0	0	0	0	0	0	0	0	0	0	0	0	0	0	0	0
9641602.60 - 9687998.68	0	0	0	0	0	0	0	0	0	0	0	0	0	0	0	0	0	0	0	0	0	0	0	0	0	0	0	0	0	0	0	0	0	0	0	0	0	1	0	0	0	0	0	0	0	0	0	0	0
9687998.68 - 9734394.76	0	0	0	0	0	0	0	0	0	0	0	0	0	0	0	0	0	0	0	0	0	0	0	0	0	0	0	0	0	0	0	0	0	0	0	0	0	0	0	0	0	0	0	0	0	0	1	0	0
9734394.76 - 9780790.83	0	0	0	0	0	0	0	0	0	0	0	0	0	0	0	0	0	0	0	0	0	0	0	0	0	0	0	0	0	0	0	0	0	0	0	0	0	0	0	0	0	0	0	0	0	0	0	0	0
9780790.83 - 9827186.91	0	0	0	0	0	0	0	0	0	0	0	0	0	0	0	0	0	0	0	0	0	0	0	0	0	0	0	0	0	0	0	0	0	0	0	0	0	0	0	0	0	0	0	0	0	0	0	0	0
9827186.91 - 9873582.98	0	0	0	0	0	0	0	0	0	0	0	0	0	0	0	0	0	0	0	0	0	0	0	0	0	0	0	0	0	0	0	0	0	0	0	0	0	0	0	0	0	0	0	0	0	0	0	0	0
9873582.98 - 9919979.06	0	0	0	0	0	0	0	0	0	0	0	0	0	0	0	0	0	0	0	0	0	0	0	0	0	0	0	0	0	0	0	0	0	0	0	0	0	0	0	0	0	0	0	1	0	0	0	0	0
9919979.06 - 9966375.14	0	0	0	0	0	0	0	0	0	0	0	0	0	0	0	0	0	0	0	0	0	0	0	0	0	0	0	0	0	0	0	0	0	0	0	0	0	0	0	0	0	0	0	0	0	0	0	0	0
9966375.14 - 10012771.21	0	0	0	0	0	0	0	0	0	0	0	0	0	0	0	0	0	0	0	0	0	0	0	0	0	0	0	0	0	0	0	0	0	0	0	0	0	0	0	0	0	0	0	0	0	0	0	1	1
10012771.21 - 10059167.29	0	0	0	0	0	0	0	0	0	0	0	0	0	0	0	0	0	0	0	0	0	0	0	0	0	0	0	0	0	0	0	0	0	0	0	0	0	0	1	0	0	0	0	0	0	0	0	0	0
10059167.29 - 10105563.36	0	0	0	0	0	0	0	0	0	0	0	0	0	0	0	0	0	0	0	0	0	0	0	0	0	0	0	0	0	0	0	0	0	0	0	0	0	0	0	0	0	0	0	0	0	0	0	0	0
10105563.36 - 10151959.44	0	0	0	0	0	0	0	0	0	0	0	0	0	0	0	0	0	0	0	0	0	0	0	0	0	0	0	0	0	0	0	0	0	0	0	0	0	0	0	0	0	0	0	1	1	0	0	0	0
10151959.44 - 10198355.52	0	0	0	0	0	0	0	0	0	0	0	0	0	0	0	0	0	0	0	0	0	0	0	0	0	0	0	0	0	0	0	0	0	0	0	0	0	0	0	0	0	1	0	0	0	0	1	0	1
10198355.52 - 10244751.59	0	0	0	0	0	0	0	0	0	0	0	0	0	0	0	0	0	0	0	0	0	0	0	0	0	0	0	0	0	0	0	0	0	0	0	0	0	0	0	0	0	0	0	0	0	0	1	0	0
10244751.59 - 10291147.67	0	0	0	0	0	0	0	0	0	0	0	0	0	0	0	0	0	0	0	0	0	0	0	0	0	0	0	0	0	0	0	0	0	0	0	0	0	0	0	0	0	0	0	0	0	0	0	0	0
10291147.67 - 10337543.74	0	0	0	0	0	0	0	0	0	0	0	0	0	0	0	0	0	0	0	0	0	0	0	0	0	0	0	0	0	0	0	0	0	0	0	0	0	0	0	1	0	0	0	0	0	0	0	0	0
10337543.74 - 10383939.82	0	0	0	0	0	0	0	0	0	0	0	0	0	0	0	0	0	0	0	0	0	0	0	0	0	0	0	0	0	0	0	0	0	0	0	1	0	0	0	0	0	0	0	1	0	0	0	0	0
10383939.82 - 10430335.90	0	0	0	0	0	0	0	0	0	0	0	0	0	0	0	0	0	0	0	0	0	0	0	0	0	0	0	0	0	0	0	0	0	0	0	0	0	1	0	0	0	0	0	1	0	0	0	0	1
10430335.90 - 10476731.97	0	0	0	0	0	0	0	0	0	0	0	0	0	0	0	0	0	0	0	0	0	0	0	0	0	0	0	0	0	0	0	0	0	0	0	0	0	0	0	0	0	0	0	0	0	0	0	0	1
10476731.97 - 10523128.05	0	0	0	0	0	0	0	0	0	0	0	0	0	0	0	0	0	0	0	0	0	0	0	0	0	0	0	0	0	0	0	0	0	0	0	0	0	0	0	0	1	0	1	0	0	1	0	1	0
10523128.05 - 10569524.12	0	0	0	0	0	0	0	0	0	0	0	0	0	0	0	0	0	0	0	0	0	0	0	0	0	0	0	0	0	0	0	0	0	0	0	0	0	0	0	0	0	0	0	0	0	0	1	0	0
10569524.12 - 10615920.20	0	0	0	0	0	0	0	0	0	0	0	0	0	0	0	0	0	0	0	0	0	0	0	0	0	0	0	0	0	0	0	0	0	0	0	0	0	0	0	0	0	0	0	0	0	0	0	0	0
10615920.20 - 10662316.28	0	0	0	0	0	0	0	0	0	0	0	0	0	0	0	0	0	0	0	0	0	0	0	0	0	0	0	0	0	0	0	0	0	0	0	0	0	0	0	0	0	0	0	1	1	0	0	0	1
10662316.28 - 10708712.35	0	0	0	0	0	0	0	0	0	0	0	0	0	0	0	0	0	0	0	0	0	0	0	0	0	0	0	0	0	0	0	0	1	0	0	0	0	0	0	0	0	0	0	0	0	1	1	0	0
10708712.35 - 10755108.43	0	0	0	0	0	0	0	0	0	0	0	0	0	0	0	0	0	0	0	0	0	0	0	0	0	0	0	0	0	0	0	0	0	0	0	0	0	0	0	0	0	1	0	0	0	1	1	0	0
10755108.43 - 10801504.50	0	0	0	0	0	0	0	0	0	0	0	0	0	0	0	0	0	0	0	0	0	0	0	0	0	0	0	0	0	0	0	0	0	0	0	0	0	0	0	0	0	0	0	0	0	0	0	1	0
10801504.50 - 10847900.58	0	0	0	0	0	0	0	0	0	0	0	0	0	0	0	0	0	0	0	0	0	0	0	0	0	0	0	0	0	0	0	0	0	0	0	0	0	0	0	0	0	0	1	0	0	0	0	0	0
10847900.58 - 10894296.66	0	0	0	0	0	0	0	0	0	0	0	0	0	0	0	0	0	0	0	0	0	0	0	0	0	0	0	0	0	0	0	0	0	0	0	0	0	0	0	0	0	0	0	0	0	0	0	0	1
10894296.66 - 10940692.73	0	0	0	0	0	0	0	0	0	0	0	0	0	0	0	0	0	0	0	0	0	0	0	0	0	0	0	0	0	0	0	0	0	0	0	0	0	0	0	0	0	0	0	0	0	0	0	0	0
10940692.73 - 10987088.81	0	0	0	0	0	0	0	0	0	0	0	0	0	0	0	0	0	0	0	0	0	0	0	0	0	0	0	0	0	0	0	0	0	0	0	0	0	0	0	0	0	0	0	0	1	0	0	0	0
10987088.81 - 11033484.88	0	0	0	0	0	0	0	0	0	0	0	0	0	0	0	0	0	0	0	0	0	0	0	0	0	0	0	0	0	0	0	0	0	0	0	0	0	0	0	0	0	0	1	0	0	0	0	1	0
11033484.88 - 11079880.96	0	0	0	0	0	0	0	0	0	0	0	0	0	0	0	0	0	0	0	0	0	0	0	0	0	0	0	0	0	0	0	0	0	0	0	0	0	0	0	0	0	0	0	0	0	0	0	0	1
11079880.96 - 11126277.04	0	0	0	0	0	0	0	0	0	0	0	0	0	0	0	0	0	0	0	0	0	0	0	0	0	0	0	0	0	0	0	0	0	0	0	0	0	0	1	0	0	0	0	0	1	0	0	0	0
11126277.04 - 11172673.11	0	0	0	0	0	0	0	0	0	0	0	0	0	0	0	0	0	0	0	0	0	0	0	0	0	0	0	0	0	0	0	0	0	0	1	0	0	0	0	0	0	0	0	0	0	0	0	0	0
11172673.11 - 11219069.19	0	0	0	0	0	0	0	0	0	0	0	0	0	0	0	0	0	0	0	0	0	0	0	0	0	0	0	0	0	0	0	0	0	0	0	0	0	0	0	0	0	0	0	0	1	0	1	0	1
11219069.19 - 11265465.26	0	0	0	0	0	0	0	0	0	0	0	0	0	0	0	0	0	0	0	0	0	0	0	0	0	0	0	0	0	0	0	0	0	0	0	0	0	1	0	0	0	0	0	0	0	0	0	0	1
11265465.26 - 11311861.34	0	0	0	0	0	0	0	0	0	0	0	0	0	0	0	0	0	0	0	0	0	0	0	0	0	0	0	0	0	0	0	0	0	0	0	0	0	0	0	0	0	0	0	0	0	0	1	0	0
11311861.34 - 11358257.42	0	0	0	0	0	0	0	0	0	0	0	0	0	0	0	0	0	0	0	0	0	0	0	0	0	0	0	0	0	0	0	0	0	0	0	0	0	0	1	0	0	0	0	0	0	0	0	0	0
11358257.42 - 11404653.49	0	0	0	0	0	0	0	0	0	0	0	0	0	0	0	0	0	0	0	0	0	0	0	0	0	0	0	0	0	0	0	0	0	0	0	0	0	0	0	0	0	0	0	0	0	0	0	1	0
11404653.49 - 11451049.57	0	0	0	0	0	0	0	0	0	0	0	0	0	0	0	0	0	0	0	0	0	0	0	0	0	0	0	0	0	0	0	0	0	0	0	0	0	0	1	0	0	0	0	0	0	0	0	0	0
11451049.57 - 11497445.64	0	0	0	0	0	0	0	0	0	0	0	0	0	0	0	0	0	0	0	0	0	0	0	0	0	0	0	0	0	0	0	0	0	0	0	0	0	0	0	0	0	0	0	0	0	0	0	0	0
11497445.64 - 11543841.72	0	0	0	0	0	0	0	0	0	0	0	0	0	0	0	0	0	0	0	0	0	0	0	0	0	0	0	0	0	0	0	0	0	0	0	0	0	0	0	0	0	1	0	0	0	0	0	0	0
11543841.72 - 11590237.80	0	0	0	0	0	0	0	0	0	0	0	0	0	0	0	0	0	0	0	0	0	0	0	0	0	0	0	0	0	0	0	0	0	0	1	0	0	0	0	0	0	0	0	0	0	1	0	0	0
11590237.80 - 11636633.87	0	0	0	0	0	0	0	0	0	0	0	0	0	0	0	0	0	0	0	0	0	0	0	0	0	0	0	0	0	0	0	0	0	0	1	0	0	0	0	0	0	0	1	2	2	0	1	0	0
11636633.87 - 11683029.95	0	0	0	0	0	0	0	0	0	0	0	0	0	0	0	0	0	0	0	0	0	0	0	0	0	0	0	0	0	0	0	0	0	0	0	0	0	0	0	1	0	0	0	0	0	0	0	1	0
11683029.95 - 11729426.02	0	0	0	0	0	0	0	0	0	0	0	0	0	0	0	0	0	0	0	0	0	0	0	0	0	0	0	0	0	0	0	0	0	1	0	0	0	0	0	0	0	0	0	0	0	0	0	0	0
11729426.02 - 11775822.10	0	0	0	0	0	0	0	0	0	0	0	0	0	0	0	0	0	0	0	0	0	0	0	0	0	0	0	0	0	0	0	0	0	0	0	0	0	0	0	0	0	0	0	0	0	0	0	0	0
11775822.10 - 11822218.18	0	0	0	0	0	0	0	0	0	0	0	0	0	0	0	0	0	0	0	0	0	0	0	0	0	0	0	0	0	0	0	0	0	0	0	0	0	0	0	0	0	0	0	0	0	1	0	0	0
11822218.18 - 11868614.25	0	0	0	0	0	0	0	0	0	0	0	0	0	0	0	0	0	0	0	0	0	0	0	0	0	0	0	0	0	0	0	0	0	1	0	0	0	0	0	0	0	0	0	0	0	0	0	0	2
11868614.25 - 11915010.33	0	0	0	0	0	0	0	0	0	0	0	0	0	0	0	0	0	0	0	0	0	0	0	0	0	0	0	0	0	0	0	0	0	0	0	0	0	0	0	0	0	0	0	0	0	1	0	0	0
11915010.33 - 11961406.40	0	0	0	0	0	0	0	0	0	0	0	0	0	0	0	0	0	0	0	0	0	0	0	0	0	0	0	0	0	0	0	0	0	0	0	0	0	1	0	0	0	0	0	0	0	0	0	0	0
11961406.40 - 12007802.48	0	0	0	0	0	0	0	0	0	0	0	0	0	0	0	0	0	0	0	0	0	0	0	0	0	0	0	0	0	0	0	0	0	0	1	0	0	0	0	1	0	0	0	0	0	0	0	0	0
12007802.48 - 12054198.56	0	0	0	0	0	0	0	0	0	0	0	0	0	0	0	0	0	0	0	0	0	0	0	0	0	0	0	0	0	0	0	0	0	0	0	0	0	0	1	0	0	0	0	0	0	0	0	0	0
12054198.56 - 12100594.63	0	0	0	0	0	0	0	0	0	0	0	0	0	0	0	0	0	0	0	0	0	0	0	0	0	0	0	0	0	0	0	0	0	0	0	0	0	0	0	0	0	0	0	1	0	0	0	1	0
12100594.63 - 12146990.71	0	0	0	0	0	0	0	0	0	0	0	0	0	0	0	0	0	0	0	0	0	0	0	0	0	0	0	0	0	0	0	0	0	0	0	0	0	0	0	0	0	0	0	0	1	0	0	0	0
12146990.71 - 12193386.78	0	0	0	0	0	0	0	0	0	0	0	0	0	0	0	0	0	0	0	0	0	0	0	0	0	0	0	0	0	0	0	0	0	0	0	0	0	0	0	0	0	0	0	1	0	0	0	0	0
12193386.78 - 12239782.86	0	0	0	0	0	0	0	0	0	0	0	0	0	0	0	0	0	0	0	0	0	0	0	0	0	0	0	0	0	0	0	0	0	0	0	0	0	0	0	0	0	0	0	0	0	0	0	0	0
12239782.86 - 12286178.94	0	0	0	0	0	0	0	0	0	0	0	0	0	0	0	0	0	0	0	0	0	0	0	0	0	0	0	0	0	0	0	0	0	0	0	0	0	0	0	0	1	0	0	0	0	0	0	0	0
12286178.94 - 12332575.01	0	0	0	0	0	0	0	0	0	0	0	0	0	0	0	0	0	0	0	0	0	0	0	0	0	0	0	0	0	0	0	0	0	0	0	0	0	1	0	0	0	0	0	0	0	0	0	1	0
12332575.01 - 12378971.09	0	0	0	0	0	0	0	0	0	0	0	0	0	0	0	0	0	0	0	0	0	0	0	0	0	0	0	0	0	0	0	0	0	0	0	0	0	0	0	0	0	0	0	0	0	0	0	0	0
12378971.09 - 12425367.16	0	0	0	0	0	0	0	0	0	0	0	0	0	0	0	0	0	0	0	0	0	0	0	0	0	0	0	0	0	0	0	0	0	0	0	0	0	0	0	0	0	0	1	0	0	0	0	0	0
12425367.16 - 12471763.24	0	0	0	0	0	0	0	0	0	0	0	0	0	0	0	0	0	0	0	0	0	0	0	0	0	0	0	0	0	0	0	0	0	0	0	0	0	0	0	1	0	0	0	0	0	0	0	0	1
12471763.24 - 12518159.32	0	0	0	0	0	0	0	0	0	0	0	0	0	0	0	0	0	0	0	0	0	0	0	0	0	0	0	0	0	0	0	0	0	0	0	0	0	0	0	1	0	0	0	0	0	0	0	1	0
12518159.32 - 12564555.39	0	0	0	0	0	0	0	0	0	0	0	0	0	0	0	0	0	0	0	0	0	0	0	0	0	0	0	0	0	0	0	0	0	0	0	0	0	0	0	0	0	0	0	0	0	0	0	0	0
12564555.39 - 12610951.47	0	0	0	0	0	0	0	0	0	0	0	0	0	0	0	0	0	0	0	0	0	0	0	0	0	0	0	0	0	0	0	0	0	0	0	0	0	0	0	0	0	1	0	0	0	0	0	0	0
12610951.47 - 12657347.54	0	0	0	0	0	0	0	0	0	0	0	0	0	0	0	0	0	0	0	0	0	0	0	0	0	0	1	0	0	0	0	0	0	0	0	0	0	1	0	0	0	0	1	0	0	0	0	0	2
12657347.54 - 12703743.62	0	0	0	0	0	0	0	0	0	0	0	0	0	0	0	0	0	0	0	0	0	0	0	0	0	0	0	0	0	0	0	0	0	0	0	0	0	0	0	0	0	0	0	0	0	0	0	0	0
12703743.62 - 12750139.70	0	0	0	0	0	0	0	0	0	0	0	0	0	0	0	0	0	0	0	0	0	0	0	0	0	0	0	0	0	0	0	0	0	0	0	1	0	0	0	0	0	0	0	0	1	0	0	0	0
12750139.70 - 12796535.77	0	0	0	0	0	0	0	0	0	0	0	0	0	0	0	0	0	0	0	0	0	0	0	0	0	0	0	0	0	0	0	0	1	0	0	0	0	0	0	0	0	0	0	0	1	1	0	0	0
12796535.77 - 12842931.85	0	0	0	0	0	0	0	0	0	0	0	0	0	0	0	0	0	0	0	0	0	0	0	0	0	0	0	0	0	0	0	1	0	0	0	0	0	0	0	1	0	0	0	0	0	0	0	0	0
12842931.85 - 12889327.92	0	0	0	0	0	0	0	0	0	0	0	0	0	0	0	0	0	0	0	0	0	0	0	0	0	0	0	0	0	0	0	0	0	0	0	0	0	0	0	0	0	1	0	0	0	0	0	0	1
12889327.92 - 12935724.00	0	0	0	0	0	0	0	0	0	0	0	0	0	0	0	0	0	0	0	0	0	0	0	0	0	0	0	0	0	0	0	0	0	0	0	0	0	0	0	0	0	0	0	0	0	1	1	1	0
12935724.00 - 12982120.08	0	0	0	0	0	0	0	0	0	0	0	0	0	0	0	0	0	0	0	0	0	0	0	0	0	0	0	0	0	0	0	0	0	0	0	0	0	0	0	0	0	0	0	0	0	0	1	0	0
12982120.08 - 13028516.15	0	0	0	0	0	0	0	0	0	0	0	0	0	0	0	0	0	0	0	0	0	0	0	0	0	0	0	0	0	0	0	0	0	0	0	0	0	0	1	0	0	0	0	0	0	0	0	0	0
13028516.15 - 13074912.23	0	0	0	0	0	0	0	0	0	0	0	0	0	0	0	0	0	0	0	0	0	0	0	0	0	0	0	0	0	0	0	0	0	0	0	0	0	0	0	0	0	1	0	0	1	0	1	0	0
13074912.23 - 13121308.30	0	0	0	0	0	0	0	0	0	0	0	0	0	0	0	0	0	0	0	0	0	0	0	0	0	0	0	0	0	0	0	0	0	0	0	0	0	0	0	0	0	0	0	0	0	0	0	0	0
13121308.30 - 13167704.38	0	0	0	0	0	0	0	0	0	0	0	0	0	0	0	0	0	0	0	0	0	0	0	0	0	0	0	0	0	0	0	0	0	0	0	1	0	0	0	0	0	0	0	0	0	0	0	0	0
13167704.38 - 13214100.46	0	0	0	0	0	0	0	0	0	0	0	0	0	0	0	0	0	0	0	0	0	0	0	0	0	0	0	0	0	0	0	0	0	0	0	0	0	0	0	0	0	0	0	0	1	0	0	0	0
13214100.46 - 13260496.53	0	0	0	0	0	0	0	0	0	0	0	0	0	0	0	0	0	0	0	0	0	0	0	0	0	0	0	0	0	0	0	0	0	0	0	0	0	0	0	0	0	0	1	0	0	0	0	0	0
13260496.53 - 13306892.61	0	0	0	0	0	0	0	0	0	0	0	0	0	0	0	0	0	0	0	0	0	0	0	0	0	0	0	0	0	0	0	0	0	0	0	0	0	0	0	0	0	1	1	0	0	0	2	1	1
13306892.61 - 13353288.68	0	0	0	0	0	0	0	0	0	0	0	0	0	0	0	0	0	0	0	0	0	0	0	0	0	0	0	0	0	0	0	0	0	0	0	0	0	0	0	0	2	0	0	0	0	0	0	0	0
13353288.68 - 13399684.76	0	0	0	0	0	0	0	0	0	0	0	0	0	0	0	0	0	0	0	0	0	0	0	0	0	0	0	0	0	0	0	0	0	0	0	0	0	0	0	0	1	0	0	0	0	1	0	0	0
13399684.76 - 13446080.84	0	0	0	0	0	0	0	0	0	0	0	0	0	0	0	0	0	0	0	0	0	0	0	0	0	0	0	0	0	0	0	0	0	0	0	0	0	0	0	0	0	1	0	1	0	0	0	0	0
13446080.84 - 13492476.91	0	0	0	0	0	0	0	0	0	0	0	0	0	0	0	0	0	0	0	0	0	0	0	0	0	0	0	0	0	0	0	0	0	0	0	0	0	0	0	0	0	0	0	0	0	1	0	0	0
13492476.91 - 13538872.99	0	0	0	0	0	0	0	0	0	0	0	0	0	0	0	0	0	0	0	0	0	0	0	0	0	0	0	0	0	0	0	0	0	0	0	0	0	0	0	0	0	0	0	0	0	0	0	0	1
13538872.99 - 13585269.06	0	0	0	0	0	0	0	0	0	0	0	0	0	0	0	0	0	0	0	0	0	0	0	0	0	0	0	0	1	0	0	0	0	0	0	0	0	0	0	0	0	0	0	0	0	0	1	0	0
13585269.06 - 13631665.14	0	0	0	0	0	0	0	0	0	0	0	0	0	0	0	0	0	0	0	0	0	0	0	0	0	0	1	0	0	0	0	0	0	0	0	0	0	0	0	0	0	0	0	0	0	0	0	0	0
13631665.14 - 13678061.22	0	0	0	0	0	0	0	0	0	0	0	0	0	0	0	0	0	0	0	0	0	0	0	0	0	0	0	0	0	0	0	0	0	0	0	0	0	0	0	0	0	0	0	0	0	0	1	0	1
13678061.22 - 13724457.29	0	0	0	0	0	0	0	0	0	0	0	0	0	0	0	0	0	0	0	0	0	0	0	0	0	0	0	0	0	0	0	0	0	0	0	0	0	0	0	0	0	0	0	0	0	0	0	0	0
13724457.29 - 13770853.37	0	0	0	0	0	0	0	0	0	0	0	0	0	0	0	0	0	0	0	0	0	0	0	0	0	0	0	0	0	0	0	0	0	0	0	0	0	0	0	0	0	0	0	0	0	0	0	0	0
13770853.37 - 13817249.44	0	0	0	0	0	0	0	0	0	0	0	0	0	0	0	0	0	0	0	0	0	0	0	0	0	0	0	0	0	0	0	0	0	0	0	0	0	1	0	0	0	0	1	0	0	0	0	0	0
13817249.44 - 13863645.52	0	0	0	0	0	0	0	0	0	0	0	0	0	0	0	0	0	0	0	0	0	0	0	0	0	0	0	0	0	0	0	0	0	0	0	0	0	0	0	0	0	0	0	1	0	0	0	0	0
13863645.52 - 13910041.60	0	0	0	0	0	0	0	0	0	0	0	0	0	0	0	0	0	0	0	0	0	0	0	0	0	0	0	0	0	0	0	0	0	0	0	1	0	0	0	0	0	0	0	0	0	0	0	0	2
13910041.60 - 13956437.67	0	0	0	0	0	0	0	0	0	0	0	0	0	0	0	0	0	0	0	0	0	0	0	0	0	0	0	0	0	0	0	0	0	0	0	0	0	0	0	0	0	0	0	0	1	0	1	0	0
13956437.67 - 14002833.75	0	0	0	0	0	0	0	0	0	0	0	0	0	0	0	0	0	0	0	0	0	0	0	0	0	0	0	0	0	0	0	0	0	0	0	0	0	0	0	0	1	0	0	0	1	0	0	1	0
14002833.75 - 14049229.82	0	0	0	0	0	0	0	0	0	0	0	0	0	0	0	0	0	0	0	0	0	0	0	0	0	0	0	0	0	0	0	0	0	0	0	0	0	0	0	0	0	0	0	0	0	0	1	1	0
14049229.82 - 14095625.90	0	0	0	0	0	0	0	0	0	0	0	0	0	0	0	0	0	0	0	0	0	0	0	0	0	0	0	0	0	0	0	0	0	0	0	0	0	0	0	0	0	0	0	1	1	0	0	0	0
14095625.90 - 14142021.98	0	0	0	0	0	0	0	0	0	0	0	0	0	0	0	0	0	0	0	0	0	0	0	0	0	0	0	0	0	0	0	0	0	0	0	0	0	0	0	1	1	0	0	0	0	0	0	0	2
14142021.98 - 14188418.05	0	0	0	0	0	0	0	0	0	0	0	0	0	0	0	0	0	0	0	0	0	0	0	0	0	0	0	0	0	0	0	0	0	0	0	0	0	0	0	0	0	0	0	0	1	0	1	1	1
14188418.05 - 14234814.13	0	0	0	0	0	0	0	0	0	0	0	0	0	0	0	0	0	0	0	0	0	0	0	0	0	0	0	0	0	0	0	0	0	0	0	0	0	0	0	0	0	0	0	0	0	0	0	0	1
14234814.13 - 14281210.20	0	0	0	0	0	0	0	0	0	0	0	0	0	0	0	0	0	0	0	0	0	0	0	0	0	0	0	0	0	0	0	0	0	0	0	0	0	0	0	0	0	0	0	0	0	0	1	0	1
14281210.20 - 14327606.28	0	0	0	0	0	0	0	0	0	0	0	0	0	0	0	0	0	0	0	0	0	0	0	0	0	0	0	0	0	0	0	0	0	0	0	0	0	0	0	0	0	0	0	0	0	0	0	2	0
14327606.28 - 14374002.36	0	0	0	0	0	0	0	0	0	0	0	0	0	0	0	0	0	0	0	0	0	0	0	0	0	0	0	0	0	0	0	0	0	0	0	0	0	0	0	0	1	1	0	0	0	0	2	0	0
14374002.36 - 14420398.43	0	0	0	0	0	0	0	0	0	0	0	0	0	0	0	0	0	0	0	0	0	0	0	0	0	0	0	0	0	0	0	0	0	0	0	0	0	1	0	0	0	0	0	0	0	0	0	0	0
14420398.43 - 14466794.51	0	0	0	0	0	0	0	0	0	0	0	0	0	0	0	0	0	0	0	0	0	0	0	0	0	0	0	0	0	0	0	0	0	0	0	0	0	0	0	0	0	0	0	1	0	0	2	0	0
14466794.51 - 14513190.58	0	0	0	0	0	0	0	0	0	0	0	0	0	0	0	0	0	0	0	0	0	0	0	0	0	0	0	0	0	0	0	0	0	0	0	0	0	0	0	0	0	0	0	1	0	0	1	1	1
14513190.58 - 14559586.66	0	0	0	0	0	0	0	0	0	0	0	0	0	0	0	0	0	0	0	0	0	0	0	0	0	0	0	0	0	0	0	0	0	0	0	0	0	0	0	0	0	0	0	0	0	1	0	1	1
14559586.66 - 14605982.74	0	0	0	0	0	0	0	0	0	0	0	0	0	0	0	0	0	0	0	0	0	0	0	0	0	0	0	0	0	0	0	0	0	0	0	0	0	0	0	0	0	0	0	0	0	0	0	0	0
14605982.74 - 14652378.81	0	0	0	0	0	0	0	0	0	0	0	0	0	0	0	0	0	0	0	0	0	0	0	0	0	0	0	0	0	0	0	0	0	0	0	0	0	1	1	0	0	0	1	1	0	0	2	0	1
14652378.81 - 14698774.89	0	0	0	0	0	0	0	0	0	0	0	0	0	0	0	0	0	0	0	0	0	0	0	0	0	0	0	0	0	0	0	0	0	0	1	0	0	0	0	0	0	0	1	0	0	0	0	0	0
14698774.89 - 14745170.96	0	0	0	0	0	0	0	0	0	0	0	0	0	0	0	0	0	0	0	0	0	0	0	0	0	0	0	0	0	0	0	0	0	0	1	0	0	0	0	0	0	0	0	0	0	1	0	0	0
14745170.96 - 14791567.04	0	0	0	0	0	0	0	0	0	0	0	0	0	0	0	0	0	0	0	1	0	0	0	0	0	0	0	0	0	0	0	0	1	0	0	0	0	0	1	0	0	0	0	0	0	0	0	1	0
14791567.04 - 14837963.12	0	0	0	0	0	0	0	0	0	0	0	0	0	0	0	0	0	0	0	0	0	0	0	0	0	0	0	0	0	0	0	0	0	0	0	0	0	0	0	0	0	1	0	1	1	1	1	0	0
14837963.12 - 14884359.19	0	0	0	0	0	0	0	0	0	0	0	0	0	0	0	0	0	0	0	0	0	0	0	0	0	0	0	0	0	1	0	0	0	0	0	0	0	0	0	0	0	1	0	0	2	0	0	0	0
14884359.19 - 14930755.27	0	0	0	0	0	0	0	0	0	0	0	0	0	0	0	0	0	0	0	0	0	0	0	0	0	0	0	0	0	0	0	0	1	0	0	0	0	0	0	0	0	0	0	0	0	1	0	0	0
14930755.27 - 14977151.34	0	0	0	0	0	0	0	0	0	0	0	0	0	0	0	0	0	0	0	0	0	0	0	0	0	0	0	0	0	0	0	0	0	0	0	0	0	0	1	0	0	0	0	0	0	1	0	1	0
14977151.34 - 15023547.42	0	0	0	0	0	0	0	0	0	0	0	0	0	0	0	0	0	0	0	0	0	0	0	0	0	0	0	0	0	0	0	0	0	0	0	0	0	0	1	0	0	0	0	0	0	1	1	0	0
15023547.42 - 15069943.50	0	0	0	0	0	0	0	0	0	0	0	0	0	0	0	0	0	0	0	0	0	0	0	0	0	0	0	0	0	0	0	0	0	0	0	0	0	0	0	0	0	1	0	0	0	2	0	0	0
15069943.50 - 15116339.57	0	0	0	0	0	0	0	0	0	0	0	0	0	0	0	0	0	0	0	0	0	0	0	0	0	0	0	0	0	0	0	0	0	0	0	1	0	0	0	1	0	0	0	0	0	0	0	0	0
15116339.57 - 15162735.65	0	0	0	0	0	0	0	0	0	0	0	0	0	0	0	0	0	0	0	0	0	0	0	0	0	0	0	0	0	0	0	0	0	0	0	0	0	0	0	0	0	0	1	0	1	0	0	1	0
15162735.65 - 15209131.72	0	0	0	0	0	0	0	0	0	0	0	0	0	0	0	0	0	0	0	0	0	0	0	0	0	0	0	0	0	0	0	0	0	0	0	0	2	1	0	0	0	0	0	0	0	1	1	0	0
15209131.72 - 15255527.80	0	0	0	0	0	0	0	0	0	0	0	0	0	0	0	0	0	0	0	0	0	0	0	0	0	0	0	0	0	0	0	0	0	0	0	0	1	0	0	0	1	0	0	0	0	1	0	2	0
15255527.80 - 15301923.88	0	0	0	0	0	0	0	0	0	0	0	0	0	0	0	0	0	0	0	0	0	0	0	0	0	0	0	0	0	0	0	0	0	0	0	0	0	0	0	0	0	0	0	0	0	0	0	1	0
15301923.88 - 15348319.95	0	0	0	0	0	0	0	0	0	0	0	0	0	0	0	0	0	0	0	0	0	0	0	0	0	0	0	0	0	0	0	0	0	0	0	0	0	0	0	0	1	0	0	0	0	0	0	0	1
15348319.95 - 15394716.03	0	0	0	0	0	0	0	0	0	0	0	0	0	0	0	0	0	0	0	0	0	0	0	0	0	0	0	0	0	0	0	0	0	0	1	1	0	0	1	0	0	1	0	0	0	1	0	0	0
15394716.03 - 15441112.10	0	0	0	0	0	0	0	0	0	0	0	0	0	0	0	0	0	0	0	0	0	0	0	0	0	0	0	0	0	1	0	0	0	0	0	0	0	0	1	1	0	0	0	0	0	1	0	1	1
15441112.10 - 15487508.18	0	0	0	0	0	0	0	0	0	0	0	0	0	0	0	0	0	0	0	0	0	0	0	0	0	0	0	0	0	0	0	0	0	0	0	0	0	0	0	0	0	0	1	1	0	0	0	1	0
15487508.18 - 15533904.26	0	0	0	0	0	0	0	0	0	0	0	0	0	0	0	0	0	0	0	0	0	0	0	0	0	0	0	0	0	0	1	0	0	0	0	0	0	0	0	0	0	0	0	1	0	1	1	0	1
15533904.26 - 15580300.33	0	0	0	0	0	0	0	0	0	0	0	0	0	0	0	0	0	0	0	0	0	0	0	0	0	0	0	0	0	0	0	1	1	0	1	0	0	0	0	0	0	1	0	0	0	0	0	0	0
15580300.33 - 15626696.41	0	0	0	0	0	0	0	0	0	0	0	0	0	0	0	0	0	0	0	0	0	0	0	0	0	0	0	0	0	0	0	0	0	0	0	0	0	0	0	0	0	0	0	0	0	0	1	0	0
15626696.41 - 15673092.48	0	0	0	0	0	0	0	0	0	0	0	0	0	0	0	0	0	0	0	0	1	0	0	0	0	0	0	0	0	0	0	0	0	0	0	0	0	0	0	0	0	0	0	0	0	0	0	0	0
15673092.48 - 15719488.56	0	0	0	0	0	0	0	0	0	0	0	0	0	0	0	0	0	0	0	0	0	0	0	0	0	0	0	0	0	0	0	0	0	0	0	0	0	1	0	0	0	0	0	0	0	0	0	0	0
15719488.56 - 15765884.64	0	0	0	0	0	0	0	0	0	0	0	0	0	0	0	0	0	0	0	0	0	0	0	0	0	0	0	0	0	0	0	0	0	0	0	1	0	0	0	0	0	0	0	0	0	1	0	0	1
15765884.64 - 15812280.71	0	0	0	0	0	0	0	0	0	0	0	0	0	0	0	0	0	0	0	0	0	0	0	0	0	0	0	0	0	0	0	0	0	0	0	0	0	0	0	0	1	0	0	0	0	1	1	0	1
15812280.71 - 15858676.79	0	0	0	0	0	0	0	0	0	0	0	0	0	0	0	0	0	0	0	0	0	0	0	0	0	0	0	0	0	0	0	0	0	0	0	0	0	0	0	0	0	0	0	0	1	0	0	0	1
15858676.79 - 15905072.86	0	0	0	0	0	0	0	0	0	0	0	0	0	0	0	0	0	0	0	0	0	0	0	0	0	0	0	0	0	0	0	0	0	0	0	0	0	0	0	0	0	0	0	0	0	0	0	0	0
15905072.86 - 15951468.94	0	0	0	0	0	0	0	0	0	0	0	0	0	0	0	0	0	0	0	0	0	0	0	0	0	0	0	0	0	0	0	0	0	0	0	0	0	0	0	0	1	0	1	0	0	0	0	0	0
15951468.94 - 15997865.02	0	0	0	0	0	0	0	0	0	0	0	0	0	0	0	0	0	0	0	0	0	0	0	0	0	0	0	0	0	0	0	1	0	2	0	0	0	1	0	0	0	1	0	1	0	0	0	0	0
15997865.02 - 16044261.09	0	0	0	0	0	0	0	0	0	0	0	0	0	0	0	0	0	0	0	0	0	0	0	0	0	0	0	0	0	0	1	0	0	0	0	0	0	0	1	0	0	0	0	0	1	1	0	0	0
16044261.09 - 16090657.17	0	0	0	0	0	0	0	0	0	0	0	0	0	0	0	0	0	0	0	0	0	0	0	0	0	0	0	0	0	0	0	0	0	0	0	0	1	0	0	1	0	0	0	0	0	0	0	0	0
16090657.17 - 16137053.24	0	0	0	0	0	0	0	0	0	0	0	0	0	0	0	0	0	0	0	0	0	0	0	0	0	0	0	0	0	0	1	0	0	0	0	0	0	0	1	0	0	0	0	0	1	1	0	0	0
16137053.24 - 16183449.32	0	0	0	0	0	0	0	0	0	0	0	0	0	0	0	0	0	0	0	0	0	0	0	0	0	0	0	0	0	0	0	0	0	0	0	0	0	0	1	0	0	0	0	1	0	0	0	1	0
16183449.32 - 16229845.40	0	0	0	0	0	0	0	0	0	0	0	0	0	0	0	0	0	0	0	0	0	0	0	0	0	0	0	0	0	0	0	0	0	0	0	0	0	0	0	0	0	1	0	0	1	1	0	1	0
16229845.40 - 16276241.47	0	0	0	0	0	0	0	0	0	0	0	0	0	0	0	0	0	0	0	0	0	0	0	0	0	0	0	0	0	0	0	0	0	0	0	1	0	0	0	0	0	0	0	0	0	0	0	0	0
16276241.47 - 16322637.55	0	0	0	0	0	0	0	0	0	0	0	0	0	0	0	0	0	0	0	0	0	0	0	0	0	0	0	0	0	0	0	0	0	0	0	0	0	0	0	0	0	0	0	0	1	0	0	1	0
16322637.55 - 16369033.62	0	0	0	0	0	0	0	0	0	0	0	0	0	0	0	0	0	0	0	0	0	0	0	0	0	0	0	0	0	0	0	0	0	0	0	0	0	0	0	0	0	0	0	0	0	0	0	0	1
16369033.62 - 16415429.70	0	0	0	0	0	0	0	0	0	0	0	0	0	0	0	0	0	0	0	0	0	0	0	0	0	0	0	0	0	0	0	0	0	0	0	0	0	0	0	0	0	0	0	0	0	0	0	0	0
16415429.70 - 16461825.78	0	0	0	0	0	0	0	0	0	0	0	0	0	0	0	0	0	0	0	0	0	0	0	0	0	0	0	0	0	0	0	0	0	0	0	0	0	0	0	0	0	0	0	0	0	0	0	0	0
16461825.78 - 16508221.85	0	0	0	0	0	0	0	0	0	0	0	0	0	0	0	0	0	0	0	0	0	0	0	0	0	0	0	0	0	0	0	0	1	0	1	0	0	0	0	0	0	0	0	0	0	0	0	0	0
16508221.85 - 16554617.93	0	0	0	0	0	0	0	0	0	0	0	0	0	0	0	0	0	0	0	0	0	0	0	0	0	0	0	0	0	0	0	0	0	0	0	0	0	0	0	0	0	0	0	0	0	0	0	0	0
16554617.93 - 16601014.00	0	0	0	0	0	0	0	0	0	0	0	0	0	0	0	0	0	0	0	0	0	0	0	0	0	0	0	0	0	0	0	1	0	0	0	0	0	0	0	0	0	0	0	0	0	0	0	0	0
16601014.00 - 16647410.08	0	0	0	0	0	0	0	0	0	0	0	0	0	0	0	0	0	0	0	0	0	0	0	0	0	0	0	0	0	0	0	0	0	0	0	0	0	0	0	0	0	0	0	0	0	0	0	0	0
16647410.08 - 16693806.16	0	0	0	0	0	0	0	0	0	0	0	0	0	0	0	0	0	0	0	0	0	0	0	0	0	0	0	0	0	0	0	0	0	0	0	0	0	0	0	0	0	0	0	0	0	0	0	1	0
16693806.16 - 16740202.23	0	0	0	0	0	0	0	0	0	0	0	0	0	0	0	0	0	0	0	0	0	0	0	0	0	0	0	0	0	0	0	0	0	0	0	0	0	0	0	0	0	0	0	0	0	0	0	0	0
16740202.23 - 16786598.31	0	0	0	0	0	0	0	0	0	0	0	0	0	0	0	0	0	0	0	0	0	0	0	0	0	0	0	0	0	0	0	0	0	0	0	0	0	0	0	0	0	0	0	0	0	0	0	0	0
16786598.31 - 16832994.38	0	0	0	0	0	0	0	0	0	0	0	0	0	0	0	0	0	0	0	0	0	0	0	0	0	0	0	0	0	0	0	0	0	0	0	0	0	0	0	0	0	0	0	0	0	0	0	0	0
16832994.38 - 16879390.46	0	0	0	0	0	0	0	0	0	0	0	0	0	0	0	0	0	0	0	0	0	0	0	0	0	0	0	0	0	0	0	0	0	0	0	0	0	0	0	0	0	0	0	0	0	0	0	0	0
16879390.46 - 16925786.54	0	0	0	0	0	0	0	0	0	0	0	0	0	0	0	0	0	0	0	0	0	0	0	0	0	0	0	0	0	0	0	0	0	0	0	0	0	0	0	0	0	0	0	0	0	0	1	0	0
16925786.54 - 16972182.61	0	0	0	0	0	0	0	0	0	0	0	0	0	0	0	0	0	0	0	0	0	0	0	0	0	0	0	0	0	0	0	0	0	0	0	0	0	0	0	0	0	0	0	0	0	0	0	0	0
16972182.61 - 17018578.69	0	0	0	0	0	0	0	0	0	0	0	0	0	0	0	0	0	0	0	0	0	0	0	0	0	0	0	0	0	0	0	0	0	0	0	0	0	0	0	0	0	0	0	0	0	0	0	0	0
17018578.69 - 17064974.76	0	0	0	0	0	0	0	0	0	0	0	0	0	0	0	0	0	0	0	0	0	0	0	0	0	0	0	0	0	0	0	0	0	0	0	0	0	0	0	0	0	0	0	0	0	0	0	0	0
17064974.76 - 17111370.84	0	0	0	0	0	0	0	0	0	0	0	0	0	0	0	0	0	0	0	0	0	0	0	0	0	0	0	0	0	0	0	0	0	0	0	0	0	0	0	0	0	0	0	0	0	0	0	0	0
17111370.84 - 17157766.92	0	0	0	0	0	0	0	0	0	0	0	0	0	0	0	0	0	0	0	0	0	0	0	0	0	0	0	0	0	0	0	0	0	0	0	0	0	1	0	0	1	0	0	0	0	0	0	0	0
17157766.92 - 17204162.99	0	0	0	0	0	0	0	0	0	0	0	0	0	0	0	0	0	0	0	0	0	0	0	0	0	0	0	0	0	0	0	0	0	0	0	1	0	0	0	0	0	0	0	0	0	0	0	0	0
17204162.99 - 17250559.07	0	0	0	0	0	0	0	0	0	0	0	0	0	0	0	0	0	0	0	0	0	0	0	0	0	0	0	0	0	0	0	0	0	0	0	0	0	0	0	0	0	0	0	0	0	0	0	0	0
17250559.07 - 17296955.14	0	0	0	0	0	0	0	0	0	0	0	0	0	0	0	0	0	0	0	0	0	0	0	0	0	0	0	0	0	0	0	0	0	0	0	0	0	0	0	0	0	1	0	0	0	0	0	1	0
17296955.14 - 17343351.22	0	0	0	0	0	0	0	0	0	0	0	0	0	0	0	0	0	0	0	0	0	0	0	0	0	0	0	0	0	0	0	0	0	0	0	0	0	0	0	0	0	0	0	0	0	0	0	0	0
17343351.22 - 17389747.30	0	0	0	0	0	0	0	0	0	0	0	0	0	0	0	0	0	0	0	0	0	0	0	0	0	0	0	0	0	0	0	0	0	0	0	0	0	0	0	0	0	0	0	0	0	0	0	0	0
17389747.30 - 17436143.37	0	0	0	0	0	0	0	0	0	0	0	0	0	0	0	0	0	0	0	0	0	0	0	0	0	0	0	0	0	0	0	0	0	0	0	0	0	0	0	0	0	0	0	0	0	0	0	0	0
17436143.37 - 17482539.45	0	0	0	0	0	0	0	0	0	0	0	0	0	0	0	0	0	0	0	0	0	0	0	0	0	0	0	0	0	0	0	0	0	0	0	0	0	0	1	0	0	0	0	0	0	0	0	0	0
17482539.45 - 17528935.52	0	0	0	0	0	0	0	0	0	0	0	0	0	0	0	0	0	0	0	0	0	0	0	0	0	0	0	0	0	0	0	0	0	0	0	0	0	0	0	0	0	0	0	0	0	0	0	0	0
17528935.52 - 17575331.60	0	0	0	0	0	0	0	0	0	0	0	0	0	0	0	0	0	0	0	0	0	0	0	0	0	0	0	0	0	0	0	0	0	0	0	0	0	0	0	0	0	0	0	0	0	0	0	0	1
17575331.60 - 17621727.68	0	0	0	0	0	0	0	0	0	0	0	0	0	0	0	0	0	0	0	0	0	0	0	0	0	0	0	0	0	0	0	0	0	0	0	0	0	0	0	0	0	0	0	0	0	0	0	0	0
17621727.68 - 17668123.75	0	0	0	0	0	0	0	0	0	0	0	0	0	0	0	0	0	0	0	0	0	0	0	0	0	0	0	0	0	0	0	0	0	0	0	0	0	0	0	0	0	0	0	0	0	0	0	0	0
17668123.75 - 17714519.83	0	0	0	0	0	0	0	0	0	0	0	0	0	0	0	0	0	0	0	0	0	0	0	0	0	0	0	0	0	0	0	0	0	0	0	0	0	0	0	0	0	0	0	0	0	0	0	0	0
17714519.83 - 17760915.90	0	0	0	0	0	0	0	0	0	0	0	0	0	0	0	0	0	0	0	0	0	0	0	0	0	0	0	0	0	0	0	0	0	0	0	0	0	0	0	0	0	0	0	0	0	0	0	0	0
17760915.90 - 17807311.98	0	0	0	0	0	0	0	0	0	0	0	0	0	0	0	0	0	0	0	0	0	0	0	0	0	0	0	0	0	0	0	0	0	0	0	0	0	0	0	0	0	0	0	0	0	0	0	0	0
17807311.98 - 17853708.06	0	0	0	0	0	0	0	0	0	0	0	0	0	0	0	0	0	0	0	0	0	0	0	0	0	0	0	0	0	0	0	0	0	0	0	0	0	0	0	0	0	0	0	0	0	0	0	0	0
17853708.06 - 17900104.13	0	0	0	0	0	0	0	0	0	0	0	0	0	0	0	0	0	0	0	0	0	0	0	0	0	0	0	0	0	0	0	0	0	0	0	0	0	0	0	0	0	0	0	0	0	0	0	0	0
17900104.13 - 17946500.21	0	0	0	0	0	0	0	0	0	0	0	0	0	0	0	0	0	0	0	0	0	0	0	0	0	0	0	0	0	0	0	0	0	0	0	0	0	0	0	0	0	0	0	0	0	0	0	0	0
17946500.21 - 17992896.28	0	0	0	0	0	0	0	0	0	0	0	0	0	0	0	0	0	0	0	0	0	0	0	0	0	0	0	0	0	0	0	0	0	0	0	0	0	0	0	0	0	0	0	0	0	0	0	0	0
17992896.28 - 18039292.36	0	0	0	0	0	0	0	0	0	0	0	0	0	0	0	0	0	0	0	0	0	0	0	0	0	0	0	0	0	0	0	0	0	0	0	0	0	0	0	0	0	0	0	0	0	0	0	0	0
18039292.36 - 18085688.44	0	0	0	0	0	0	0	0	0	0	0	0	0	0	0	0	0	0	0	0	0	0	0	0	0	0	0	0	0	0	0	0	0	0	0	0	0	0	0	0	0	0	0	0	0	0	0	0	0
18085688.44 - 18132084.51	0	0	0	0	0	0	0	0	0	0	0	0	0	0	0	0	0	0	0	0	0	0	0	0	0	0	0	0	0	0	0	0	0	0	0	0	0	0	0	0	0	0	0	0	0	0	0	0	0
18132084.51 - 18178480.59	0	0	0	0	0	0	0	0	0	0	0	0	0	0	0	0	0	0	0	0	0	0	0	0	0	0	0	0	0	0	0	1	0	0	0	0	0	0	0	0	0	0	0	0	0	0	0	0	1
18178480.59 - 18224876.66	0	0	0	0	0	0	0	0	0	0	0	0	0	0	0	0	0	0	0	0	0	0	0	0	0	0	0	0	0	0	0	0	0	0	0	0	0	0	0	0	0	0	0	0	0	0	0	0	0
18224876.66 - 18271272.74	0	0	0	0	0	0	0	0	0	0	0	0	0	0	0	0	0	0	0	0	0	0	0	0	0	0	0	0	0	0	0	0	0	0	0	0	0	0	0	0	0	0	0	0	0	0	0	0	0
18271272.74 - 18317668.82	0	0	0	0	0	0	0	0	0	0	0	0	0	0	0	0	0	0	0	0	0	0	0	0	0	0	0	0	0	0	0	0	0	0	0	0	0	0	0	0	0	0	0	0	0	0	0	0	0
18317668.82 - 18364064.89	0	0	0	0	0	0	0	0	0	0	0	0	0	0	0	0	0	0	0	0	0	0	0	0	0	0	0	0	0	0	0	0	0	0	0	0	0	0	0	0	0	0	0	0	0	0	0	0	0
18364064.89 - 18410460.97	0	0	0	0	0	0	0	0	0	0	0	0	0	0	0	0	0	0	0	0	0	0	0	0	0	0	0	0	0	0	0	0	0	0	0	0	0	0	0	0	0	0	0	0	0	0	0	0	0
18410460.97 - 18456857.04	0	0	0	0	0	0	0	0	0	0	0	0	0	0	0	0	0	0	0	0	0	0	0	0	0	0	0	0	0	0	0	0	0	0	0	0	0	0	0	0	0	0	0	0	0	0	0	0	0
18456857.04 - 18503253.12	0	0	0	0	0	0	0	0	0	0	0	0	0	0	0	0	0	0	0	0	0	0	0	0	0	0	0	0	0	0	0	0	0	0	0	0	0	0	0	0	0	0	0	0	0	0	0	0	0
18503253.12 - 18549649.20	0	0	0	0	0	0	0	0	0	0	0	0	0	0	0	0	0	0	0	0	0	0	0	0	0	0	0	0	0	0	0	0	0	0	0	0	0	0	0	0	0	0	0	0	0	0	0	0	0
18549649.20 - 18596045.27	0	0	0	0	0	0	0	0	0	0	0	0	0	0	0	0	0	0	0	0	0	0	0	0	0	0	0	0	0	0	0	0	0	0	0	0	0	0	0	0	0	0	0	0	0	0	0	0	0
18596045.27 - 18642441.35	0	0	0	0	0	0	0	0	0	0	0	0	0	0	0	0	0	0	0	0	0	0	0	0	0	0	0	0	0	0	0	0	0	0	0	0	0	0	0	0	0	0	0	0	0	0	0	0	0
18642441.35 - 18688837.42	0	0	0	0	0	0	0	0	0	0	0	0	0	0	0	0	0	0	0	0	0	0	0	0	0	0	0	0	0	0	0	0	0	0	0	0	0	0	0	0	0	0	0	0	0	0	0	0	0
18688837.42 - 18735233.50	0	0	0	0	0	0	0	0	0	0	0	0	0	0	0	0	0	0	0	0	0	0	0	0	0	0	0	0	0	0	0	0	0	0	0	0	0	0	0	0	0	0	0	0	0	0	0	0	0
18735233.50 - 18781629.58	0	0	0	0	0	0	0	0	0	0	0	0	0	0	0	0	0	0	0	0	0	0	0	0	0	0	0	0	0	0	0	0	0	0	0	0	0	0	0	0	0	0	0	0	0	0	0	0	0
18781629.58 - 18828025.65	0	0	0	0	0	0	0	0	0	0	0	0	0	0	0	0	0	0	0	0	0	0	0	0	0	0	0	0	0	0	0	0	0	0	0	0	0	0	0	0	0	0	0	0	0	0	0	0	0
18828025.65 - 18874421.73	0	0	0	0	0	0	0	0	0	0	0	0	0	0	0	0	0	0	0	0	0	0	0	0	0	0	0	0	0	0	0	0	0	0	0	0	0	0	0	0	0	0	0	0	0	0	0	0	0
18874421.73 - 18920817.80	0	0	0	0	0	0	0	0	0	0	0	0	0	0	0	0	0	0	0	0	0	0	0	0	0	0	0	0	0	0	0	0	0	0	0	0	0	0	0	0	0	0	0	0	0	0	0	0	0
18920817.80 - 18967213.88	0	0	0	0	0	0	0	0	0	0	0	0	0	0	0	0	0	0	0	0	0	0	0	0	0	0	0	0	0	0	0	0	0	0	0	0	0	0	0	0	0	0	0	0	0	0	1	0	0
18967213.88 - 19013609.96	0	0	0	0	0	0	0	0	0	0	0	0	0	0	0	0	0	0	0	0	0	0	0	0	0	0	0	0	0	0	0	0	0	0	0	0	0	0	0	0	0	0	0	0	0	0	0	0	0
19013609.96 - 19060006.03	0	0	0	0	0	0	0	0	0	0	0	0	0	0	0	0	0	0	0	0	0	0	0	0	0	0	0	0	0	0	0	0	0	0	0	0	0	0	0	0	0	0	0	0	0	0	0	0	0
19060006.03 - 19106402.11	0	0	0	0	0	0	0	0	0	0	0	0	0	0	0	0	0	0	0	0	0	0	0	0	0	0	0	0	0	0	0	0	0	0	0	0	0	0	0	0	0	0	0	0	0	0	0	0	0
19106402.11 - 19152798.18	0	0	0	0	0	0	0	0	0	0	0	0	0	0	0	0	0	0	0	0	0	0	0	0	0	0	0	0	0	0	0	0	0	0	0	0	0	0	0	0	0	0	0	0	0	0	0	0	0
19152798.18 - 19199194.26	0	0	0	0	0	0	0	0	0	0	0	0	0	0	0	0	0	0	0	0	0	0	0	0	0	0	0	0	0	0	0	0	0	0	0	0	0	0	0	0	0	0	0	0	0	0	0	0	0
19199194.26 - 19245590.34	0	0	0	0	0	0	0	0	0	0	0	0	0	0	0	0	0	0	0	0	0	0	0	0	0	0	0	0	0	0	0	0	0	0	0	0	0	0	0	0	0	0	0	0	0	0	0	0	0
19245590.34 - 19291986.41	0	0	0	0	0	0	0	0	0	0	0	0	0	0	0	0	0	0	0	0	0	0	0	0	0	0	0	0	0	0	0	0	0	0	0	0	0	0	0	0	0	0	0	0	0	0	0	0	0
19291986.41 - 19338382.49	0	0	0	0	0	0	0	0	0	0	0	0	0	0	0	0	0	0	0	0	0	0	0	0	0	0	0	0	0	0	0	0	0	0	0	0	0	0	0	0	0	0	0	0	0	0	0	0	0
19338382.49 - 19384778.56	0	0	0	0	0	0	0	0	0	0	0	0	0	0	0	0	0	0	0	0	0	0	0	0	0	0	0	0	0	0	0	0	0	0	0	0	0	0	0	0	0	0	0	0	0	0	0	0	0
19384778.56 - 19431174.64	0	0	0	0	0	0	0	0	0	0	0	0	0	0	0	0	0	0	0	0	0	0	0	0	0	0	0	0	0	0	0	0	0	0	0	0	0	0	0	0	0	0	0	0	0	0	0	0	0
19431174.64 - 19477570.72	0	0	0	0	0	0	0	0	0	0	0	0	0	0	0	0	0	0	0	0	0	0	0	0	0	0	0	0	0	0	0	0	0	0	0	0	0	0	0	0	0	0	0	0	0	0	0	0	0
19477570.72 - 19523966.79	0	0	0	0	0	0	0	0	0	0	0	0	0	0	0	0	0	0	0	0	0	0	0	0	0	0	0	0	0	0	0	0	0	0	0	0	0	0	0	0	0	0	0	0	0	0	0	0	0
19523966.79 - 19570362.87	0	0	0	0	0	0	0	0	0	0	0	0	0	0	0	0	0	0	0	0	0	0	0	0	0	0	0	0	0	0	0	0	0	0	0	0	0	0	0	0	0	0	0	0	0	0	0	0	0
19570362.87 - 19616758.94	0	0	0	0	0	0	0	0	0	0	0	0	0	0	0	0	0	0	0	0	0	0	0	0	0	0	0	0	0	0	0	0	0	0	0	0	0	0	0	0	0	0	0	0	0	0	0	0	0
19616758.94 - 19663155.02	0	0	0	0	0	0	0	0	0	0	0	0	0	0	0	0	0	0	0	0	0	0	0	0	0	0	0	0	0	0	0	0	0	0	0	0	0	0	0	0	0	0	0	0	0	0	0	0	0
19663155.02 - 19709551.10	0	0	0	0	0	0	0	0	0	0	0	0	0	0	0	0	0	0	0	0	0	0	0	0	0	0	0	0	0	0	0	0	0	0	0	0	0	0	0	0	0	0	0	0	0	0	0	0	0
19709551.10 - 19755947.17	0	0	0	0	0	0	0	0	0	0	0	0	0	0	0	0	0	0	0	0	0	0	0	0	0	0	0	0	0	0	0	0	0	0	0	0	0	0	0	0	0	0	0	0	0	0	0	0	0
19755947.17 - 19802343.25	0	0	0	0	0	0	0	0	0	0	0	0	0	0	0	0	0	0	0	0	0	0	0	0	0	0	0	0	0	0	0	0	0	0	0	0	0	0	0	0	0	0	0	0	0	0	0	0	0
19802343.25 - 19848739.32	0	0	0	0	0	0	0	0	0	0	0	0	0	0	0	0	0	0	0	0	0	0	0	0	0	0	0	0	0	0	0	0	0	0	0	0	0	0	0	0	0	0	0	0	0	0	0	0	0
19848739.32 - 19895135.40	0	0	0	0	0	0	0	0	0	0	0	0	0	0	0	0	0	0	0	0	0	0	0	0	0	0	0	0	0	0	0	0	0	0	0	0	0	0	0	0	0	0	0	0	0	0	0	0	0
19895135.40 - 19941531.48	0	0	0	0	0	0	0	0	0	0	0	0	0	0	0	0	0	0	0	0	0	0	0	0	0	0	0	0	0	0	0	0	0	0	0	0	0	0	0	0	0	0	0	0	0	0	0	0	0
19941531.48 - 19987927.55	0	0	0	0	0	0	0	0	0	0	0	0	0	0	0	0	0	0	0	0	0	0	0	0	0	0	0	0	0	0	0	0	0	0	0	0	0	0	0	0	0	0	0	0	0	0	0	0	0
19987927.55 - 20034323.63	0	0	0	0	0	0	0	0	0	0	0	0	0	0	0	0	0	0	0	0	0	0	0	0	0	0	0	0	0	0	0	0	0	0	0	0	0	0	0	0	0	0	0	0	0	0	0	0	0
20034323.63 - 20080719.70	0	0	0	0	0	0	0	0	0	0	0	0	0	0	0	0	0	0	0	0	0	0	0	0	0	0	0	0	0	0	0	0	0	0	0	0	0	0	0	0	0	0	0	0	0	0	0	0	0
20080719.70 - 20127115.78	0	0	0	0	0	0	0	0	0	0	0	0	0	0	0	0	0	0	0	0	0	0	0	0	0	0	0	0	0	0	0	0	0	0	0	0	0	0	0	0	0	0	0	0	0	0	0	0	0
20127115.78 - 20173511.86	0	0	0	0	0	0	0	0	0	0	0	0	0	0	0	0	0	0	0	0	0	0	0	0	0	0	0	0	0	0	0	0	0	0	0	0	0	0	0	0	0	0	0	0	0	0	0	0	0
20173511.86 - 20219907.93	0	0	0	0	0	0	0	0	0	0	0	0	0	0	0	0	0	0	0	0	0	0	0	0	0	0	0	0	0	0	0	0	0	0	0	0	0	0	0	0	0	0	0	0	0	0	0	0	0
20219907.93 - 20266304.01	0	0	0	0	0	0	0	0	0	0	0	0	0	0	0	0	0	0	0	0	0	0	0	0	0	0	0	0	0	0	0	0	0	0	0	0	0	0	0	0	0	0	0	0	0	0	0	0	0
20266304.01 - 20312700.08	0	0	0	0	0	0	0	0	0	0	0	0	0	0	0	0	0	0	0	0	0	0	0	0	0	0	0	0	0	0	0	0	0	0	0	0	0	0	0	0	0	0	0	1	0	0	0	0	0
20312700.08 - 20359096.16	0	0	0	0	0	0	0	0	0	0	0	0	0	0	0	0	0	0	0	0	0	0	0	0	0	0	0	0	0	0	0	0	0	0	0	0	0	0	0	0	0	0	0	0	0	0	0	0	0
20359096.16 - 20405492.24	0	0	0	0	0	0	0	0	0	0	0	0	0	0	0	0	0	0	0	0	0	0	0	0	0	0	0	0	0	0	0	0	0	0	0	0	0	0	0	0	0	0	0	0	0	0	0	0	0
20405492.24 - 20451888.31	0	0	0	0	0	0	0	0	0	0	0	0	0	0	0	0	0	0	0	0	0	0	0	0	0	0	0	0	0	0	0	0	0	0	0	0	0	0	0	0	0	0	0	0	0	0	0	0	0
20451888.31 - 20498284.39	0	0	0	0	0	0	0	0	0	0	0	0	0	0	0	0	0	0	0	0	0	0	0	0	0	0	0	0	0	0	0	0	0	0	0	0	0	0	0	0	0	0	0	0	0	0	0	0	0
20498284.39 - 20544680.46	0	0	0	0	0	0	0	0	0	0	0	0	0	0	0	0	0	0	0	0	0	0	0	0	0	0	0	0	0	0	0	0	0	0	0	0	0	0	0	0	0	0	0	0	0	0	0	0	0
20544680.46 - 20591076.54	0	0	0	0	0	0	0	0	0	0	0	0	0	0	0	0	0	0	0	0	0	0	0	0	0	0	0	0	0	0	0	0	0	0	0	0	0	0	0	0	0	0	0	0	0	0	0	0	0
20591076.54 - 20637472.62	0	0	0	0	0	0	0	0	0	0	0	0	0	0	0	0	0	0	0	0	0	0	0	0	0	0	0	0	0	0	0	0	0	0	0	0	0	0	0	0	0	0	0	0	0	0	0	0	0
20637472.62 - 20683868.69	0	0	0	0	0	0	0	0	0	0	0	0	0	0	0	0	0	0	0	0	0	0	0	0	0	0	0	0	0	0	0	0	0	0	0	0	0	0	0	0	0	0	0	0	0	0	0	0	0
20683868.69 - 20730264.77	0	0	0	0	0	0	0	0	0	0	0	0	0	0	0	0	0	0	0	0	0	0	0	0	0	0	0	0	0	0	0	0	0	0	0	0	0	0	0	0	0	0	0	0	0	0	0	0	0
20730264.77 - 20776660.84	0	0	0	0	0	0	0	0	0	0	0	0	0	0	0	0	0	0	0	0	0	0	0	0	0	0	0	0	0	0	0	0	0	0	0	0	0	0	0	0	0	0	0	0	0	0	0	0	0
20776660.84 - 20823056.92	0	0	0	0	0	0	0	0	0	0	0	0	0	0	0	0	0	0	0	0	0	0	0	0	0	0	0	0	0	0	0	0	0	0	0	0	0	0	0	0	0	0	0	0	0	0	0	0	0
20823056.92 - 20869453.00	0	0	0	0	0	0	0	0	0	0	0	0	0	0	0	0	0	0	0	0	0	0	0	0	0	0	0	0	0	0	0	0	0	0	0	0	0	0	0	0	0	0	0	0	0	0	0	0	0
20869453.00 - 20915849.07	0	0	0	0	0	0	0	0	0	0	0	0	0	0	0	0	0	0	0	0	0	0	0	0	0	0	0	0	0	0	0	0	0	0	0	0	0	0	0	0	0	0	0	0	0	0	0	0	0
20915849.07 - 20962245.15	0	0	0	0	0	0	0	0	0	0	0	0	0	0	0	0	0	0	0	0	0	0	0	0	0	0	0	0	0	0	0	0	0	0	0	0	0	0	0	0	0	0	0	0	0	0	0	0	0
20962245.15 - 21008641.22	0	0	0	0	0	0	0	0	0	0	0	0	0	0	0	0	0	0	0	0	0	0	0	0	0	0	0	0	0	0	0	0	0	0	0	0	0	0	0	0	0	0	0	0	0	0	0	0	0
21008641.22 - 21055037.30	0	0	0	0	0	0	0	0	0	0	0	0	0	0	0	0	0	0	0	0	0	0	0	0	0	0	0	0	0	0	0	0	0	0	0	0	0	0	0	0	0	0	0	0	0	0	0	0	0
21055037.30 - 21101433.38	0	0	0	0	0	0	0	0	0	0	0	0	0	0	0	0	0	0	0	0	0	0	0	0	0	0	0	0	0	0	0	0	0	0	0	0	0	0	0	0	0	0	0	0	0	0	0	0	0
21101433.38 - 21147829.45	0	0	0	0	0	0	0	0	0	0	0	0	0	0	0	0	0	0	0	0	0	0	0	0	0	0	0	0	0	0	0	0	0	0	0	0	0	0	0	0	0	0	0	0	0	0	0	0	0
21147829.45 - 21194225.53	0	0	0	0	0	0	0	0	0	0	0	0	0	0	0	0	0	0	0	0	0	0	0	0	0	0	0	0	0	0	0	0	0	0	0	0	0	0	0	0	0	0	0	0	0	0	0	0	0
21194225.53 - 21240621.60	0	0	0	0	0	0	0	0	0	0	0	0	0	0	0	0	0	0	0	0	0	0	0	0	0	0	0	0	0	0	0	0	0	0	0	0	0	0	0	0	0	0	0	0	0	0	0	0	0
21240621.60 - 21287017.68	0	0	0	0	0	0	0	0	0	0	0	0	0	0	0	0	0	0	0	0	0	0	0	0	0	0	0	0	0	0	0	0	0	0	0	0	0	0	0	0	0	0	0	0	0	0	0	0	0
21287017.68 - 21333413.76	0	0	0	0	0	0	0	0	0	0	0	0	0	0	0	0	0	0	0	0	0	0	0	0	0	0	0	0	0	0	0	0	0	0	0	0	0	0	0	0	0	0	0	0	0	0	0	0	0
21333413.76 - 21379809.83	0	0	0	0	0	0	0	0	0	0	0	0	0	0	0	0	0	0	0	0	0	0	0	0	0	0	0	0	0	0	0	0	0	0	0	0	0	0	0	0	0	0	0	0	0	0	0	0	0
21379809.83 - 21426205.91	0	0	0	0	0	0	0	0	0	0	0	0	0	0	0	0	0	0	0	0	0	0	0	0	0	0	0	0	0	0	0	0	0	0	0	0	0	0	0	0	0	0	0	0	0	0	0	0	0
21426205.91 - 21472601.98	0	0	0	0	0	0	0	0	0	0	0	0	0	0	0	0	0	0	0	0	0	0	0	0	0	0	0	0	0	0	0	0	0	0	0	0	0	0	0	0	0	0	0	0	0	1	0	0	0
21472601.98 - 21518998.06	0	0	0	0	0	0	0	0	0	0	0	0	0	0	0	0	0	0	0	0	0	0	0	0	0	0	0	0	0	0	0	0	0	0	0	0	0	0	0	0	0	0	0	0	0	0	0	0	0
21518998.06 - 21565394.14	0	0	0	0	0	0	0	0	0	0	0	0	0	0	0	0	0	0	0	0	0	0	0	0	0	0	0	0	0	0	0	0	0	0	0	0	0	0	0	0	0	0	0	0	0	0	0	0	0
21565394.14 - 21611790.21	0	0	0	0	0	0	0	0	0	0	0	0	0	0	0	0	0	0	0	0	0	0	0	0	0	0	0	0	0	0	0	0	0	0	0	0	0	0	0	0	0	0	0	0	0	0	0	0	0
21611790.21 - 21658186.29	0	0	0	0	0	0	0	0	0	0	0	0	0	0	0	0	0	0	0	0	0	0	0	0	0	0	0	0	0	0	0	0	0	0	0	0	0	0	0	0	0	0	0	0	0	0	0	0	0
21658186.29 - 21704582.36	0	0	0	0	0	0	0	0	0	0	0	0	0	0	0	0	0	0	0	0	0	0	0	0	0	0	0	0	0	0	0	0	0	0	0	0	0	0	0	0	0	0	0	0	0	0	0	0	0
21704582.36 - 21750978.44	0	0	0	0	0	0	0	0	0	0	0	0	0	0	0	0	0	0	0	0	0	0	0	0	0	0	0	0	0	0	0	0	0	0	0	0	0	0	0	0	0	0	0	0	0	0	0	0	0
21750978.44 - 21797374.52	0	0	0	0	0	0	0	0	0	0	0	0	0	0	0	0	0	0	0	0	0	0	0	0	0	0	0	0	0	0	0	0	0	0	0	0	0	0	0	0	0	0	0	0	0	0	0	0	0
21797374.52 - 21843770.59	0	0	0	0	0	0	0	0	0	0	0	0	0	0	0	0	0	0	0	0	0	0	0	0	0	0	0	0	0	0	0	0	0	0	0	0	0	0	0	0	0	0	0	0	0	0	0	0	0
21843770.59 - 21890166.67	0	0	0	0	0	0	0	0	0	0	0	0	0	0	0	0	0	0	0	0	0	0	0	0	0	0	0	0	0	0	0	0	0	0	0	0	0	0	0	0	0	0	0	0	0	0	0	0	0
21890166.67 - 21936562.74	0	0	0	0	0	0	0	0	0	0	0	0	0	0	0	0	0	0	0	0	0	0	0	0	0	0	0	0	0	0	0	0	0	0	0	0	0	0	0	0	0	0	0	0	0	0	0	0	0
21936562.74 - 21982958.82	0	0	0	0	0	0	0	0	0	0	0	0	0	0	0	0	0	0	0	0	0	0	0	0	0	0	0	0	0	0	0	0	0	0	0	0	0	0	0	0	0	0	0	0	0	0	0	0	0
21982958.82 - 22029354.90	0	0	0	0	0	0	0	0	0	0	0	0	0	0	0	0	0	0	0	0	0	0	0	0	0	0	0	0	0	0	0	0	0	0	0	0	0	0	0	0	0	0	0	0	0	0	0	0	0
22029354.90 - 22075750.97	0	0	0	0	0	0	0	0	0	0	0	0	0	0	0	0	0	0	0	0	0	0	0	0	0	0	0	0	0	0	0	0	0	0	0	0	0	0	0	0	0	0	0	0	0	0	0	0	0
22075750.97 - 22122147.05	0	0	0	0	0	0	0	0	0	0	0	0	0	0	0	0	0	0	0	0	0	0	0	0	0	0	0	0	0	0	0	0	0	0	0	0	0	0	0	0	0	0	0	0	0	0	0	0	0
22122147.05 - 22168543.12	0	0	0	0	0	0	0	0	0	0	0	0	0	0	0	0	0	0	0	0	0	0	0	0	0	0	0	0	0	0	0	0	0	0	0	0	0	0	0	0	0	0	0	0	0	0	0	0	0
22168543.12 - 22214939.20	0	0	0	0	0	0	0	0	0	0	0	0	0	0	0	0	0	0	0	0	0	0	0	0	0	0	0	0	0	0	0	0	0	0	0	0	0	0	0	0	0	0	0	0	0	0	0	0	0
22214939.20 - 22261335.28	0	0	0	0	0	0	0	0	0	0	0	0	0	0	0	0	0	0	0	0	0	0	0	0	0	0	0	0	0	0	0	0	0	0	0	0	0	0	0	0	0	0	0	0	0	0	0	0	0
22261335.28 - 22307731.35	0	0	0	0	0	0	0	0	0	0	0	0	0	0	0	0	0	0	0	0	0	0	0	0	0	0	0	0	0	0	0	0	0	0	0	0	0	0	0	0	0	0	0	0	0	0	0	0	0
22307731.35 - 22354127.43	0	0	0	0	0	0	0	0	0	0	0	0	0	0	0	0	0	0	0	0	0	0	0	0	0	0	0	0	0	0	0	0	0	0	0	0	0	0	0	0	0	0	0	0	0	0	0	0	0
22354127.43 - 22400523.50	0	0	0	0	0	0	0	0	0	0	0	0	0	0	0	0	0	0	0	0	0	0	0	0	0	0	0	0	0	0	0	0	0	0	0	0	0	0	0	0	0	0	0	0	0	0	0	0	0
22400523.50 - 22446919.58	0	0	0	0	0	0	0	0	0	0	0	0	0	0	0	0	0	0	0	0	0	0	0	0	0	0	0	0	0	0	0	0	0	0	0	0	0	0	0	0	0	0	0	0	0	0	0	0	0
22446919.58 - 22493315.66	0	0	0	0	0	0	0	0	0	0	0	0	0	0	0	0	0	0	0	0	0	0	0	0	0	0	0	0	0	0	0	0	0	0	0	0	0	0	0	0	0	0	0	0	0	0	0	0	0
22493315.66 - 22539711.73	0	0	0	0	0	0	0	0	0	0	0	0	0	0	0	0	0	0	0	0	0	0	0	0	0	0	0	0	0	0	0	0	0	0	0	0	0	0	0	0	0	0	0	0	0	0	0	0	0
22539711.73 - 22586107.81	0	0	0	0	0	0	0	0	0	0	0	0	0	0	0	0	0	0	0	0	0	0	0	0	0	0	0	0	0	0	0	0	0	0	0	0	0	0	0	0	0	0	0	0	0	0	0	0	0
22586107.81 - 22632503.88	0	0	0	0	0	0	0	0	0	0	0	0	0	0	0	0	0	0	0	0	0	0	0	0	0	0	0	0	0	0	0	0	0	0	0	0	0	0	0	0	0	0	0	0	0	0	0	0	0
22632503.88 - 22678899.96	0	0	0	0	0	0	0	0	0	0	0	0	0	0	0	0	0	0	0	0	0	0	0	0	0	0	0	0	0	0	0	0	0	0	0	0	0	0	0	0	0	0	0	0	0	0	0	0	0
22678899.96 - 22725296.04	0	0	0	0	0	0	0	0	0	0	0	0	0	0	0	0	0	0	0	0	0	0	0	0	0	0	0	0	0	0	0	0	0	0	0	0	0	0	0	0	0	0	0	0	0	0	0	0	0
22725296.04 - 22771692.11	0	0	0	0	0	0	0	0	0	0	0	0	0	0	0	0	0	0	0	0	0	0	0	0	0	0	0	0	0	0	0	0	0	0	0	0	0	0	0	0	0	0	0	0	0	0	0	0	0
22771692.11 - 22818088.19	0	0	0	0	0	0	0	0	0	0	0	0	0	0	0	0	0	0	0	0	0	0	0	0	0	0	0	0	0	0	0	0	0	0	0	0	0	0	0	0	0	0	0	0	0	0	0	0	0
22818088.19 - 22864484.26	0	0	0	0	0	0	0	0	0	0	0	0	0	0	0	0	0	0	0	0	0	0	0	0	0	0	0	0	0	0	0	0	0	0	0	0	0	0	0	0	0	0	0	0	0	0	0	0	0
22864484.26 - 22910880.34	0	0	0	0	0	0	0	0	0	0	0	0	0	0	0	0	0	0	0	0	0	0	0	0	0	0	0	0	0	0	0	0	0	0	0	0	0	0	0	0	0	0	0	0	0	0	0	0	0
22910880.34 - 22957276.42	0	0	0	0	0	0	0	0	0	0	0	0	0	0	0	0	0	0	0	0	0	0	0	0	0	0	0	0	0	0	0	0	0	0	0	0	0	0	0	0	0	0	0	0	0	0	0	0	0
22957276.42 - 23003672.49	0	0	0	0	0	0	0	0	0	0	0	0	0	0	0	0	0	0	0	0	0	0	0	0	0	0	0	0	0	0	0	0	0	0	0	0	0	0	0	0	0	0	0	0	0	0	0	0	0
23003672.49 - 23050068.57	0	0	0	0	0	0	0	0	0	0	0	0	0	0	0	0	0	0	0	0	0	0	0	0	0	0	0	0	0	0	0	0	0	0	0	0	0	0	0	0	0	0	0	0	0	0	0	0	0
23050068.57 - 23096464.64	0	0	0	0	0	0	0	0	0	0	0	0	0	0	0	0	0	0	0	0	0	0	0	0	0	0	0	0	0	0	0	0	0	0	0	0	0	0	0	0	0	0	0	0	0	0	0	0	0
23096464.64 - 23142860.72	0	0	0	0	0	0	0	0	0	0	0	0	0	0	0	0	0	0	0	0	0	0	0	0	0	0	0	0	0	0	0	0	0	0	0	0	0	0	0	0	0	0	0	0	0	0	0	0	0
23142860.72 - 23189256.80	0	0	0	0	0	0	0	0	0	0	0	0	0	0	0	0	0	0	0	0	0	0	0	0	0	0	0	0	0	0	0	0	0	0	0	0	0	0	0	0	0	0	0	0	0	0	0	0	0
23189256.80 - 23235652.87	0	0	0	0	0	0	0	0	0	0	0	0	0	0	0	0	0	0	0	0	0	0	0	0	0	0	0	0	0	0	0	0	0	0	0	0	0	0	0	0	0	0	0	0	0	0	0	0	0
23235652.87 - 23282048.95	0	0	0	0	0	0	0	0	0	0	0	0	0	0	0	0	0	0	0	0	0	0	0	0	0	0	0	0	0	0	0	0	0	0	0	0	0	0	0	0	0	0	0	0	0	0	0	0	0
23282048.95 - 23328445.02	0	0	0	0	0	0	0	0	0	0	0	0	0	0	0	0	0	0	0	0	0	0	0	0	0	0	0	0	0	0	0	0	0	0	0	0	0	0	0	0	0	0	0	0	0	0	0	0	0
23328445.02 - 23374841.10	0	0	0	0	0	0	0	0	0	0	0	0	0	0	0	0	0	0	0	0	0	0	0	0	0	0	0	0	0	0	0	0	0	0	0	0	0	0	0	0	0	0	0	0	0	0	0	0	0
23374841.10 - 23421237.18	0	0	0	0	0	0	0	0	0	0	0	0	0	0	0	0	0	0	0	0	0	0	0	0	0	0	0	0	0	0	0	0	0	0	0	0	0	0	0	0	0	0	0	0	0	0	0	0	0
23421237.18 - 23467633.25	0	0	0	0	0	0	0	0	0	0	0	0	0	0	0	0	0	0	0	0	0	0	0	0	0	0	0	0	0	0	0	0	0	0	0	0	0	0	0	0	0	0	0	0	0	0	0	0	0
23467633.25 - 23514029.33	0	0	0	0	0	0	0	0	0	0	0	0	0	0	0	0	0	0	0	0	0	0	0	0	0	0	0	0	0	0	0	0	0	0	0	0	0	0	0	0	0	0	0	0	0	0	0	0	0
23514029.33 - 23560425.40	0	0	0	0	0	0	0	0	0	0	0	0	0	0	0	0	0	0	0	0	0	0	0	0	0	0	0	0	0	0	0	0	0	0	0	0	0	0	0	0	0	0	0	0	0	0	0	0	0
23560425.40 - 23606821.48	0	0	0	0	0	0	0	0	0	0	0	0	0	0	0	0	0	0	0	0	0	0	0	0	0	0	0	0	0	0	0	0	0	0	0	0	0	0	0	0	0	0	0	0	0	0	0	0	0
23606821.48 - 23653217.56	0	0	0	0	0	0	0	0	0	0	0	0	0	0	0	0	0	0	0	0	0	0	0	0	0	0	0	0	0	0	0	0	0	0	0	0	0	0	0	0	0	0	0	0	0	0	0	0	0
23653217.56 - 23699613.63	0	0	0	0	0	0	0	0	0	0	0	0	0	0	0	0	0	0	0	0	0	0	0	0	0	0	0	0	0	0	0	0	0	0	0	0	0	0	0	0	0	0	0	0	0	0	0	0	0
23699613.63 - 23746009.71	0	0	0	0	0	0	0	0	0	0	0	0	0	0	0	0	0	0	0	0	0	0	0	0	0	0	0	0	0	0	0	0	0	0	0	0	0	0	0	0	0	0	0	0	0	0	0	0	0
23746009.71 - 23792405.78	0	0	0	0	0	0	0	0	0	0	0	0	0	0	0	0	0	0	0	0	0	0	0	0	0	0	0	0	0	0	0	0	0	0	0	0	0	0	0	0	0	0	0	0	0	0	0	0	0
23792405.78 - 23838801.86	0	0	0	0	0	0	0	0	0	0	0	0	0	0	0	0	0	0	0	0	0	0	0	0	0	0	0	0	0	0	0	0	0	0	0	0	0	0	0	0	0	0	0	0	0	0	0	0	0
23838801.86 - 23885197.94	0	0	0	0	0	0	0	0	0	0	0	0	0	0	0	0	0	0	0	0	0	0	0	0	0	0	0	0	0	0	0	0	0	0	0	0	0	0	0	0	0	0	0	0	0	0	0	0	0
23885197.94 - 23931594.01	0	0	0	0	0	0	0	0	0	0	0	0	0	0	0	0	0	0	0	0	0	0	0	0	0	0	0	0	0	0	0	0	0	0	0	0	0	0	0	0	0	0	0	0	0	0	0	0	0
23931594.01 - 23977990.09	0	0	0	0	0	0	0	0	0	0	0	0	0	0	0	0	0	0	0	0	0	0	0	0	0	0	0	0	0	0	0	0	0	0	0	0	0	0	0	0	0	0	0	0	0	0	0	0	0
23977990.09 - 24024386.16	0	0	0	0	0	0	0	0	0	0	0	0	0	0	0	0	0	0	0	0	0	0	0	0	0	0	0	0	0	0	0	0	0	0	0	0	0	0	0	0	0	0	0	0	0	0	0	0	0
24024386.16 - 24070782.24	0	0	0	0	0	0	0	0	0	0	0	0	0	0	0	0	0	0	0	0	0	0	0	0	0	0	0	0	0	0	0	0	0	0	0	0	0	0	0	0	0	0	0	0	0	0	0	0	0
24070782.24 - 24117178.32	0	0	0	0	0	0	0	0	0	0	0	0	0	0	0	0	0	0	0	0	0	0	0	0	0	0	0	0	0	0	0	0	0	0	0	0	0	0	0	0	0	0	0	0	0	0	0	0	0
24117178.32 - 24163574.39	0	0	0	0	0	0	0	0	0	0	0	0	0	0	0	0	0	0	0	0	0	0	0	0	0	0	0	0	0	0	0	0	0	0	0	0	0	0	0	0	0	0	0	0	0	0	0	0	0
24163574.39 - 24209970.47	0	0	0	0	0	0	0	0	0	0	0	0	0	0	0	0	0	0	0	0	0	0	0	0	0	0	0	0	0	0	0	0	0	0	0	0	0	0	0	0	0	0	0	0	0	0	0	0	0
24209970.47 - 24256366.54	0	0	0	0	0	0	0	0	0	0	0	0	0	0	0	0	0	0	0	0	0	0	0	0	0	0	0	0	0	0	0	0	0	0	0	0	0	0	0	0	0	0	0	0	0	0	0	0	0
24256366.54 - 24302762.62	0	0	0	0	0	0	0	0	0	0	0	0	0	0	0	0	0	0	0	0	0	0	0	0	0	0	0	0	0	0	0	0	0	0	0	0	0	0	0	0	0	0	0	0	0	0	0	0	0
24302762.62 - 24349158.70	0	0	0	0	0	0	0	0	0	0	0	0	0	0	0	0	0	0	0	0	0	0	0	0	0	0	0	0	0	0	0	0	0	0	0	0	0	0	0	0	0	0	0	0	0	0	0	0	0
24349158.70 - 24395554.77	0	0	0	0	0	0	0	0	0	0	0	0	0	0	0	0	0	0	0	0	0	0	0	0	0	0	0	0	0	0	0	0	0	0	0	0	0	0	0	0	0	0	0	0	0	0	0	0	0
24395554.77 - 24441950.85	0	0	0	0	0	0	0	0	0	0	0	0	0	0	0	0	0	0	0	0	0	0	0	0	0	0	0	0	0	0	0	0	0	0	0	0	0	0	0	0	0	0	0	0	0	0	0	0	0
24441950.85 - 24488346.92	0	0	0	0	0	0	0	0	0	0	0	0	0	0	0	0	0	0	0	0	0	0	0	0	0	0	0	0	0	0	0	0	0	0	0	0	0	0	0	0	0	0	0	0	0	0	0	0	0
24488346.92 - 24534743.00	0	0	0	0	0	0	0	0	0	0	0	0	0	0	0	0	0	0	0	0	0	0	0	0	0	0	0	0	0	0	0	0	0	0	0	0	0	0	0	0	0	0	0	0	0	0	0	0	0
24534743.00 - 24581139.08	0	0	0	0	0	0	0	0	0	0	0	0	0	0	0	0	0	0	0	0	0	0	0	0	0	0	0	0	0	0	0	0	0	0	0	0	0	0	0	0	0	0	0	0	0	0	0	0	0
24581139.08 - 24627535.15	0	0	0	0	0	0	0	0	0	0	0	0	0	0	0	0	0	0	0	0	0	0	0	0	0	0	0	0	0	0	0	0	0	0	0	0	0	0	0	0	0	0	0	0	0	0	0	0	0
24627535.15 - 24673931.23	0	0	0	0	0	0	0	0	0	0	0	0	0	0	0	0	0	0	0	0	0	0	0	0	0	0	0	0	0	0	0	0	0	0	0	0	0	0	0	0	0	0	0	0	0	0	0	0	0
24673931.23 - 24720327.30	0	0	0	0	0	0	0	0	0	0	0	0	0	0	0	0	0	0	0	0	0	0	0	0	0	0	0	0	0	0	0	0	0	0	0	0	0	0	0	0	0	0	0	0	0	0	0	0	0
24720327.30 - 24766723.38	0	0	0	0	0	0	0	0	0	0	0	0	0	0	0	0	0	0	0	0	0	0	0	0	0	0	0	0	0	0	0	0	0	0	0	0	0	0	0	0	0	0	0	0	0	0	0	0	0
24766723.38 - 24813119.46	0	0	0	0	0	0	0	0	0	0	0	0	0	0	0	0	0	0	0	0	0	0	0	0	0	0	0	0	0	0	0	0	0	0	0	0	0	0	0	0	0	0	0	0	0	0	0	0	0
24813119.46 - 24859515.53	0	0	0	0	0	0	0	0	0	0	0	0	0	0	0	0	0	0	0	0	0	0	0	0	0	0	0	0	0	0	0	0	0	0	0	0	0	0	0	0	0	0	0	0	0	0	0	0	0
24859515.53 - 24905911.61	0	0	0	0	0	0	0	0	0	0	0	0	0	0	0	0	0	0	0	0	0	0	0	0	0	0	0	0	0	0	0	0	0	0	0	0	0	0	0	0	0	0	0	0	0	0	0	0	0
24905911.61 - 24952307.68	0	0	0	0	0	0	0	0	0	0	0	0	0	0	0	0	0	0	0	0	0	0	0	0	0	0	0	0	0	0	0	0	0	0	0	0	0	0	0	0	0	0	0	0	0	0	0	0	0
24952307.68 - 24998703.76	0	0	0	0	0	0	0	0	0	0	0	0	0	0	0	0	0	0	0	0	0	0	0	0	0	0	0	0	0	0	0	0	0	0	0	0	0	0	0	0	0	0	0	0	0	0	0	0	0
24998703.76 - 25045099.84	0	0	0	0	0	0	0	0	0	0	0	0	0	0	0	0	0	0	0	0	0	0	0	0	0	0	0	0	0	0	0	0	0	0	0	0	0	0	0	0	0	0	0	0	0	0	0	0	0
25045099.84 - 25091495.91	0	0	0	0	0	0	0	0	0	0	0	0	0	0	0	0	0	0	0	0	0	0	0	0	0	0	0	0	0	0	0	0	0	0	0	0	0	0	0	0	0	0	0	0	0	0	0	0	0
25091495.91 - 25137891.99	0	0	0	0	0	0	0	0	0	0	0	0	0	0	0	0	0	0	0	0	0	0	0	0	0	0	0	0	0	0	0	0	0	0	0	0	0	0	0	0	0	0	0	0	0	0	0	0	0
25137891.99 - 25184288.06	0	0	0	0	0	0	0	0	0	0	0	0	0	0	0	0	0	0	0	0	0	0	0	0	0	0	0	0	0	0	0	0	0	0	0	0	0	0	0	0	0	0	0	0	0	0	0	0	0
25184288.06 - 25230684.14	0	0	0	0	0	0	0	0	0	0	0	0	0	0	0	0	0	0	0	0	0	0	0	0	0	0	0	0	0	0	0	0	0	0	0	0	0	0	0	0	0	0	0	0	0	0	0	0	0
25230684.14 - 25277080.22	0	0	0	0	0	0	0	0	0	0	0	0	0	0	0	0	0	0	0	0	0	0	0	0	0	0	0	0	0	0	0	0	0	0	0	0	0	0	0	0	0	0	0	0	0	0	0	0	0
25277080.22 - 25323476.29	0	0	0	0	0	0	0	0	0	0	0	0	0	0	0	0	0	0	0	0	0	0	0	0	0	0	0	0	0	0	0	0	0	0	0	0	0	0	0	0	0	0	0	0	0	0	0	0	0
25323476.29 - 25369872.37	0	0	0	0	0	0	0	0	0	0	0	0	0	0	0	0	0	0	0	0	0	0	0	0	0	0	0	0	0	0	0	0	0	0	0	0	0	0	0	0	0	0	0	0	0	0	0	0	0
25369872.37 - 25416268.44	0	0	0	0	0	0	0	0	0	0	0	0	0	0	0	0	0	0	0	0	0	0	0	0	0	0	0	0	0	0	0	0	0	0	0	0	0	0	0	0	0	0	0	0	0	0	0	0	0
25416268.44 - 25462664.52	0	0	0	0	0	0	0	0	0	0	0	0	0	0	0	0	0	0	0	0	0	0	0	0	0	0	0	0	0	0	0	0	0	0	0	0	0	0	0	0	0	0	0	0	0	0	0	0	0
25462664.52 - 25509060.60	0	0	0	0	0	0	0	0	0	0	0	0	0	0	0	0	0	0	0	0	0	0	0	0	0	0	0	0	0	0	0	0	0	0	0	0	0	0	0	0	0	0	0	0	0	0	0	0	0
25509060.60 - 25555456.67	0	0	0	0	0	0	0	0	0	0	0	0	0	0	0	0	0	0	0	0	0	0	0	0	0	0	0	0	0	0	0	0	0	0	0	0	0	0	0	0	0	0	0	0	0	0	0	0	0
25555456.67 - 25601852.75	0	0	0	0	0	0	0	0	0	0	0	0	0	0	0	0	0	0	0	0	0	0	0	0	0	0	0	0	0	0	0	0	0	0	0	0	0	0	0	0	0	0	0	0	0	0	0	0	0
25601852.75 - 25648248.82	0	0	0	0	0	0	0	0	0	0	0	0	0	0	0	0	0	0	0	0	0	0	0	0	0	0	0	0	0	0	0	0	0	0	0	0	0	0	0	0	0	0	0	0	0	0	0	0	0
25648248.82 - 25694644.90	0	0	0	0	0	0	0	0	0	0	0	0	0	0	0	0	0	0	0	0	0	0	0	0	0	0	0	0	0	0	0	0	0	0	0	0	0	0	0	0	0	0	0	0	0	0	0	0	0
25694644.90 - 25741040.98	0	0	0	0	0	0	0	0	0	0	0	0	0	0	0	0	0	0	0	0	0	0	0	0	0	0	0	0	0	0	0	0	0	0	0	0	0	0	0	0	0	0	0	0	0	0	0	0	0
25741040.98 - 25787437.05	0	0	0	0	0	0	0	0	0	0	0	0	0	0	0	0	0	0	0	0	0	0	0	0	0	0	0	0	0	0	0	0	0	0	0	0	0	0	0	0	0	0	0	0	0	0	0	0	0
25787437.05 - 25833833.13	0	0	0	0	0	0	0	0	0	0	0	0	0	0	0	0	0	0	0	0	0	0	0	0	0	0	0	0	0	0	0	0	0	0	0	0	0	0	0	0	0	0	0	0	0	0	0	0	0
25833833.13 - 25880229.20	0	0	0	0	0	0	0	0	0	0	0	0	0	0	0	0	0	0	0	0	0	0	0	0	0	0	0	0	0	0	0	0	0	0	0	0	0	0	0	0	0	0	0	0	0	0	0	0	0
25880229.20 - 25926625.28	0	0	0	0	0	0	0	0	0	0	0	0	0	0	0	0	0	0	0	0	0	0	0	0	0	0	0	0	0	0	0	0	0	0	0	0	0	0	0	0	0	0	0	0	0	0	0	0	0
25926625.28 - 25973021.36	0	0	0	0	0	0	0	0	0	0	0	0	0	0	0	0	0	0	0	0	0	0	0	0	0	0	0	0	0	0	0	0	0	0	0	0	0	0	0	0	0	0	0	0	0	0	0	0	0
25973021.36 - 26019417.43	0	0	0	0	0	0	0	0	0	0	0	0	0	0	0	0	0	0	0	0	0	0	0	0	0	0	0	0	0	0	0	0	0	0	0	0	0	0	0	0	0	0	0	0	0	0	0	0	0
26019417.43 - 26065813.51	0	0	0	0	0	0	0	0	0	0	0	0	0	0	0	0	0	0	0	0	0	0	0	0	0	0	0	0	0	0	0	0	0	0	0	0	0	0	0	0	0	0	0	0	0	0	0	0	0
26065813.51 - 26112209.58	0	0	0	0	0	0	0	0	0	0	0	0	0	0	0	0	0	0	0	0	0	0	0	0	0	0	0	0	0	0	0	0	0	0	0	0	0	0	0	0	0	0	0	0	0	0	0	0	0
26112209.58 - 26158605.66	0	0	0	0	0	0	0	0	0	0	0	0	0	0	0	0	0	0	0	0	0	0	0	0	0	0	0	0	0	0	0	0	0	0	0	0	0	0	0	0	0	0	0	0	0	0	0	0	0
26158605.66 - 26205001.74	0	0	0	0	0	0	0	0	0	0	0	0	0	0	0	0	0	0	0	0	0	0	0	0	0	0	0	0	0	0	0	0	0	0	0	0	0	0	0	0	0	0	0	0	0	0	0	0	0
26205001.74 - 26251397.81	0	0	0	0	0	0	0	0	0	0	0	0	0	0	0	0	0	0	0	0	0	0	0	0	0	0	0	0	0	0	0	0	0	0	0	0	0	0	0	0	0	0	0	0	0	0	0	0	0
26251397.81 - 26297793.89	0	0	0	0	0	0	0	0	0	0	0	0	0	0	0	0	0	0	0	0	0	0	0	0	0	0	0	0	0	0	0	0	0	0	0	0	0	0	0	0	0	0	0	0	0	0	0	0	0
26297793.89 - 26344189.96	0	0	0	0	0	0	0	0	0	0	0	0	0	0	0	0	0	0	0	0	0	0	0	0	0	0	0	0	0	0	0	0	0	0	0	0	0	0	0	0	0	0	0	0	0	0	0	0	0
26344189.96 - 26390586.04	0	0	0	0	0	0	0	0	0	0	0	0	0	0	0	0	0	0	0	0	0	0	0	0	0	0	0	0	0	0	0	0	0	0	0	0	0	0	0	0	0	0	0	0	0	0	0	0	0
26390586.04 - 26436982.12	0	0	0	0	0	0	0	0	0	0	0	0	0	0	0	0	0	0	0	0	0	0	0	0	0	0	0	0	0	0	0	0	0	0	0	0	0	0	0	0	0	0	0	0	0	0	0	0	0
26436982.12 - 26483378.19	0	0	0	0	0	0	0	0	0	0	0	0	0	0	0	0	0	0	0	0	0	0	0	0	0	0	0	0	0	0	0	0	0	0	0	0	0	0	0	0	0	0	0	0	0	0	0	0	0
26483378.19 - 26529774.27	0	0	0	0	0	0	0	0	0	0	0	0	0	0	0	0	0	0	0	0	0	0	0	0	0	0	0	0	0	0	0	0	0	0	0	0	0	0	0	0	0	0	0	0	0	0	0	0	0
26529774.27 - 26576170.34	0	0	0	0	0	0	0	0	0	0	0	0	0	0	0	0	0	0	0	0	0	0	0	0	0	0	0	0	0	0	0	0	0	0	0	0	0	0	0	0	0	0	0	0	0	0	0	0	0
26576170.34 - 26622566.42	0	0	0	0	0	0	0	0	0	0	0	0	0	0	0	0	0	0	0	0	0	0	0	0	0	0	0	0	0	0	0	0	0	0	0	0	0	0	0	0	0	0	0	0	0	0	0	0	0
26622566.42 - 26668962.50	0	0	0	0	0	0	0	0	0	0	0	0	0	0	0	0	0	0	0	0	0	0	0	0	0	0	0	0	0	0	0	0	0	0	0	0	0	0	0	0	0	0	0	0	0	0	0	0	0
26668962.50 - 26715358.57	0	0	0	0	0	0	0	0	0	0	0	0	0	0	0	0	0	0	0	0	0	0	0	0	0	0	0	0	0	0	0	0	0	0	0	0	0	0	0	0	0	0	0	0	0	0	0	0	0
26715358.57 - 26761754.65	0	0	0	0	0	0	0	0	0	0	0	0	0	0	0	0	0	0	0	0	0	0	0	0	0	0	0	0	0	0	0	0	0	0	0	0	0	0	0	0	0	0	0	0	0	0	0	0	0
26761754.65 - 26808150.72	0	0	0	0	0	0	0	0	0	0	0	0	0	0	0	0	0	0	0	0	0	0	0	0	0	0	0	0	0	0	0	0	0	0	0	0	0	0	0	0	0	0	0	0	0	0	0	0	0
26808150.72 - 26854546.80	0	0	0	0	0	0	0	0	0	0	0	0	0	0	0	0	0	0	0	0	0	0	0	0	0	0	0	0	0	0	0	0	0	0	0	0	0	0	0	0	0	0	0	0	0	0	0	0	0
26854546.80 - 26900942.88	0	0	0	0	0	0	0	0	0	0	0	0	0	0	0	0	0	0	0	0	0	0	0	0	0	0	0	0	0	0	0	0	0	0	0	0	0	0	0	0	0	0	0	0	0	0	0	0	0
26900942.88 - 26947338.95	0	0	0	0	0	0	0	0	0	0	0	0	0	0	0	0	0	0	0	0	0	0	0	0	0	0	0	0	0	0	0	0	0	0	0	0	0	0	0	0	0	0	0	0	0	0	0	0	0
26947338.95 - 26993735.03	0	0	0	0	0	0	0	0	0	0	0	0	0	0	0	0	0	0	0	0	0	0	0	0	0	0	0	0	0	0	0	0	0	0	0	0	0	0	0	0	0	0	0	0	0	0	0	0	0
26993735.03 - 27040131.10	0	0	0	0	0	0	0	0	0	0	0	0	0	0	0	0	0	0	0	0	0	0	0	0	0	0	0	0	0	0	0	0	0	0	0	0	0	0	0	0	0	0	0	0	0	0	0	0	0
27040131.10 - 27086527.18	0	0	0	0	0	0	0	0	0	0	0	0	0	0	0	0	0	0	0	0	0	0	0	0	0	0	0	0	0	0	0	0	0	0	0	0	0	0	0	0	0	0	0	0	0	0	0	0	0
27086527.18 - 27132923.26	0	0	0	0	0	0	0	0	0	0	0	0	0	0	0	0	0	0	0	0	0	0	0	0	0	0	0	0	0	0	0	0	0	0	0	0	0	0	0	0	0	0	0	0	0	0	0	0	0
27132923.26 - 27179319.33	0	0	0	0	0	0	0	0	0	0	0	0	0	0	0	0	0	0	0	0	0	0	0	0	0	0	0	0	0	0	0	0	0	0	0	0	0	0	0	0	0	0	0	0	0	0	0	0	0
27179319.33 - 27225715.41	0	0	0	0	0	0	0	0	0	0	0	0	0	0	0	0	0	0	0	0	0	0	0	0	0	0	0	0	0	0	0	0	0	0	0	0	0	0	0	0	0	0	0	0	0	0	0	0	0
27225715.41 - 27272111.48	0	0	0	0	0	0	0	0	0	0	0	0	0	0	0	0	0	0	0	0	0	0	0	0	0	0	0	0	0	0	0	0	0	0	0	0	0	0	0	0	0	0	0	0	0	0	0	0	0
27272111.48 - 27318507.56	0	0	0	0	0	0	0	0	0	0	0	0	0	0	0	0	0	0	0	0	0	0	0	0	0	0	0	0	0	0	0	0	0	0	0	0	0	0	0	0	0	0	0	0	0	0	0	0	0
27318507.56 - 27364903.64	0	0	0	0	0	0	0	0	0	0	0	0	0	0	0	0	0	0	0	0	0	0	0	0	0	0	0	0	0	0	0	0	0	0	0	0	0	0	0	0	0	0	0	0	0	0	0	0	0
27364903.64 - 27411299.71	0	0	0	0	0	0	0	0	0	0	0	0	0	0	0	0	0	0	0	0	0	0	0	0	0	0	0	0	0	0	0	0	0	0	0	0	0	0	0	0	0	0	0	0	0	0	0	0	0
27411299.71 - 27457695.79	0	0	0	0	0	0	0	0	0	0	0	0	0	0	0	0	0	0	0	0	0	0	0	0	0	0	0	0	0	0	0	0	0	0	0	0	0	0	0	0	0	0	0	0	0	0	0	0	0
27457695.79 - 27504091.86	0	0	0	0	0	0	0	0	0	0	0	0	0	0	0	0	0	0	0	0	0	0	0	0	0	0	0	0	0	0	0	0	0	0	0	0	0	0	0	0	0	0	0	0	0	0	0	0	0
27504091.86 - 27550487.94	0	0	0	0	0	0	0	0	0	0	0	0	0	0	0	0	0	0	0	0	0	0	0	0	0	0	0	0	0	0	0	0	0	0	0	0	0	0	0	0	0	0	0	0	0	0	0	0	0
27550487.94 - 27596884.02	0	0	0	0	0	0	0	0	0	0	0	0	0	0	0	0	0	0	0	0	0	0	0	0	0	0	0	0	0	0	0	0	0	0	0	0	0	0	0	0	0	0	0	0	0	0	0	0	0
27596884.02 - 27643280.09	0	0	0	0	0	0	0	0	0	0	0	0	0	0	0	0	0	0	0	0	0	0	0	0	0	0	0	0	0	0	0	0	0	0	0	0	0	0	0	0	0	0	0	0	0	0	0	0	0
27643280.09 - 27689676.17	0	0	0	0	0	0	0	0	0	0	0	0	0	0	0	0	0	0	0	0	0	0	0	0	0	0	0	0	0	0	0	0	0	0	0	0	0	0	0	0	0	0	0	0	0	0	0	0	0
27689676.17 - 27736072.24	0	0	0	0	0	0	0	0	0	0	0	0	0	0	0	0	0	0	0	0	0	0	0	0	0	0	0	0	0	0	0	0	0	0	0	0	0	0	0	0	0	0	0	0	0	0	0	0	0
27736072.24 - 27782468.32	0	0	0	0	0	0	0	0	0	0	0	0	0	0	0	0	0	0	0	0	0	0	0	0	0	0	0	0	0	0	0	0	0	0	0	0	0	0	0	0	0	0	0	0	0	0	0	0	0
27782468.32 - 27828864.40	0	0	0	0	0	0	0	0	0	0	0	0	0	0	0	0	0	0	0	0	0	0	0	0	0	0	0	0	0	0	0	0	0	0	0	0	0	0	0	0	0	0	0	0	0	0	0	0	0
27828864.40 - 27875260.47	0	0	0	0	0	0	0	0	0	0	0	0	0	0	0	0	0	0	0	0	0	0	0	0	0	0	0	0	0	0	0	0	0	0	0	0	0	0	0	0	0	0	0	0	0	0	0	0	0
27875260.47 - 27921656.55	0	0	0	0	0	0	0	0	0	0	0	0	0	0	0	0	0	0	0	0	0	0	0	0	0	0	0	0	0	0	0	0	0	0	0	0	0	0	0	0	0	0	0	0	0	0	0	0	0
27921656.55 - 27968052.62	0	0	0	0	0	0	0	0	0	0	0	0	0	0	0	0	0	0	0	0	0	0	0	0	0	0	0	0	0	0	0	0	0	0	0	0	0	0	0	0	0	0	0	0	0	0	0	0	0
27968052.62 - 28014448.70	0	0	0	0	0	0	0	0	0	0	0	0	0	0	0	0	0	0	0	0	0	0	0	0	0	0	0	0	0	0	0	0	0	0	0	0	0	0	0	0	0	0	0	0	0	0	0	0	0
28014448.70 - 28060844.78	0	0	0	0	0	0	0	0	0	0	0	0	0	0	0	0	0	0	0	0	0	0	0	0	0	0	0	0	0	0	0	0	0	0	0	0	0	0	0	0	0	0	0	0	0	0	0	0	0
28060844.78 - 28107240.85	0	0	0	0	0	0	0	0	0	0	0	0	0	0	0	0	0	0	0	0	0	0	0	0	0	0	0	0	0	0	0	0	0	0	0	0	0	0	0	0	0	0	0	0	0	0	0	0	0
28107240.85 - 28153636.93	0	0	0	0	0	0	0	0	0	0	0	0	0	0	0	0	0	0	0	0	0	0	0	0	0	0	0	0	0	0	0	0	0	0	0	0	0	0	0	0	0	0	0	0	0	0	0	0	0
28153636.93 - 28200033.00	0	0	0	0	0	0	0	0	0	0	0	0	0	0	0	0	0	0	0	0	0	0	0	0	0	0	0	0	0	0	0	0	0	0	0	0	0	0	0	0	0	0	0	0	0	0	0	0	0
28200033.00 - 28246429.08	0	0	0	0	0	0	0	0	0	0	0	0	0	0	0	0	0	0	0	0	0	0	0	0	0	0	0	0	0	0	0	0	0	0	0	0	0	0	0	0	0	0	0	0	0	0	0	0	0
28246429.08 - 28292825.16	0	0	0	0	0	0	0	0	0	0	0	0	0	0	0	0	0	0	0	0	0	0	0	0	0	0	0	0	0	0	0	0	0	0	0	0	0	0	0	0	0	0	0	0	0	0	0	0	0
28292825.16 - 28339221.23	0	0	0	0	0	0	0	0	0	0	0	0	0	0	0	0	0	0	0	0	0	0	0	0	0	0	0	0	0	0	0	0	0	0	0	0	0	0	0	0	0	0	0	0	0	0	0	0	0
28339221.23 - 28385617.31	0	0	0	0	0	0	0	0	0	0	0	0	0	0	0	0	0	0	0	0	0	0	0	0	0	0	0	0	0	0	0	0	0	0	0	0	0	0	0	0	0	0	0	0	0	0	0	0	0
28385617.31 - 28432013.38	0	0	0	0	0	0	0	0	0	0	0	0	0	0	0	0	0	0	0	0	0	0	0	0	0	0	0	0	0	0	0	0	0	0	0	0	0	0	0	0	0	0	0	0	0	0	0	0	0
28432013.38 - 28478409.46	0	0	0	0	0	0	0	0	0	0	0	0	0	0	0	0	0	0	0	0	0	0	0	0	0	0	0	0	0	0	0	0	0	0	0	0	0	0	0	0	0	0	0	0	0	0	0	0	0
28478409.46 - 28524805.54	0	0	0	0	0	0	0	0	0	0	0	0	0	0	0	0	0	0	0	0	0	0	0	0	0	0	0	0	0	0	0	0	0	0	0	0	0	0	0	0	0	0	0	0	0	0	0	0	0
28524805.54 - 28571201.61	0	0	0	0	0	0	0	0	0	0	0	0	0	0	0	0	0	0	0	0	0	0	0	0	0	0	0	0	0	0	0	0	0	0	0	0	0	0	0	0	0	0	0	0	0	0	0	0	0
28571201.61 - 28617597.69	0	0	0	0	0	0	0	0	0	0	0	0	0	0	0	0	0	0	0	0	0	0	0	0	0	0	0	0	0	0	0	0	0	0	0	0	0	0	0	0	0	0	0	0	0	0	0	0	0
28617597.69 - 28663993.76	0	0	0	0	0	0	0	0	0	0	0	0	0	0	0	0	0	0	0	0	0	0	0	0	0	0	0	0	0	0	0	0	0	0	0	0	0	0	0	0	0	0	0	0	0	0	0	0	0
28663993.76 - 28710389.84	0	0	0	0	0	0	0	0	0	0	0	0	0	0	0	0	0	0	0	0	0	0	0	0	0	0	0	0	0	0	0	0	0	0	0	0	0	0	0	0	0	0	0	0	0	0	0	0	0
28710389.84 - 28756785.92	0	0	0	0	0	0	0	0	0	0	0	0	0	0	0	0	0	0	0	0	0	0	0	0	0	0	0	0	0	0	0	0	0	0	0	0	0	0	0	0	0	0	0	0	0	0	0	0	0
28756785.92 - 28803181.99	0	0	0	0	0	0	0	0	0	0	0	0	0	0	0	0	0	0	0	0	0	0	0	0	0	0	0	0	0	0	0	0	0	0	0	0	0	0	0	0	0	0	0	0	0	0	0	0	0
28803181.99 - 28849578.07	0	0	0	0	0	0	0	0	0	0	0	0	0	0	0	0	0	0	0	0	0	0	0	0	0	0	0	0	0	0	0	0	0	0	0	0	0	0	0	0	0	0	0	0	0	0	0	0	0
28849578.07 - 28895974.14	0	0	0	0	0	0	0	0	0	0	0	0	0	0	0	0	0	0	0	0	0	0	0	0	0	0	0	0	0	0	0	0	0	0	0	0	0	0	0	0	0	0	0	0	0	0	0	0	0
28895974.14 - 28942370.22	0	0	0	0	0	0	0	0	0	0	0	0	0	0	0	0	0	0	0	0	0	0	0	0	0	0	0	0	0	0	0	0	0	0	0	0	0	0	0	0	0	0	0	0	0	0	0	0	0
28942370.22 - 28988766.30	0	0	0	0	0	0	0	0	0	0	0	0	0	0	0	0	0	0	0	0	0	0	0	0	0	0	0	0	0	0	0	0	0	0	0	0	0	0	0	0	0	0	0	0	0	0	0	0	0
28988766.30 - 29035162.37	0	0	0	0	0	0	0	0	0	0	0	0	0	0	0	0	0	0	0	0	0	0	0	0	0	0	0	0	0	0	0	0	0	0	0	0	0	0	0	0	0	0	0	0	0	0	0	0	0
29035162.37 - 29081558.45	0	0	0	0	0	0	0	0	0	0	0	0	0	0	0	0	0	0	0	0	0	0	0	0	0	0	0	0	0	0	0	0	0	0	0	0	0	0	0	0	0	0	0	0	0	0	0	0	0
29081558.45 - 29127954.52	0	0	0	0	0	0	0	0	0	0	0	0	0	0	0	0	0	0	0	0	0	0	0	0	0	0	0	0	0	0	0	0	0	0	0	0	0	0	0	0	0	0	0	0	0	0	0	0	0
29127954.52 - 29174350.60	0	0	0	0	0	0	0	0	0	0	0	0	0	0	0	0	0	0	0	0	0	0	0	0	0	0	0	0	0	0	0	0	0	0	0	0	0	0	0	0	0	0	0	0	0	0	0	0	0
29174350.60 - 29220746.68	0	0	0	0	0	0	0	0	0	0	0	0	0	0	0	0	0	0	0	0	0	0	0	0	0	0	0	0	0	0	0	0	0	0	0	0	0	0	0	0	0	0	0	0	0	0	0	0	0
29220746.68 - 29267142.75	0	0	0	0	0	0	0	0	0	0	0	0	0	0	0	0	0	0	0	0	0	0	0	0	0	0	0	0	0	0	0	0	0	0	0	0	0	0	0	0	0	0	0	0	0	0	0	0	0
29267142.75 - 29313538.83	0	0	0	0	0	0	0	0	0	0	0	0	0	0	0	0	0	0	0	0	0	0	0	0	0	0	0	0	0	0	0	0	0	0	0	0	0	0	0	0	0	0	0	0	0	0	0	0	0
29313538.83 - 29359934.90	0	0	0	0	0	0	0	0	0	0	0	0	0	0	0	0	0	0	0	0	0	0	0	0	0	0	0	0	0	0	0	0	0	0	0	0	0	0	0	0	0	0	0	0	0	0	0	0	0
29359934.90 - 29406330.98	0	0	0	0	0	0	0	0	0	0	0	0	0	0	0	0	0	0	0	0	0	0	0	0	0	0	0	0	0	0	0	0	0	0	0	0	0	0	0	0	0	0	0	0	0	0	0	0	0
29406330.98 - 29452727.06	0	0	0	0	0	0	0	0	0	0	0	0	0	0	0	0	0	0	0	0	0	0	0	0	0	0	0	0	0	0	0	0	0	0	0	0	0	0	0	0	0	0	0	0	0	0	0	0	0
29452727.06 - 29499123.13	0	0	0	0	0	0	0	0	0	0	0	0	0	0	0	0	0	0	0	0	0	0	0	0	0	0	0	0	0	0	0	0	0	0	0	0	0	0	0	0	0	0	0	0	0	0	0	0	0
29499123.13 - 29545519.21	0	0	0	0	0	0	0	0	0	0	0	0	0	0	0	0	0	0	0	0	0	0	0	0	0	0	0	0	0	0	0	0	0	0	0	0	0	0	0	0	0	0	0	0	0	0	0	0	0
29545519.21 - 29591915.28	0	0	0	0	0	0	0	0	0	0	0	0	0	0	0	0	0	0	0	0	0	0	0	0	0	0	0	0	0	0	0	0	0	0	0	0	0	0	0	0	0	0	0	0	0	0	0	0	0
29591915.28 - 29638311.36	0	0	0	0	0	0	0	0	0	0	0	0	0	0	0	0	0	0	0	0	0	0	0	0	0	0	0	0	0	0	0	0	0	0	0	0	0	0	0	0	0	0	0	0	0	0	0	0	0
29638311.36 - 29684707.44	0	0	0	0	0	0	0	0	0	0	0	0	0	0	0	0	0	0	0	0	0	0	0	0	0	0	0	0	0	0	0	0	0	0	0	0	0	0	0	0	0	0	0	0	0	0	0	0	0
29684707.44 - 29731103.51	0	0	0	0	0	0	0	0	0	0	0	0	0	0	0	0	0	0	0	0	0	0	0	0	0	0	0	0	0	0	0	0	0	0	0	0	0	0	0	0	0	0	0	0	0	0	0	0	0
29731103.51 - 29777499.59	0	0	0	0	0	0	0	0	0	0	0	0	0	0	0	0	0	0	0	0	0	0	0	0	0	0	0	0	0	0	0	0	0	0	0	0	0	0	0	0	0	0	0	0	0	0	0	0	0
29777499.59 - 29823895.66	0	0	0	0	0	0	0	0	0	0	0	0	0	0	0	0	0	0	0	0	0	0	0	0	0	0	0	0	0	0	0	0	0	0	0	0	0	0	0	0	0	0	0	0	0	0	0	0	0
29823895.66 - 29870291.74	0	0	0	0	0	0	0	0	0	0	0	0	0	0	0	0	0	0	0	0	0	0	0	0	0	0	0	0	0	0	0	0	0	0	0	0	0	0	0	0	0	0	0	0	0	0	0	0	0
29870291.74 - 29916687.82	0	0	0	0	0	0	0	0	0	0	0	0	0	0	0	0	0	0	0	0	0	0	0	0	0	0	0	0	0	0	0	0	0	0	0	0	0	0	0	0	0	0	0	0	0	0	0	0	0
29916687.82 - 29963083.89	0	0	0	0	0	0	0	0	0	0	0	0	0	0	0	0	0	0	0	0	0	0	0	0	0	0	0	0	0	0	0	0	0	0	0	0	0	0	0	0	0	0	0	0	0	0	0	0	0
29963083.89 - 30009479.97	0	0	0	0	0	0	0	0	0	0	0	0	0	0	0	0	0	0	0	0	0	0	0	0	0	0	0	0	0	0	0	0	0	0	0	0	0	0	0	0	0	0	0	0	0	0	0	0	0
30009479.97 - 30055876.04	0	0	0	0	0	0	0	0	0	0	0	0	0	0	0	0	0	0	0	0	0	0	0	0	0	0	0	0	0	0	0	0	0	0	0	0	0	0	0	0	0	0	0	0	0	0	0	0	0
30055876.04 - 30102272.12	0	0	0	0	0	0	0	0	0	0	0	0	0	0	0	0	0	0	0	0	0	0	0	0	0	0	0	0	0	0	0	0	0	0	0	0	0	0	0	0	0	0	0	0	0	0	0	0	0
30102272.12 - 30148668.20	0	0	0	0	0	0	0	0	0	0	0	0	0	0	0	0	0	0	0	0	0	0	0	0	0	0	0	0	0	0	0	0	0	0	0	0	0	0	0	0	0	0	0	0	0	0	0	0	0
30148668.20 - 30195064.27	0	0	0	0	0	0	0	0	0	0	0	0	0	0	0	0	0	0	0	0	0	0	0	0	0	0	0	0	0	0	0	0	0	0	0	0	0	0	0	0	0	0	0	0	0	0	0	0	0
30195064.27 - 30241460.35	0	0	0	0	0	0	0	0	0	0	0	0	0	0	0	0	0	0	0	0	0	0	0	0	0	0	0	0	0	0	0	0	0	0	0	0	0	0	0	0	0	0	0	0	0	0	0	0	0
30241460.35 - 30287856.42	0	0	0	0	0	0	0	0	0	0	0	0	0	0	0	0	0	0	0	0	0	0	0	0	0	0	0	0	0	0	0	0	0	0	0	0	0	0	0	0	0	0	0	0	0	0	0	0	0
30287856.42 - 30334252.50	0	0	0	0	0	0	0	0	0	0	0	0	0	0	0	0	0	0	0	0	0	0	0	0	0	0	0	0	0	0	0	0	0	0	0	0	0	0	0	0	0	0	0	0	0	0	0	0	0
30334252.50 - 30380648.58	0	0	0	0	0	0	0	0	0	0	0	0	0	0	0	0	0	0	0	0	0	0	0	0	0	0	0	0	0	0	0	0	0	0	0	0	0	0	0	0	0	0	0	0	0	0	0	0	0
30380648.58 - 30427044.65	0	0	0	0	0	0	0	0	0	0	0	0	0	0	0	0	0	0	0	0	0	0	0	0	0	0	0	0	0	0	0	0	0	0	0	0	0	0	0	0	0	0	0	0	0	0	0	0	0
30427044.65 - 30473440.73	0	0	0	0	0	0	0	0	0	0	0	0	0	0	0	0	0	0	0	0	0	0	0	0	0	0	0	0	0	0	0	0	0	0	0	0	0	0	0	0	0	0	0	0	0	0	0	0	0
30473440.73 - 30519836.80	0	0	0	0	0	0	0	0	0	0	0	0	0	0	0	0	0	0	0	0	0	0	0	0	0	0	0	0	0	0	0	0	0	0	0	0	0	0	0	0	0	0	0	0	0	0	0	0	0
30519836.80 - 30566232.88	0	0	0	0	0	0	0	0	0	0	0	0	0	0	0	0	0	0	0	0	0	0	0	0	0	0	0	0	0	0	0	0	0	0	0	0	0	0	0	0	0	0	0	0	0	0	0	0	0
30566232.88 - 30612628.96	0	0	0	0	0	0	0	0	0	0	0	0	0	0	0	0	0	0	0	0	0	0	0	0	0	0	0	0	0	0	0	0	0	0	0	0	0	0	0	0	0	0	0	0	0	0	0	0	0
30612628.96 - 30659025.03	0	0	0	0	0	0	0	0	0	0	0	0	0	0	0	0	0	0	0	0	0	0	0	0	0	0	0	0	0	0	0	0	0	0	0	0	0	0	0	0	0	0	0	0	0	0	0	0	0
30659025.03 - 30705421.11	0	0	0	0	0	0	0	0	0	0	0	0	0	0	0	0	0	0	0	0	0	0	0	0	0	0	0	0	0	0	0	0	0	0	0	0	0	0	0	0	0	0	0	0	0	0	0	0	0
30705421.11 - 30751817.18	0	0	0	0	0	0	0	0	0	0	0	0	0	0	0	0	0	0	0	0	0	0	0	0	0	0	0	0	0	0	0	0	0	0	0	0	0	0	0	0	0	0	0	0	0	0	0	0	0
30751817.18 - 30798213.26	0	0	0	0	0	0	0	0	0	0	0	0	0	0	0	0	0	0	0	0	0	0	0	0	0	0	0	0	0	0	0	0	0	0	0	0	0	0	0	0	0	0	0	0	0	0	0	0	0
30798213.26 - 30844609.34	0	0	0	0	0	0	0	0	0	0	0	0	0	0	0	0	0	0	0	0	0	0	0	0	0	0	0	0	0	0	0	0	0	0	0	0	0	0	0	0	0	0	0	0	0	0	0	0	0
30844609.34 - 30891005.41	0	0	0	0	0	0	0	0	0	0	0	0	0	0	0	0	0	0	0	0	0	0	0	0	0	0	0	0	0	0	0	0	0	0	0	0	0	0	0	0	0	0	0	0	0	0	0	0	0
30891005.41 - 30937401.49	0	0	0	0	0	0	0	0	0	0	0	0	0	0	0	0	0	0	0	0	0	0	0	0	0	0	0	0	0	0	0	0	0	0	0	0	0	0	0	0	0	0	0	0	0	0	0	0	0
30937401.49 - 30983797.56	0	0	0	0	0	0	0	0	0	0	0	0	0	0	0	0	0	0	0	0	0	0	0	0	0	0	0	0	0	0	0	0	0	0	0	0	0	0	0	0	0	0	0	0	0	0	0	0	0
30983797.56 - 31030193.64	0	0	0	0	0	0	0	0	0	0	0	0	0	0	0	0	0	0	0	0	0	0	0	0	0	0	0	0	0	0	0	0	0	0	0	0	0	0	0	0	0	0	0	0	0	0	0	0	0
31030193.64 - 31076589.72	0	0	0	0	0	0	0	0	0	0	0	0	0	0	0	0	0	0	0	0	0	0	0	0	0	0	0	0	0	0	0	0	0	0	0	0	0	0	0	0	0	0	0	0	0	0	0	0	0
31076589.72 - 31122985.79	0	0	0	0	0	0	0	0	0	0	0	0	0	0	0	0	0	0	0	0	0	0	0	0	0	0	0	0	0	0	0	0	0	0	0	0	0	0	0	0	0	0	0	0	0	0	0	0	0
31122985.79 - 31169381.87	0	0	0	0	0	0	0	0	0	0	0	0	0	0	0	0	0	0	0	0	0	0	0	0	0	0	0	0	0	0	0	0	0	0	0	0	0	0	0	0	0	0	0	0	0	0	0	0	0
31169381.87 - 31215777.94	0	0	0	0	0	0	0	0	0	0	0	0	0	0	0	0	0	0	0	0	0	0	0	0	0	0	0	0	0	0	0	0	0	0	0	0	0	0	0	0	0	0	0	0	0	0	0	0	0
31215777.94 - 31262174.02	0	0	0	0	0	0	0	0	0	0	0	0	0	0	0	0	0	0	0	0	0	0	0	0	0	0	0	0	0	0	0	0	0	0	0	0	0	0	0	0	0	0	0	0	0	0	0	0	0
31262174.02 - 31308570.10	0	0	0	0	0	0	0	0	0	0	0	0	0	0	0	0	0	0	0	0	0	0	0	0	0	0	0	0	0	0	0	0	0	0	0	0	0	0	0	0	0	0	0	0	0	0	0	0	0
31308570.10 - 31354966.17	0	0	0	0	0	0	0	0	0	0	0	0	0	0	0	0	0	0	0	0	0	0	0	0	0	0	0	0	0	0	0	0	0	0	0	0	0	0	0	0	0	0	0	0	0	0	0	0	0
31354966.17 - 31401362.25	0	0	0	0	0	0	0	0	0	0	0	0	0	0	0	0	0	0	0	0	0	0	0	0	0	0	0	0	0	0	0	0	0	0	0	0	0	0	0	0	0	0	0	0	0	0	0	0	0
31401362.25 - 31447758.32	0	0	0	0	0	0	0	0	0	0	0	0	0	0	0	0	0	0	0	0	0	0	0	0	0	0	0	0	0	0	0	0	0	0	0	0	0	0	0	0	0	0	0	0	0	0	0	0	0
31447758.32 - 31494154.40	0	0	0	0	0	0	0	0	0	0	0	0	0	0	0	0	0	0	0	0	0	0	0	0	0	0	0	0	0	0	0	0	0	0	0	0	0	0	0	0	0	0	0	0	0	0	0	0	0
31494154.40 - 31540550.48	0	0	0	0	0	0	0	0	0	0	0	0	0	0	0	0	0	0	0	0	0	0	0	0	0	0	0	0	0	0	0	0	0	0	0	0	0	0	0	0	0	0	0	0	0	0	0	0	0
31540550.48 - 31586946.55	0	0	0	0	0	0	0	0	0	0	0	0	0	0	0	0	0	0	0	0	0	0	0	0	0	0	0	0	0	0	0	0	0	0	0	0	0	0	0	0	0	0	0	0	0	0	0	0	0
31586946.55 - 31633342.63	0	0	0	0	0	0	0	0	0	0	0	0	0	0	0	0	0	0	0	0	0	0	0	0	0	0	0	0	0	0	0	0	0	0	0	0	0	0	0	0	0	0	0	0	0	0	0	0	0
31633342.63 - 31679738.70	0	0	0	0	0	0	0	0	0	0	0	0	0	0	0	0	0	0	0	0	0	0	0	0	0	0	0	0	0	0	0	0	0	0	0	0	0	0	0	0	0	0	0	0	0	0	0	0	0
31679738.70 - 31726134.78	0	0	0	0	0	0	0	0	0	0	0	0	0	0	0	0	0	0	0	0	0	0	0	0	0	0	0	0	0	0	0	0	0	0	0	0	0	0	0	0	0	0	0	0	0	0	0	0	0
31726134.78 - 31772530.86	0	0	0	0	0	0	0	0	0	0	0	0	0	0	0	0	0	0	0	0	0	0	0	0	0	0	0	0	0	0	0	0	0	0	0	0	0	0	0	0	0	0	0	0	0	0	0	0	0
31772530.86 - 31818926.93	0	0	0	0	0	0	0	0	0	0	0	0	0	0	0	0	0	0	0	0	0	0	0	0	0	0	0	0	0	0	0	0	0	0	0	0	0	0	0	0	0	0	0	0	0	0	0	0	0
31818926.93 - 31865323.01	0	0	0	0	0	0	0	0	0	0	0	0	0	0	0	0	0	0	0	0	0	0	0	0	0	0	0	0	0	0	0	0	0	0	0	0	0	0	0	0	0	0	0	0	0	0	0	0	0
31865323.01 - 31911719.08	0	0	0	0	0	0	0	0	0	0	0	0	0	0	0	0	0	0	0	0	0	0	0	0	0	0	0	0	0	0	0	0	0	0	0	0	0	0	0	0	0	0	0	0	0	0	0	0	0
31911719.08 - 31958115.16	0	0	0	0	0	0	0	0	0	0	0	0	0	0	0	0	0	0	0	0	0	0	0	0	0	0	0	0	0	0	0	0	0	0	0	0	0	0	0	0	0	0	0	0	0	0	0	0	0
31958115.16 - 32004511.24	0	0	0	0	0	0	0	0	0	0	0	0	0	0	0	0	0	0	0	0	0	0	0	0	0	0	0	0	0	0	0	0	0	0	0	0	0	0	0	0	0	0	0	0	0	0	0	0	0
32004511.24 - 32050907.31	0	0	0	0	0	0	0	0	0	0	0	0	0	0	0	0	0	0	0	0	0	0	0	0	0	0	0	0	0	0	0	0	0	0	0	0	0	0	0	0	0	0	0	0	0	0	0	0	0
32050907.31 - 32097303.39	0	0	0	0	0	0	0	0	0	0	0	0	0	0	0	0	0	0	0	0	0	0	0	0	0	0	0	0	0	0	0	0	0	0	0	0	0	0	0	0	0	0	0	0	0	0	0	0	0
32097303.39 - 32143699.46	0	0	0	0	0	0	0	0	0	0	0	0	0	0	0	0	0	0	0	0	0	0	0	0	0	0	0	0	0	0	0	0	0	0	0	0	0	0	0	0	0	0	0	0	0	0	0	0	0
32143699.46 - 32190095.54	0	0	0	0	0	0	0	0	0	0	0	0	0	0	0	0	0	0	0	0	0	0	0	0	0	0	0	0	0	0	0	0	0	0	0	0	0	0	0	0	0	0	0	0	0	0	0	0	0
32190095.54 - 32236491.62	0	0	0	0	0	0	0	0	0	0	0	0	0	0	0	0	0	0	0	0	0	0	0	0	0	0	0	0	0	0	0	0	0	0	0	0	0	0	0	0	0	0	0	0	0	0	0	0	0
32236491.62 - 32282887.69	0	0	0	0	0	0	0	0	0	0	0	0	0	0	0	0	0	0	0	0	0	0	0	0	0	0	0	0	0	0	0	0	0	0	0	0	0	0	0	0	0	0	0	0	0	0	0	0	0
32282887.69 - 32329283.77	0	0	0	0	0	0	0	0	0	0	0	0	0	0	0	0	0	0	0	0	0	0	0	0	0	0	0	0	0	0	0	0	0	0	0	0	0	0	0	0	0	0	0	0	0	0	0	0	0
32329283.77 - 32375679.84	0	0	0	0	0	0	0	0	0	0	0	0	0	0	0	0	0	0	0	0	0	0	0	0	0	0	0	0	0	0	0	0	0	0	0	0	0	0	0	0	0	0	0	0	0	0	0	0	0
32375679.84 - 32422075.92	0	0	0	0	0	0	0	0	0	0	0	0	0	0	0	0	0	0	0	0	0	0	0	0	0	0	0	0	0	0	0	0	0	0	0	0	0	0	0	0	0	0	0	0	0	0	0	0	0
32422075.92 - 32468472.00	0	0	0	0	0	0	0	0	0	0	0	0	0	0	0	0	0	0	0	0	0	0	0	0	0	0	0	0	0	0	0	0	0	0	0	0	0	0	0	0	0	0	0	0	0	0	0	0	0
32468472.00 - 32514868.07	0	0	0	0	0	0	0	0	0	0	0	0	0	0	0	0	0	0	0	0	0	0	0	0	0	0	0	0	0	0	0	0	0	0	0	0	0	0	0	0	0	0	0	0	0	0	0	0	0
32514868.07 - 32561264.15	0	0	0	0	0	0	0	0	0	0	0	0	0	0	0	0	0	0	0	0	0	0	0	0	0	0	0	0	0	0	0	0	0	0	0	0	0	0	0	0	0	0	0	0	0	0	0	0	0
32561264.15 - 32607660.22	0	0	0	0	0	0	0	0	0	0	0	0	0	0	0	0	0	0	0	0	0	0	0	0	0	0	0	0	0	0	0	0	0	0	0	0	0	0	0	0	0	0	0	0	0	0	0	0	0
32607660.22 - 32654056.30	0	0	0	0	0	0	0	0	0	0	0	0	0	0	0	0	0	0	0	0	0	0	0	0	0	0	0	0	0	0	0	0	0	0	0	0	0	0	0	0	0	0	0	0	0	0	0	0	0
32654056.30 - 32700452.38	0	0	0	0	0	0	0	0	0	0	0	0	0	0	0	0	0	0	0	0	0	0	0	0	0	0	0	0	0	0	0	0	0	0	0	0	0	0	0	0	0	0	0	0	0	0	0	0	0
32700452.38 - 32746848.45	0	0	0	0	0	0	0	0	0	0	0	0	0	0	0	0	0	0	0	0	0	0	0	0	0	0	0	0	0	0	0	0	0	0	0	0	0	0	0	0	0	0	0	0	0	0	0	0	0
32746848.45 - 32793244.53	0	0	0	0	0	0	0	0	0	0	0	0	0	0	0	0	0	0	0	0	0	0	0	0	0	0	0	0	0	0	0	0	0	0	0	0	0	0	0	0	0	0	0	0	0	0	0	0	0
32793244.53 - 32839640.60	0	0	0	0	0	0	0	0	0	0	0	0	0	0	0	0	0	0	0	0	0	0	0	0	0	0	0	0	0	0	0	0	0	0	0	0	0	0	0	0	0	0	0	0	0	0	0	0	0
32839640.60 - 32886036.68	0	0	0	0	0	0	0	0	0	0	0	0	0	0	0	0	0	0	0	0	0	0	0	0	0	0	0	0	0	0	0	0	0	0	0	0	0	0	0	0	0	0	0	0	0	0	0	0	0
32886036.68 - 32932432.76	0	0	0	0	0	0	0	0	0	0	0	0	0	0	0	0	0	0	0	0	0	0	0	0	0	0	0	0	0	0	0	0	0	0	0	0	0	0	0	0	0	0	0	0	0	0	0	0	0
32932432.76 - 32978828.83	0	0	0	0	0	0	0	0	0	0	0	0	0	0	0	0	0	0	0	0	0	0	0	0	0	0	0	0	0	0	0	0	0	0	0	0	0	0	0	0	0	0	0	0	0	0	0	0	0
32978828.83 - 33025224.91	0	0	0	0	0	0	0	0	0	0	0	0	0	0	0	0	0	0	0	0	0	0	0	0	0	0	0	0	0	0	0	0	0	0	0	0	0	0	0	0	0	0	0	0	0	0	0	0	0
33025224.91 - 33071620.98	0	0	0	0	0	0	0	0	0	0	0	0	0	0	0	0	0	0	0	0	0	0	0	0	0	0	0	0	0	0	0	0	0	0	0	0	0	0	0	0	0	0	0	0	0	0	0	0	0
33071620.98 - 33118017.06	0	0	0	0	0	0	0	0	0	0	0	0	0	0	0	0	0	0	0	0	0	0	0	0	0	0	0	0	0	0	0	0	0	0	0	0	0	0	0	0	0	0	0	0	0	0	0	0	0
33118017.06 - 33164413.14	0	0	0	0	0	0	0	0	0	0	0	0	0	0	0	0	0	0	0	0	0	0	0	0	0	0	0	0	0	0	0	0	0	0	0	0	0	0	0	0	0	0	0	0	0	0	0	0	0
33164413.14 - 33210809.21	0	0	0	0	0	0	0	0	0	0	0	0	0	0	0	0	0	0	0	0	0	0	0	0	0	0	0	0	0	0	0	0	0	0	0	0	0	0	0	0	0	0	0	0	0	0	0	0	0
33210809.21 - 33257205.29	0	0	0	0	0	0	0	0	0	0	0	0	0	0	0	0	0	0	0	0	0	0	0	0	0	0	0	0	0	0	0	0	0	0	0	0	0	0	0	0	0	0	0	0	0	0	0	0	0
33257205.29 - 33303601.36	0	0	0	0	0	0	0	0	0	0	0	0	0	0	0	0	0	0	0	0	0	0	0	0	0	0	0	0	0	0	0	0	0	0	0	0	0	0	0	0	0	0	0	0	0	0	0	0	0
33303601.36 - 33349997.44	0	0	0	0	0	0	0	0	0	0	0	0	0	0	0	0	0	0	0	0	0	0	0	0	0	0	0	0	0	0	0	0	0	0	0	0	0	0	0	0	0	0	0	0	0	0	0	0	0
33349997.44 - 33396393.52	0	0	0	0	0	0	0	0	0	0	0	0	0	0	0	0	0	0	0	0	0	0	0	0	0	0	0	0	0	0	0	0	0	0	0	0	0	0	0	0	0	0	0	0	0	0	0	0	0
33396393.52 - 33442789.59	0	0	0	0	0	0	0	0	0	0	0	0	0	0	0	0	0	0	0	0	0	0	0	0	0	0	0	0	0	0	0	0	0	0	0	0	0	0	0	0	0	0	0	0	0	0	0	0	0
33442789.59 - 33489185.67	0	0	0	0	0	0	0	0	0	0	0	0	0	0	0	0	0	0	0	0	0	0	0	0	0	0	0	0	0	0	0	0	0	0	0	0	0	0	0	0	0	0	0	0	0	0	0	0	0
33489185.67 - 33535581.74	0	0	0	0	0	0	0	0	0	0	0	0	0	0	0	0	0	0	0	0	0	0	0	0	0	0	0	0	0	0	0	0	0	0	0	0	0	0	0	0	0	0	0	0	0	0	0	0	0
33535581.74 - 33581977.82	0	0	0	0	0	0	0	0	0	0	0	0	0	0	0	0	0	0	0	0	0	0	0	0	0	0	0	0	0	0	0	0	0	0	0	0	0	0	0	0	0	0	0	0	0	0	0	0	0
33581977.82 - 33628373.90	0	0	0	0	0	0	0	0	0	0	0	0	0	0	0	0	0	0	0	0	0	0	0	0	0	0	0	0	0	0	0	0	0	0	0	0	0	0	0	0	0	0	0	0	0	0	0	0	0
33628373.90 - 33674769.97	0	0	0	0	0	0	0	0	0	0	0	0	0	0	0	0	0	0	0	0	0	0	0	0	0	0	0	0	0	0	0	0	0	0	0	0	0	0	0	0	0	0	0	0	0	0	0	0	0
33674769.97 - 33721166.05	0	0	0	0	0	0	0	0	0	0	0	0	0	0	0	0	0	0	0	0	0	0	0	0	0	0	0	0	0	0	0	0	0	0	0	0	0	0	0	0	0	0	0	0	0	0	0	0	0
33721166.05 - 33767562.12	0	0	0	0	0	0	0	0	0	0	0	0	0	0	0	0	0	0	0	0	0	0	0	0	0	0	0	0	0	0	0	0	0	0	0	0	0	0	0	0	0	0	0	0	0	0	0	0	0
33767562.12 - 33813958.20	0	0	0	0	0	0	0	0	0	0	0	0	0	0	0	0	0	0	0	0	0	0	0	0	0	0	0	0	0	0	0	0	0	0	0	0	0	0	0	0	0	0	0	0	0	0	0	0	0
33813958.20 - 33860354.28	0	0	0	0	0	0	0	0	0	0	0	0	0	0	0	0	0	0	0	0	0	0	0	0	0	0	0	0	0	0	0	0	0	0	0	0	0	0	0	0	0	0	0	0	0	0	0	0	0
33860354.28 - 33906750.35	0	0	0	0	0	0	0	0	0	0	0	0	0	0	0	0	0	0	0	0	0	0	0	0	0	0	0	0	0	0	0	0	0	0	0	0	0	0	0	0	0	0	0	0	0	0	0	0	0
33906750.35 - 33953146.43	0	0	0	0	0	0	0	0	0	0	0	0	0	0	0	0	0	0	0	0	0	0	0	0	0	0	0	0	0	0	0	0	0	0	0	0	0	0	0	0	0	0	0	0	0	0	0	0	0
33953146.43 - 33999542.50	0	0	0	0	0	0	0	0	0	0	0	0	0	0	0	0	0	0	0	0	0	0	0	0	0	0	0	0	0	0	0	0	0	0	0	0	0	0	0	0	0	0	0	0	0	0	0	0	0
33999542.50 - 34045938.58	0	0	0	0	0	0	0	0	0	0	0	0	0	0	0	0	0	0	0	0	0	0	0	0	0	0	0	0	0	0	0	0	0	0	0	0	0	0	0	0	0	0	0	0	0	0	0	0	0
34045938.58 - 34092334.66	0	0	0	0	0	0	0	0	0	0	0	0	0	0	0	0	0	0	0	0	0	0	0	0	0	0	0	0	0	0	0	0	0	0	0	0	0	0	0	0	0	0	0	0	0	0	0	0	0
34092334.66 - 34138730.73	0	0	0	0	0	0	0	0	0	0	0	0	0	0	0	0	0	0	0	0	0	0	0	0	0	0	0	0	0	0	0	0	0	0	0	0	0	0	0	0	0	0	0	0	0	0	0	0	0
34138730.73 - 34185126.81	0	0	0	0	0	0	0	0	0	0	0	0	0	0	0	0	0	0	0	0	0	0	0	0	0	0	0	0	0	0	0	0	0	0	0	0	0	0	0	0	0	0	0	0	0	0	0	0	0
34185126.81 - 34231522.88	0	0	0	0	0	0	0	0	0	0	0	0	0	0	0	0	0	0	0	0	0	0	0	0	0	0	0	0	0	0	0	0	0	0	0	0	0	0	0	0	0	0	0	0	0	0	0	0	0
34231522.88 - 34277918.96	0	0	0	0	0	0	0	0	0	0	0	0	0	0	0	0	0	0	0	0	0	0	0	0	0	0	0	0	0	0	0	0	0	0	0	0	0	0	0	0	0	0	0	0	0	0	0	0	0
34277918.96 - 34324315.04	0	0	0	0	0	0	0	0	0	0	0	0	0	0	0	0	0	0	0	0	0	0	0	0	0	0	0	0	0	0	0	0	0	0	0	0	0	0	0	0	0	0	0	0	0	0	0	0	0
34324315.04 - 34370711.11	0	0	0	0	0	0	0	0	0	0	0	0	0	0	0	0	0	0	0	0	0	0	0	0	0	0	0	0	0	0	0	0	0	0	0	0	0	0	0	0	0	0	0	0	0	0	0	0	0
34370711.11 - 34417107.19	0	0	0	0	0	0	0	0	0	0	0	0	0	0	0	0	0	0	0	0	0	0	0	0	0	0	0	0	0	0	0	0	0	0	0	0	0	0	0	0	0	0	0	0	0	0	0	0	0
34417107.19 - 34463503.26	0	0	0	0	0	0	0	0	0	0	0	0	0	0	0	0	0	0	0	0	0	0	0	0	0	0	0	0	0	0	0	0	0	0	0	0	0	0	0	0	0	0	0	0	0	0	0	0	0
34463503.26 - 34509899.34	0	0	0	0	0	0	0	0	0	0	0	0	0	0	0	0	0	0	0	0	0	0	0	0	0	0	0	0	0	0	0	0	0	0	0	0	0	0	0	0	0	0	0	0	0	0	0	0	0
34509899.34 - 34556295.42	0	0	0	0	0	0	0	0	0	0	0	0	0	0	0	0	0	0	0	0	0	0	0	0	0	0	0	0	0	0	0	0	0	0	0	0	0	0	0	0	0	0	0	0	0	0	0	0	0
34556295.42 - 34602691.49	0	0	0	0	0	0	0	0	0	0	0	0	0	0	0	0	0	0	0	0	0	0	0	0	0	0	0	0	0	0	0	0	0	0	0	0	0	0	0	0	0	0	0	0	0	0	0	0	0
34602691.49 - 34649087.57	0	0	0	0	0	0	0	0	0	0	0	0	0	0	0	0	0	0	0	0	0	0	0	0	0	0	0	0	0	0	0	0	0	0	0	0	0	0	0	0	0	0	0	0	0	0	0	0	0
34649087.57 - 34695483.64	0	0	0	0	0	0	0	0	0	0	0	0	0	0	0	0	0	0	0	0	0	0	0	0	0	0	0	0	0	0	0	0	0	0	0	0	0	0	0	0	0	0	0	0	0	0	0	0	0
34695483.64 - 34741879.72	0	0	0	0	0	0	0	0	0	0	0	0	0	0	0	0	0	0	0	0	0	0	0	0	0	0	0	0	0	0	0	0	0	0	0	0	0	0	0	0	0	0	0	0	0	0	0	0	0
34741879.72 - 34788275.80	0	0	0	0	0	0	0	0	0	0	0	0	0	0	0	0	0	0	0	0	0	0	0	0	0	0	0	0	0	0	0	0	0	0	0	0	0	0	0	0	0	0	0	0	0	0	0	0	0
34788275.80 - 34834671.87	0	0	0	0	0	0	0	0	0	0	0	0	0	0	0	0	0	0	0	0	0	0	0	0	0	0	0	0	0	0	0	0	0	0	0	0	0	0	0	0	0	0	0	0	0	0	0	0	0
34834671.87 - 34881067.95	0	0	0	0	0	0	0	0	0	0	0	0	0	0	0	0	0	0	0	0	0	0	0	0	0	0	0	0	0	0	0	0	0	0	0	0	0	0	0	0	0	0	0	0	0	0	0	0	0
34881067.95 - 34927464.02	0	0	0	0	0	0	0	0	0	0	0	0	0	0	0	0	0	0	0	0	0	0	0	0	0	0	0	0	0	0	0	0	0	0	0	0	0	0	0	0	0	0	0	0	0	0	0	0	0
34927464.02 - 34973860.10	0	0	0	0	0	0	0	0	0	0	0	0	0	0	0	0	0	0	0	0	0	0	0	0	0	0	0	0	0	0	0	0	0	0	0	0	0	0	0	0	0	0	0	0	0	0	0	0	0
34973860.10 - 35020256.18	0	0	0	0	0	0	0	0	0	0	0	0	0	0	0	0	0	0	0	0	0	0	0	0	0	0	0	0	0	0	0	0	0	0	0	0	0	0	0	0	0	0	0	0	0	0	0	0	0
35020256.18 - 35066652.25	0	0	0	0	0	0	0	0	0	0	0	0	0	0	0	0	0	0	0	0	0	0	0	0	0	0	0	0	0	0	0	0	0	0	0	0	0	0	0	0	0	0	0	0	0	0	0	0	0
35066652.25 - 35113048.33	0	0	0	0	0	0	0	0	0	0	0	0	0	0	0	0	0	0	0	0	0	0	0	0	0	0	0	0	0	0	0	0	0	0	0	0	0	0	0	0	0	0	0	0	0	0	0	0	0
35113048.33 - 35159444.40	0	0	0	0	0	0	0	0	0	0	0	0	0	0	0	0	0	0	0	0	0	0	0	0	0	0	0	0	0	0	0	0	0	0	0	0	0	0	0	0	0	0	0	0	0	0	0	0	0
35159444.40 - 35205840.48	0	0	0	0	0	0	0	0	0	0	0	0	0	0	0	0	0	0	0	0	0	0	0	0	0	0	0	0	0	0	0	0	0	0	0	0	0	0	0	0	0	0	0	0	0	0	0	0	0
35205840.48 - 35252236.56	0	0	0	0	0	0	0	0	0	0	0	0	0	0	0	0	0	0	0	0	0	0	0	0	0	0	0	0	0	0	0	0	0	0	0	0	0	0	0	0	0	0	0	0	0	0	0	0	0
35252236.56 - 35298632.63	0	0	0	0	0	0	0	0	0	0	0	0	0	0	0	0	0	0	0	0	0	0	0	0	0	0	0	0	0	0	0	0	0	0	0	0	0	0	0	0	0	0	0	0	0	0	0	0	0
35298632.63 - 35345028.71	0	0	0	0	0	0	0	0	0	0	0	0	0	0	0	0	0	0	0	0	0	0	0	0	0	0	0	0	0	0	0	0	0	0	0	0	0	0	0	0	0	0	0	0	0	0	0	0	0
35345028.71 - 35391424.78	0	0	0	0	0	0	0	0	0	0	0	0	0	0	0	0	0	0	0	0	0	0	0	0	0	0	0	0	0	0	0	0	0	0	0	0	0	0	0	0	0	0	0	0	0	0	0	0	0
35391424.78 - 35437820.86	0	0	0	0	0	0	0	0	0	0	0	0	0	0	0	0	0	0	0	0	0	0	0	0	0	0	0	0	0	0	0	0	0	0	0	0	0	0	0	0	0	0	0	0	0	0	0	0	0
35437820.86 - 35484216.94	0	0	0	0	0	0	0	0	0	0	0	0	0	0	0	0	0	0	0	0	0	0	0	0	0	0	0	0	0	0	0	0	0	0	0	0	0	0	0	0	0	0	0	0	0	0	0	0	0
35484216.94 - 35530613.01	0	0	0	0	0	0	0	0	0	0	0	0	0	0	0	0	0	0	0	0	0	0	0	0	0	0	0	0	0	0	0	0	0	0	0	0	0	0	0	0	0	0	0	0	0	0	0	0	0
35530613.01 - 35577009.09	0	0	0	0	0	0	0	0	0	0	0	0	0	0	0	0	0	0	0	0	0	0	0	0	0	0	0	0	0	0	0	0	0	0	0	0	0	0	0	0	0	0	0	0	0	0	0	0	0
35577009.09 - 35623405.16	0	0	0	0	0	0	0	0	0	0	0	0	0	0	0	0	0	0	0	0	0	0	0	0	0	0	0	0	0	0	0	0	0	0	0	0	0	0	0	0	0	0	0	0	0	0	0	0	0
35623405.16 - 35669801.24	0	0	0	0	0	0	0	0	0	0	0	0	0	0	0	0	0	0	0	0	0	0	0	0	0	0	0	0	0	0	0	0	0	0	0	0	0	0	0	0	0	0	0	0	0	0	0	0	0
35669801.24 - 35716197.32	0	0	0	0	0	0	0	0	0	0	0	0	0	0	0	0	0	0	0	0	0	0	0	0	0	0	0	0	0	0	0	0	0	0	0	0	0	0	0	0	0	0	0	0	0	0	0	0	0
35716197.32 - 35762593.39	0	0	0	0	0	0	0	0	0	0	0	0	0	0	0	0	0	0	0	0	0	0	0	0	0	0	0	0	0	0	0	0	0	0	0	0	0	0	0	0	0	0	0	0	0	0	0	0	0
35762593.39 - 35808989.47	0	0	0	0	0	0	0	0	0	0	0	0	0	0	0	0	0	0	0	0	0	0	0	0	0	0	0	0	0	0	0	0	0	0	0	0	0	0	0	0	0	0	0	0	0	0	0	0	0
35808989.47 - 35855385.54	0	0	0	0	0	0	0	0	0	0	0	0	0	0	0	0	0	0	0	0	0	0	0	0	0	0	0	0	0	0	0	0	0	0	0	0	0	0	0	0	0	0	0	0	0	0	0	0	0
35855385.54 - 35901781.62	0	0	0	0	0	0	0	0	0	0	0	0	0	0	0	0	0	0	0	0	0	0	0	0	0	0	0	0	0	0	0	0	0	0	0	0	0	0	0	0	0	0	0	0	0	0	0	0	0
35901781.62 - 35948177.70	0	0	0	0	0	0	0	0	0	0	0	0	0	0	0	0	0	0	0	0	0	0	0	0	0	0	0	0	0	0	0	0	0	0	0	0	0	0	0	0	0	0	0	0	0	0	0	0	0
35948177.70 - 35994573.77	0	0	0	0	0	0	0	0	0	0	0	0	0	0	0	0	0	0	0	0	0	0	0	0	0	0	0	0	0	0	0	0	0	0	0	0	0	0	0	0	0	0	0	0	0	0	0	0	0
35994573.77 - 36040969.85	0	0	0	0	0	0	0	0	0	0	0	0	0	0	0	0	0	0	0	0	0	0	0	0	0	0	0	0	0	0	0	0	0	0	0	0	0	0	0	0	0	0	0	0	0	0	0	0	0
36040969.85 - 36087365.92	0	0	0	0	0	0	0	0	0	0	0	0	0	0	0	0	0	0	0	0	0	0	0	0	0	0	0	0	0	0	0	0	0	0	0	0	0	0	0	0	0	0	0	0	0	0	0	0	0
36087365.92 - 36133762.00	0	0	0	0	0	0	0	0	0	0	0	0	0	0	0	0	0	0	0	0	0	0	0	0	0	0	0	0	0	0	0	0	0	0	0	0	0	0	0	0	0	0	0	0	0	0	0	0	0
36133762.00 - 36180158.08	0	0	0	0	0	0	0	0	0	0	0	0	0	0	0	0	0	0	0	0	0	0	0	0	0	0	0	0	0	0	0	0	0	0	0	0	0	0	0	0	0	0	0	0	0	0	0	0	0
36180158.08 - 36226554.15	0	0	0	0	0	0	0	0	0	0	0	0	0	0	0	0	0	0	0	0	0	0	0	0	0	0	0	0	0	0	0	0	0	0	0	0	0	0	0	0	0	0	0	0	0	0	0	0	0
36226554.15 - 36272950.23	0	0	0	0	0	0	0	0	0	0	0	0	0	0	0	0	0	0	0	0	0	0	0	0	0	0	0	0	0	0	0	0	0	0	0	0	0	0	0	0	0	0	0	0	0	0	0	0	0
36272950.23 - 36319346.30	0	0	0	0	0	0	0	0	0	0	0	0	0	0	0	0	0	0	0	0	0	0	0	0	0	0	0	0	0	0	0	0	0	0	0	0	0	0	0	0	0	0	0	0	0	0	0	0	0
36319346.30 - 36365742.38	0	0	0	0	0	0	0	0	0	0	0	0	0	0	0	0	0	0	0	0	0	0	0	0	0	0	0	0	0	0	0	0	0	0	0	0	0	0	0	0	0	0	0	0	0	0	0	0	0
36365742.38 - 36412138.46	0	0	0	0	0	0	0	0	0	0	0	0	0	0	0	0	0	0	0	0	0	0	0	0	0	0	0	0	0	0	0	0	0	0	0	0	0	0	0	0	0	0	0	0	0	0	0	0	0
36412138.46 - 36458534.53	0	0	0	0	0	0	0	0	0	0	0	0	0	0	0	0	0	0	0	0	0	0	0	0	0	0	0	0	0	0	0	0	0	0	0	0	0	0	0	0	0	0	0	0	0	0	0	0	0
36458534.53 - 36504930.61	0	0	0	0	0	0	0	0	0	0	0	0	0	0	0	0	0	0	0	0	0	0	0	0	0	0	0	0	0	0	0	0	0	0	0	0	0	0	0	0	0	0	0	0	0	0	0	0	0
36504930.61 - 36551326.68	0	0	0	0	0	0	0	0	0	0	0	0	0	0	0	0	0	0	0	0	0	0	0	0	0	0	0	0	0	0	0	0	0	0	0	0	0	0	0	0	0	0	0	0	0	0	0	0	0
36551326.68 - 36597722.76	0	0	0	0	0	0	0	0	0	0	0	0	0	0	0	0	0	0	0	0	0	0	0	0	0	0	0	0	0	0	0	0	0	0	0	0	0	0	0	0	0	0	0	0	0	0	0	0	0
36597722.76 - 36644118.84	0	0	0	0	0	0	0	0	0	0	0	0	0	0	0	0	0	0	0	0	0	0	0	0	0	0	0	0	0	0	0	0	0	0	0	0	0	0	0	0	0	0	0	0	0	0	0	0	0
36644118.84 - 36690514.91	0	0	0	0	0	0	0	0	0	0	0	0	0	0	0	0	0	0	0	0	0	0	0	0	0	0	0	0	0	0	0	0	0	0	0	0	0	0	0	0	0	0	0	0	0	0	0	0	0
36690514.91 - 36736910.99	0	0	0	0	0	0	0	0	0	0	0	0	0	0	0	0	0	0	0	0	0	0	0	0	0	0	0	0	0	0	0	0	0	0	0	0	0	0	0	0	0	0	0	0	0	0	0	0	0
36736910.99 - 36783307.06	0	0	0	0	0	0	0	0	0	0	0	0	0	0	0	0	0	0	0	0	0	0	0	0	0	0	0	0	0	0	0	0	0	0	0	0	0	0	0	0	0	0	0	0	0	0	0	0	0
36783307.06 - 36829703.14	0	0	0	0	0	0	0	0	0	0	0	0	0	0	0	0	0	0	0	0	0	0	0	0	0	0	0	0	0	0	0	0	0	0	0	0	0	0	0	0	0	0	0	0	0	0	0	0	0
36829703.14 - 36876099.22	0	0	0	0	0	0	0	0	0	0	0	0	0	0	0	0	0	0	0	0	0	0	0	0	0	0	0	0	0	0	0	0	0	0	0	0	0	0	0	0	0	0	0	0	0	0	0	0	0
36876099.22 - 36922495.29	0	0	0	0	0	0	0	0	0	0	0	0	0	0	0	0	0	0	0	0	0	0	0	0	0	0	0	0	0	0	0	0	0	0	0	0	0	0	0	0	0	0	0	0	0	0	0	0	0
36922495.29 - 36968891.37	0	0	0	0	0	0	0	0	0	0	0	0	0	0	0	0	0	0	0	0	0	0	0	0	0	0	0	0	0	0	0	0	0	0	0	0	0	0	0	0	0	0	0	0	0	0	0	0	0
36968891.37 - 37015287.44	0	0	0	0	0	0	0	0	0	0	0	0	0	0	0	0	0	0	0	0	0	0	0	0	0	0	0	0	0	0	0	0	0	0	0	0	0	0	0	0	0	0	0	0	0	0	0	0	0
37015287.44 - 37061683.52	0	0	0	0	0	0	0	0	0	0	0	0	0	0	0	0	0	0	0	0	0	0	0	0	0	0	0	0	0	0	0	0	0	0	0	0	0	0	0	0	0	0	0	0	0	0	0	0	0
37061683.52 - 37108079.60	0	0	0	0	0	0	0	0	0	0	0	0	0	0	0	0	0	0	0	0	0	0	0	0	0	0	0	0	0	0	0	0	0	0	0	0	0	0	0	0	0	0	0	0	0	0	0	0	0
37108079.60 - 37154475.67	0	0	0	0	0	0	0	0	0	0	0	0	0	0	0	0	0	0	0	0	0	0	0	0	0	0	0	0	0	0	0	0	0	0	0	0	0	0	0	0	0	0	0	0	0	0	0	0	0
37154475.67 - 37200871.75	0	0	0	0	0	0	0	0	0	0	0	0	0	0	0	0	0	0	0	0	0	0	0	0	0	0	0	0	0	0	0	0	0	0	0	0	0	0	0	0	0	0	0	0	0	0	0	0	0
37200871.75 - 37247267.82	0	0	0	0	0	0	0	0	0	0	0	0	0	0	0	0	0	0	0	0	0	0	0	0	0	0	0	0	0	0	0	0	0	0	0	0	0	0	0	0	0	0	0	0	0	0	0	0	0
37247267.82 - 37293663.90	0	0	0	0	0	0	0	0	0	0	0	0	0	0	0	0	0	0	0	0	0	0	0	0	0	0	0	0	0	0	0	0	0	0	0	0	0	0	0	0	0	0	0	0	0	0	0	0	0
37293663.90 - 37340059.98	0	0	0	0	0	0	0	0	0	0	0	0	0	0	0	0	0	0	0	0	0	0	0	0	0	0	0	0	0	0	0	0	0	0	0	0	0	0	0	0	0	0	0	0	0	0	0	0	0
37340059.98 - 37386456.05	0	0	0	0	0	0	0	0	0	0	0	0	0	0	0	0	0	0	0	0	0	0	0	0	0	0	0	0	0	0	0	0	0	0	0	0	0	0	0	0	0	0	0	0	0	0	0	0	0
37386456.05 - 37432852.13	0	0	0	0	0	0	0	0	0	0	0	0	0	0	0	0	0	0	0	0	0	0	0	0	0	0	0	0	0	0	0	0	0	0	0	0	0	0	0	0	0	0	0	0	0	0	0	0	0
37432852.13 - 37479248.20	0	0	0	0	0	0	0	0	0	0	0	0	0	0	0	0	0	0	0	0	0	0	0	0	0	0	0	0	0	0	0	0	0	0	0	0	0	0	0	0	0	0	0	0	0	0	0	0	0
37479248.20 - 37525644.28	0	0	0	0	0	0	0	0	0	0	0	0	0	0	0	0	0	0	0	0	0	0	0	0	0	0	0	0	0	0	0	0	0	0	0	0	0	0	0	0	0	0	0	0	0	0	0	0	0
37525644.28 - 37572040.36	0	0	0	0	0	0	0	0	0	0	0	0	0	0	0	0	0	0	0	0	0	0	0	0	0	0	0	0	0	0	0	0	0	0	0	0	0	0	0	0	0	0	0	0	0	0	0	0	0
37572040.36 - 37618436.43	0	0	0	0	0	0	0	0	0	0	0	0	0	0	0	0	0	0	0	0	0	0	0	0	0	0	0	0	0	0	0	0	0	0	0	0	0	0	0	0	0	0	0	0	0	0	0	0	0
37618436.43 - 37664832.51	0	0	0	0	0	0	0	0	0	0	0	0	0	0	0	0	0	0	0	0	0	0	0	0	0	0	0	0	0	0	0	0	0	0	0	0	0	0	0	0	0	0	0	0	0	0	0	0	0
37664832.51 - 37711228.58	0	0	0	0	0	0	0	0	0	0	0	0	0	0	0	0	0	0	0	0	0	0	0	0	0	0	0	0	0	0	0	0	0	0	0	0	0	0	0	0	0	0	0	0	0	0	0	0	0
37711228.58 - 37757624.66	0	0	0	0	0	0	0	0	0	0	0	0	0	0	0	0	0	0	0	0	0	0	0	0	0	0	0	0	0	0	0	0	0	0	0	0	0	0	0	0	0	0	0	0	0	0	0	0	0
37757624.66 - 37804020.74	0	0	0	0	0	0	0	0	0	0	0	0	0	0	0	0	0	0	0	0	0	0	0	0	0	0	0	0	0	0	0	0	0	0	0	0	0	0	0	0	0	0	0	0	0	0	0	0	0
37804020.74 - 37850416.81	0	0	0	0	0	0	0	0	0	0	0	0	0	0	0	0	0	0	0	0	0	0	0	0	0	0	0	0	0	0	0	0	0	0	0	0	0	0	0	0	0	0	0	0	0	0	0	0	0
37850416.81 - 37896812.89	0	0	0	0	0	0	0	0	0	0	0	0	0	0	0	0	0	0	0	0	0	0	0	0	0	0	0	0	0	0	0	0	0	0	0	0	0	0	0	0	0	0	0	0	0	0	0	0	0
37896812.89 - 37943208.96	0	0	0	0	0	0	0	0	0	0	0	0	0	0	0	0	0	0	0	0	0	0	0	0	0	0	0	0	0	0	0	0	0	0	0	0	0	0	0	0	0	0	0	0	0	0	0	0	0
37943208.96 - 37989605.04	0	0	0	0	0	0	0	0	0	0	0	0	0	0	0	0	0	0	0	0	0	0	0	0	0	0	0	0	0	0	0	0	0	0	0	0	0	0	0	0	0	0	0	0	0	0	0	0	0
37989605.04 - 38036001.12	0	0	0	0	0	0	0	0	0	0	0	0	0	0	0	0	0	0	0	0	0	0	0	0	0	0	0	0	0	0	0	0	0	0	0	0	0	0	0	0	0	0	0	0	0	0	0	0	0
38036001.12 - 38082397.19	0	0	0	0	0	0	0	0	0	0	0	0	0	0	0	0	0	0	0	0	0	0	0	0	0	0	0	0	0	0	0	0	0	0	0	0	0	0	0	0	0	0	0	0	0	0	0	0	0
38082397.19 - 38128793.27	0	0	0	0	0	0	0	0	0	0	0	0	0	0	0	0	0	0	0	0	0	0	0	0	0	0	0	0	0	0	0	0	0	0	0	0	0	0	0	0	0	0	0	0	0	0	0	0	0
38128793.27 - 38175189.34	0	0	0	0	0	0	0	0	0	0	0	0	0	0	0	0	0	0	0	0	0	0	0	0	0	0	0	0	0	0	0	0	0	0	0	0	0	0	0	0	0	0	0	0	0	0	0	0	0
38175189.34 - 38221585.42	0	0	0	0	0	0	0	0	0	0	0	0	0	0	0	0	0	0	0	0	0	0	0	0	0	0	0	0	0	0	0	0	0	0	0	0	0	0	0	0	0	0	0	0	0	0	0	0	0
38221585.42 - 38267981.50	0	0	0	0	0	0	0	0	0	0	0	0	0	0	0	0	0	0	0	0	0	0	0	0	0	0	0	0	0	0	0	0	0	0	0	0	0	0	0	0	0	0	0	0	0	0	0	0	0
38267981.50 - 38314377.57	0	0	0	0	0	0	0	0	0	0	0	0	0	0	0	0	0	0	0	0	0	0	0	0	0	0	0	0	0	0	0	0	0	0	0	0	0	0	0	0	0	0	0	0	0	0	0	0	0
38314377.57 - 38360773.65	0	0	0	0	0	0	0	0	0	0	0	0	0	0	0	0	0	0	0	0	0	0	0	0	0	0	0	0	0	0	0	0	0	0	0	0	0	0	0	0	0	0	0	0	0	0	0	0	0
38360773.65 - 38407169.72	0	0	0	0	0	0	0	0	0	0	0	0	0	0	0	0	0	0	0	0	0	0	0	0	0	0	0	0	0	0	0	0	0	0	0	0	0	0	0	0	0	0	0	0	0	0	0	0	0
38407169.72 - 38453565.80	0	0	0	0	0	0	0	0	0	0	0	0	0	0	0	0	0	0	0	0	0	0	0	0	0	0	0	0	0	0	0	0	0	0	0	0	0	0	0	0	0	0	0	0	0	0	0	0	0
38453565.80 - 38499961.88	0	0	0	0	0	0	0	0	0	0	0	0	0	0	0	0	0	0	0	0	0	0	0	0	0	0	0	0	0	0	0	0	0	0	0	0	0	0	0	0	0	0	0	0	0	0	0	0	0
38499961.88 - 38546357.95	0	0	0	0	0	0	0	0	0	0	0	0	0	0	0	0	0	0	0	0	0	0	0	0	0	0	0	0	0	0	0	0	0	0	0	0	0	0	0	0	0	0	0	0	0	0	0	0	0
38546357.95 - 38592754.03	0	0	0	0	0	0	0	0	0	0	0	0	0	0	0	0	0	0	0	0	0	0	0	0	0	0	0	0	0	0	0	0	0	0	0	0	0	0	0	0	0	0	0	0	0	0	0	0	0
38592754.03 - 38639150.10	0	0	0	0	0	0	0	0	0	0	0	0	0	0	0	0	0	0	0	0	0	0	0	0	0	0	0	0	0	0	0	0	0	0	0	0	0	0	0	0	0	0	0	0	0	0	0	0	0
38639150.10 - 38685546.18	0	0	0	0	0	0	0	0	0	0	0	0	0	0	0	0	0	0	0	0	0	0	0	0	0	0	0	0	0	0	0	0	0	0	0	0	0	0	0	0	0	0	0	0	0	0	0	0	0
38685546.18 - 38731942.26	0	0	0	0	0	0	0	0	0	0	0	0	0	0	0	0	0	0	0	0	0	0	0	0	0	0	0	0	0	0	0	0	0	0	0	0	0	0	0	0	0	0	0	0	0	0	0	0	0
38731942.26 - 38778338.33	0	0	0	0	0	0	0	0	0	0	0	0	0	0	0	0	0	0	0	0	0	0	0	0	0	0	0	0	0	0	0	0	0	0	0	0	0	0	0	0	0	0	0	0	0	0	0	0	0
38778338.33 - 38824734.41	0	0	0	0	0	0	0	0	0	0	0	0	0	0	0	0	0	0	0	0	0	0	0	0	0	0	0	0	0	0	0	0	0	0	0	0	0	0	0	0	0	0	0	0	0	0	0	0	0
38824734.41 - 38871130.48	0	0	0	0	0	0	0	0	0	0	0	0	0	0	0	0	0	0	0	0	0	0	0	0	0	0	0	0	0	0	0	0	0	0	0	0	0	0	0	0	0	0	0	0	0	0	0	0	0
38871130.48 - 38917526.56	0	0	0	0	0	0	0	0	0	0	0	0	0	0	0	0	0	0	0	0	0	0	0	0	0	0	0	0	0	0	0	0	0	0	0	0	0	0	0	0	0	0	0	0	0	0	0	0	0
38917526.56 - 38963922.64	0	0	0	0	0	0	0	0	0	0	0	0	0	0	0	0	0	0	0	0	0	0	0	0	0	0	0	0	0	0	0	0	0	0	0	0	0	0	0	0	0	0	0	0	0	0	0	0	0
38963922.64 - 39010318.71	0	0	0	0	0	0	0	0	0	0	0	0	0	0	0	0	0	0	0	0	0	0	0	0	0	0	0	0	0	0	0	0	0	0	0	0	0	0	0	0	0	0	0	0	0	0	0	0	0
39010318.71 - 39056714.79	0	0	0	0	0	0	0	0	0	0	0	0	0	0	0	0	0	0	0	0	0	0	0	0	0	0	0	0	0	0	0	0	0	0	0	0	0	0	0	0	0	0	0	0	0	0	0	0	0
39056714.79 - 39103110.86	0	0	0	0	0	0	0	0	0	0	0	0	0	0	0	0	0	0	0	0	0	0	0	0	0	0	0	0	0	0	0	0	0	0	0	0	0	0	0	0	0	0	0	0	0	0	0	0	0
39103110.86 - 39149506.94	0	0	0	0	0	0	0	0	0	0	0	0	0	0	0	0	0	0	0	0	0	0	0	0	0	0	0	0	0	0	0	0	0	0	0	0	0	0	0	0	0	0	0	0	0	0	0	0	0
39149506.94 - 39195903.02	0	0	0	0	0	0	0	0	0	0	0	0	0	0	0	0	0	0	0	0	0	0	0	0	0	0	0	0	0	0	0	0	0	0	0	0	0	0	0	0	0	0	0	0	0	0	0	0	0
39195903.02 - 39242299.09	0	0	0	0	0	0	0	0	0	0	0	0	0	0	0	0	0	0	0	0	0	0	0	0	0	0	0	0	0	0	0	0	0	0	0	0	0	0	0	0	0	0	0	0	0	0	0	0	0
39242299.09 - 39288695.17	0	0	0	0	0	0	0	0	0	0	0	0	0	0	0	0	0	0	0	0	0	0	0	0	0	0	0	0	0	0	0	0	0	0	0	0	0	0	0	0	0	0	0	0	0	0	0	0	0
39288695.17 - 39335091.24	0	0	0	0	0	0	0	0	0	0	0	0	0	0	0	0	0	0	0	0	0	0	0	0	0	0	0	0	0	0	0	0	0	0	0	0	0	0	0	0	0	0	0	0	0	0	0	0	0
39335091.24 - 39381487.32	0	0	0	0	0	0	0	0	0	0	0	0	0	0	0	0	0	0	0	0	0	0	0	0	0	0	0	0	0	0	0	0	0	0	0	0	0	0	0	0	0	0	0	0	0	0	0	0	0
39381487.32 - 39427883.40	0	0	0	0	0	0	0	0	0	0	0	0	0	0	0	0	0	0	0	0	0	0	0	0	0	0	0	0	0	0	0	0	0	0	0	0	0	0	0	0	0	0	0	0	0	0	0	0	0
39427883.40 - 39474279.47	0	0	0	0	0	0	0	0	0	0	0	0	0	0	0	0	0	0	0	0	0	0	0	0	0	0	0	0	0	0	0	0	0	0	0	0	0	0	0	0	0	0	0	0	0	0	0	0	0
39474279.47 - 39520675.55	0	0	0	0	0	0	0	0	0	0	0	0	0	0	0	0	0	0	0	0	0	0	0	0	0	0	0	0	0	0	0	0	0	0	0	0	0	0	0	0	0	0	0	0	0	0	0	0	0
39520675.55 - 39567071.62	0	0	0	0	0	0	0	0	0	0	0	0	0	0	0	0	0	0	0	0	0	0	0	0	0	0	0	0	0	0	0	0	0	0	0	0	0	0	0	0	0	0	0	0	0	0	0	0	0
39567071.62 - 39613467.70	0	0	0	0	0	0	0	0	0	0	0	0	0	0	0	0	0	0	0	0	0	0	0	0	0	0	0	0	0	0	0	0	0	0	0	0	0	0	0	0	0	0	0	0	0	0	0	0	0
39613467.70 - 39659863.78	0	0	0	0	0	0	0	0	0	0	0	0	0	0	0	0	0	0	0	0	0	0	0	0	0	0	0	0	0	0	0	0	0	0	0	0	0	0	0	0	0	0	0	0	0	0	0	0	0
39659863.78 - 39706259.85	0	0	0	0	0	0	0	0	0	0	0	0	0	0	0	0	0	0	0	0	0	0	0	0	0	0	0	0	0	0	0	0	0	0	0	0	0	0	0	0	0	0	0	0	0	0	0	0	0
39706259.85 - 39752655.93	0	0	0	0	0	0	0	0	0	0	0	0	0	0	0	0	0	0	0	0	0	0	0	0	0	0	0	0	0	0	0	0	0	0	0	0	0	0	0	0	0	0	0	0	0	0	0	0	0
39752655.93 - 39799052.00	0	0	0	0	0	0	0	0	0	0	0	0	0	0	0	0	0	0	0	0	0	0	0	0	0	0	0	0	0	0	0	0	0	0	0	0	0	0	0	0	0	0	0	0	0	0	0	0	0
39799052.00 - 39845448.08	0	0	0	0	0	0	0	0	0	0	0	0	0	0	0	0	0	0	0	0	0	0	0	0	0	0	0	0	0	0	0	0	0	0	0	0	0	0	0	0	0	0	0	0	0	0	0	0	0
39845448.08 - 39891844.16	0	0	0	0	0	0	0	0	0	0	0	0	0	0	0	0	0	0	0	0	0	0	0	0	0	0	0	0	0	0	0	0	0	0	0	0	0	0	0	0	0	0	0	0	0	0	0	0	0
39891844.16 - 39938240.23	0	0	0	0	0	0	0	0	0	0	0	0	0	0	0	0	0	0	0	0	0	0	0	0	0	0	0	0	0	0	0	0	0	0	0	0	0	0	0	0	0	0	0	0	0	0	0	0	0
39938240.23 - 39984636.31	0	0	0	0	0	0	0	0	0	0	0	0	0	0	0	0	0	0	0	0	0	0	0	0	0	0	0	0	0	0	0	0	0	0	0	0	0	0	0	0	0	0	0	0	0	0	0	0	0
39984636.31 - 40031032.38	0	0	0	0	0	0	0	0	0	0	0	0	0	0	0	0	0	0	0	0	0	0	0	0	0	0	0	0	0	0	0	0	0	0	0	0	0	0	0	0	0	0	0	0	0	0	0	0	0
40031032.38 - 40077428.46	0	0	0	0	0	0	0	0	0	0	0	0	0	0	0	0	0	0	0	0	0	0	0	0	0	0	0	0	0	0	0	0	0	0	0	0	0	0	0	0	0	0	0	0	0	0	0	0	0
40077428.46 - 40123824.54	0	0	0	0	0	0	0	0	0	0	0	0	0	0	0	0	0	0	0	0	0	0	0	0	0	0	0	0	0	0	0	0	0	0	0	0	0	0	0	0	0	0	0	0	0	0	0	0	0
40123824.54 - 40170220.61	0	0	0	0	0	0	0	0	0	0	0	0	0	0	0	0	0	0	0	0	0	0	0	0	0	0	0	0	0	0	0	0	0	0	0	0	0	0	0	0	0	0	0	0	0	0	0	0	0
40170220.61 - 40216616.69	0	0	0	0	0	0	0	0	0	0	0	0	0	0	0	0	0	0	0	0	0	0	0	0	0	0	0	0	0	0	0	0	0	0	0	0	0	0	0	0	0	0	0	0	0	0	0	0	0
40216616.69 - 40263012.76	0	0	0	0	0	0	0	0	0	0	0	0	0	0	0	0	0	0	0	0	0	0	0	0	0	0	0	0	0	0	0	0	0	0	0	0	0	0	0	0	0	0	0	0	0	0	0	0	0
40263012.76 - 40309408.84	0	0	0	0	0	0	0	0	0	0	0	0	0	0	0	0	0	0	0	0	0	0	0	0	0	0	0	0	0	0	0	0	0	0	0	0	0	0	0	0	0	0	0	0	0	0	0	0	0
40309408.84 - 40355804.92	0	0	0	0	0	0	0	0	0	0	0	0	0	0	0	0	0	0	0	0	0	0	0	0	0	0	0	0	0	0	0	0	0	0	0	0	0	0	0	0	0	0	0	0	0	0	0	0	0
40355804.92 - 40402200.99	0	0	0	0	0	0	0	0	0	0	0	0	0	0	0	0	0	0	0	0	0	0	0	0	0	0	0	0	0	0	0	0	0	0	0	0	0	0	0	0	0	0	0	0	0	0	0	0	0
40402200.99 - 40448597.07	0	0	0	0	0	0	0	0	0	0	0	0	0	0	0	0	0	0	0	0	0	0	0	0	0	0	0	0	0	0	0	0	0	0	0	0	0	0	0	0	0	0	0	0	0	0	0	0	0
40448597.07 - 40494993.14	0	0	0	0	0	0	0	0	0	0	0	0	0	0	0	0	0	0	0	0	0	0	0	0	0	0	0	0	0	0	0	0	0	0	0	0	0	0	0	0	0	0	0	0	0	0	0	0	0
40494993.14 - 40541389.22	0	0	0	0	0	0	0	0	0	0	0	0	0	0	0	0	0	0	0	0	0	0	0	0	0	0	0	0	0	0	0	0	0	0	0	0	0	0	0	0	0	0	0	0	0	0	0	0	0
40541389.22 - 40587785.30	0	0	0	0	0	0	0	0	0	0	0	0	0	0	0	0	0	0	0	0	0	0	0	0	0	0	0	0	0	0	0	0	0	0	0	0	0	0	0	0	0	0	0	0	0	0	0	0	0
40587785.30 - 40634181.37	0	0	0	0	0	0	0	0	0	0	0	0	0	0	0	0	0	0	0	0	0	0	0	0	0	0	0	0	0	0	0	0	0	0	0	0	0	0	0	0	0	0	0	0	0	0	0	0	0
40634181.37 - 40680577.45	0	0	0	0	0	0	0	0	0	0	0	0	0	0	0	0	0	0	0	0	0	0	0	0	0	0	0	0	0	0	0	0	0	0	0	0	0	0	0	0	0	0	0	0	0	0	0	0	0
40680577.45 - 40726973.52	0	0	0	0	0	0	0	0	0	0	0	0	0	0	0	0	0	0	0	0	0	0	0	0	0	0	0	0	0	0	0	0	0	0	0	0	0	0	0	0	0	0	0	0	0	0	0	0	0
40726973.52 - 40773369.60	0	0	0	0	0	0	0	0	0	0	0	0	0	0	0	0	0	0	0	0	0	0	0	0	0	0	0	0	0	0	0	0	0	0	0	0	0	0	0	0	0	0	0	0	0	0	0	0	0
40773369.60 - 40819765.68	0	0	0	0	0	0	0	0	0	0	0	0	0	0	0	0	0	0	0	0	0	0	0	0	0	0	0	0	0	0	0	0	0	0	0	0	0	0	0	0	0	0	0	0	0	0	0	0	0
40819765.68 - 40866161.75	0	0	0	0	0	0	0	0	0	0	0	0	0	0	0	0	0	0	0	0	0	0	0	0	0	0	0	0	0	0	0	0	0	0	0	0	0	0	0	0	0	0	0	0	0	0	0	0	0
40866161.75 - 40912557.83	0	0	0	0	0	0	0	0	0	0	0	0	0	0	0	0	0	0	0	0	0	0	0	0	0	0	0	0	0	0	0	0	0	0	0	0	0	0	0	0	0	0	0	0	0	0	0	0	0
40912557.83 - 40958953.90	0	0	0	0	0	0	0	0	0	0	0	0	0	0	0	0	0	0	0	0	0	0	0	0	0	0	0	0	0	0	0	0	0	0	0	0	0	0	0	0	0	0	0	0	0	0	0	0	0
40958953.90 - 41005349.98	0	0	0	0	0	0	0	0	0	0	0	0	0	0	0	0	0	0	0	0	0	0	0	0	0	0	0	0	0	0	0	0	0	0	0	0	0	0	0	0	0	0	0	0	0	0	0	0	0
41005349.98 - 41051746.06	0	0	0	0	0	0	0	0	0	0	0	0	0	0	0	0	0	0	0	0	0	0	0	0	0	0	0	0	0	0	0	0	0	0	0	0	0	0	0	0	0	0	0	0	0	0	0	0	0
41051746.06 - 41098142.13	0	0	0	0	0	0	0	0	0	0	0	0	0	0	0	0	0	0	0	0	0	0	0	0	0	0	0	0	0	0	0	0	0	0	0	0	0	0	0	0	0	0	0	0	0	0	0	0	0
41098142.13 - 41144538.21	0	0	0	0	0	0	0	0	0	0	0	0	0	0	0	0	0	0	0	0	0	0	0	0	0	0	0	0	0	0	0	0	0	0	0	0	0	0	0	0	0	0	0	0	0	0	0	0	0
41144538.21 - 41190934.28	0	0	0	0	0	0	0	0	0	0	0	0	0	0	0	0	0	0	0	0	0	0	0	0	0	0	0	0	0	0	0	0	0	0	0	0	0	0	0	0	0	0	0	0	0	0	0	0	0
41190934.28 - 41237330.36	0	0	0	0	0	0	0	0	0	0	0	0	0	0	0	0	0	0	0	0	0	0	0	0	0	0	0	0	0	0	0	0	0	0	0	0	0	0	0	0	0	0	0	0	0	0	0	0	0
41237330.36 - 41283726.44	0	0	0	0	0	0	0	0	0	0	0	0	0	0	0	0	0	0	0	0	0	0	0	0	0	0	0	0	0	0	0	0	0	0	0	0	0	0	0	0	0	0	0	0	0	0	0	0	0
41283726.44 - 41330122.51	0	0	0	0	0	0	0	0	0	0	0	0	0	0	0	0	0	0	0	0	0	0	0	0	0	0	0	0	0	0	0	0	0	0	0	0	0	0	0	0	0	0	0	0	0	0	0	0	0
41330122.51 - 41376518.59	0	0	0	0	0	0	0	0	0	0	0	0	0	0	0	0	0	0	0	0	0	0	0	0	0	0	0	0	0	0	0	0	0	0	0	0	0	0	0	0	0	0	0	0	0	0	0	0	0
41376518.59 - 41422914.66	0	0	0	0	0	0	0	0	0	0	0	0	0	0	0	0	0	0	0	0	0	0	0	0	0	0	0	0	0	0	0	0	0	0	0	0	0	0	0	0	0	0	0	0	0	0	0	0	0
41422914.66 - 41469310.74	0	0	0	0	0	0	0	0	0	0	0	0	0	0	0	0	0	0	0	0	0	0	0	0	0	0	0	0	0	0	0	0	0	0	0	0	0	0	0	0	0	0	0	0	0	0	0	0	0
41469310.74 - 41515706.82	0	0	0	0	0	0	0	0	0	0	0	0	0	0	0	0	0	0	0	0	0	0	0	0	0	0	0	0	0	0	0	0	0	0	0	0	0	0	0	0	0	0	0	0	0	0	0	0	0
41515706.82 - 41562102.89	0	0	0	0	0	0	0	0	0	0	0	0	0	0	0	0	0	0	0	0	0	0	0	0	0	0	0	0	0	0	0	0	0	0	0	0	0	0	0	0	0	0	0	0	0	0	0	0	0
41562102.89 - 41608498.97	0	0	0	0	0	0	0	0	0	0	0	0	0	0	0	0	0	0	0	0	0	0	0	0	0	0	0	0	0	0	0	0	0	0	0	0	0	0	0	0	0	0	0	0	0	0	0	0	0
41608498.97 - 41654895.04	0	0	0	0	0	0	0	0	0	0	0	0	0	0	0	0	0	0	0	0	0	0	0	0	0	0	0	0	0	0	0	0	0	0	0	0	0	0	0	0	0	0	0	0	0	0	0	0	0
41654895.04 - 41701291.12	0	0	0	0	0	0	0	0	0	0	0	0	0	0	0	0	0	0	0	0	0	0	0	0	0	0	0	0	0	0	0	0	0	0	0	0	0	0	0	0	0	0	0	0	0	0	0	0	0
41701291.12 - 41747687.20	0	0	0	0	0	0	0	0	0	0	0	0	0	0	0	0	0	0	0	0	0	0	0	0	0	0	0	0	0	0	0	0	0	0	0	0	0	0	0	0	0	0	0	0	0	0	0	0	0
41747687.20 - 41794083.27	0	0	0	0	0	0	0	0	0	0	0	0	0	0	0	0	0	0	0	0	0	0	0	0	0	0	0	0	0	0	0	0	0	0	0	0	0	0	0	0	0	0	0	0	0	0	0	0	0
41794083.27 - 41840479.35	0	0	0	0	0	0	0	0	0	0	0	0	0	0	0	0	0	0	0	0	0	0	0	0	0	0	0	0	0	0	0	0	0	0	0	0	0	0	0	0	0	0	0	0	0	0	0	0	0
41840479.35 - 41886875.42	0	0	0	0	0	0	0	0	0	0	0	0	0	0	0	0	0	0	0	0	0	0	0	0	0	0	0	0	0	0	0	0	0	0	0	0	0	0	0	0	0	0	0	0	0	0	0	0	0
41886875.42 - 41933271.50	0	0	0	0	0	0	0	0	0	0	0	0	0	0	0	0	0	0	0	0	0	0	0	0	0	0	0	0	0	0	0	0	0	0	0	0	0	0	0	0	0	0	0	0	0	0	0	0	0
41933271.50 - 41979667.58	0	0	0	0	0	0	0	0	0	0	0	0	0	0	0	0	0	0	0	0	0	0	0	0	0	0	0	0	0	0	0	0	0	0	0	0	0	0	0	0	0	0	0	0	0	0	0	0	0
41979667.58 - 42026063.65	0	0	0	0	0	0	0	0	0	0	0	0	0	0	0	0	0	0	0	0	0	0	0	0	0	0	0	0	0	0	0	0	0	0	0	0	0	0	0	0	0	0	0	0	0	0	0	0	0
42026063.65 - 42072459.73	0	0	0	0	0	0	0	0	0	0	0	0	0	0	0	0	0	0	0	0	0	0	0	0	0	0	0	0	0	0	0	0	0	0	0	0	0	0	0	0	0	0	0	0	0	0	0	0	0
42072459.73 - 42118855.80	0	0	0	0	0	0	0	0	0	0	0	0	0	0	0	0	0	0	0	0	0	0	0	0	0	0	0	0	0	0	0	0	0	0	0	0	0	0	0	0	0	0	0	0	0	0	0	0	0
42118855.80 - 42165251.88	0	0	0	0	0	0	0	0	0	0	0	0	0	0	0	0	0	0	0	0	0	0	0	0	0	0	0	0	0	0	0	0	0	0	0	0	0	0	0	0	0	0	0	0	0	0	0	0	0
42165251.88 - 42211647.96	0	0	0	0	0	0	0	0	0	0	0	0	0	0	0	0	0	0	0	0	0	0	0	0	0	0	0	0	0	0	0	0	0	0	0	0	0	0	0	0	0	0	0	0	0	0	0	0	0
42211647.96 - 42258044.03	0	0	0	0	0	0	0	0	0	0	0	0	0	0	0	0	0	0	0	0	0	0	0	0	0	0	0	0	0	0	0	0	0	0	0	0	0	0	0	0	0	0	0	0	0	0	0	0	0
42258044.03 - 42304440.11	0	0	0	0	0	0	0	0	0	0	0	0	0	0	0	0	0	0	0	0	0	0	0	0	0	0	0	0	0	0	0	0	0	0	0	0	0	0	0	0	0	0	0	0	0	0	0	0	0
42304440.11 - 42350836.18	0	0	0	0	0	0	0	0	0	0	0	0	0	0	0	0	0	0	0	0	0	0	0	0	0	0	0	0	0	0	0	0	0	0	0	0	0	0	0	0	0	0	0	0	0	0	0	0	0
42350836.18 - 42397232.26	0	0	0	0	0	0	0	0	0	0	0	0	0	0	0	0	0	0	0	0	0	0	0	0	0	0	0	0	0	0	0	0	0	0	0	0	0	0	0	0	0	0	0	0	0	0	0	0	0
42397232.26 - 42443628.34	0	0	0	0	0	0	0	0	0	0	0	0	0	0	0	0	0	0	0	0	0	0	0	0	0	0	0	0	0	0	0	0	0	0	0	0	0	0	0	0	0	0	0	0	0	0	0	0	0
42443628.34 - 42490024.41	0	0	0	0	0	0	0	0	0	0	0	0	0	0	0	0	0	0	0	0	0	0	0	0	0	0	0	0	0	0	0	0	0	0	0	0	0	0	0	0	0	0	0	0	0	0	0	0	0
42490024.41 - 42536420.49	0	0	0	0	0	0	0	0	0	0	0	0	0	0	0	0	0	0	0	0	0	0	0	0	0	0	0	0	0	0	0	0	0	0	0	0	0	0	0	0	0	0	0	0	0	0	0	0	0
42536420.49 - 42582816.56	0	0	0	0	0	0	0	0	0	0	0	0	0	0	0	0	0	0	0	0	0	0	0	0	0	0	0	0	0	0	0	0	0	0	0	0	0	0	0	0	0	0	0	0	0	0	0	0	0
42582816.56 - 42629212.64	0	0	0	0	0	0	0	0	0	0	0	0	0	0	0	0	0	0	0	0	0	0	0	0	0	0	0	0	0	0	0	0	0	0	0	0	0	0	0	0	0	0	0	0	0	0	0	0	0
42629212.64 - 42675608.72	0	0	0	0	0	0	0	0	0	0	0	0	0	0	0	0	0	0	0	0	0	0	0	0	0	0	0	0	0	0	0	0	0	0	0	0	0	0	0	0	0	0	0	0	0	0	0	0	0
42675608.72 - 42722004.79	0	0	0	0	0	0	0	0	0	0	0	0	0	0	0	0	0	0	0	0	0	0	0	0	0	0	0	0	0	0	0	0	0	0	0	0	0	0	0	0	0	0	0	0	0	0	0	0	0
42722004.79 - 42768400.87	0	0	0	0	0	0	0	0	0	0	0	0	0	0	0	0	0	0	0	0	0	0	0	0	0	0	0	0	0	0	0	0	0	0	0	0	0	0	0	0	0	0	0	0	0	0	0	0	0
42768400.87 - 42814796.94	0	0	0	0	0	0	0	0	0	0	0	0	0	0	0	0	0	0	0	0	0	0	0	0	0	0	0	0	0	0	0	0	0	0	0	0	0	0	0	0	0	0	0	0	0	0	0	0	0
42814796.94 - 42861193.02	0	0	0	0	0	0	0	0	0	0	0	0	0	0	0	0	0	0	0	0	0	0	0	0	0	0	0	0	0	0	0	0	0	0	0	0	0	0	0	0	0	0	0	0	0	0	0	0	0
42861193.02 - 42907589.10	0	0	0	0	0	0	0	0	0	0	0	0	0	0	0	0	0	0	0	0	0	0	0	0	0	0	0	0	0	0	0	0	0	0	0	0	0	0	0	0	0	0	0	0	0	0	0	0	0
42907589.10 - 42953985.17	0	0	0	0	0	0	0	0	0	0	0	0	0	0	0	0	0	0	0	0	0	0	0	0	0	0	0	0	0	0	0	0	0	0	0	0	0	0	0	0	0	0	0	0	0	0	0	0	0
42953985.17 - 43000381.25	0	0	0	0	0	0	0	0	0	0	0	0	0	0	0	0	0	0	0	0	0	0	0	0	0	0	0	0	0	0	0	0	0	0	0	0	0	0	0	0	0	0	0	0	0	0	0	0	0
43000381.25 - 43046777.32	0	0	0	0	0	0	0	0	0	0	0	0	0	0	0	0	0	0	0	0	0	0	0	0	0	0	0	0	0	0	0	0	0	0	0	0	0	0	0	0	0	0	0	0	0	0	0	0	0
43046777.32 - 43093173.40	0	0	0	0	0	0	0	0	0	0	0	0	0	0	0	0	0	0	0	0	0	0	0	0	0	0	0	0	0	0	0	0	0	0	0	0	0	0	0	0	0	0	0	0	0	0	0	0	0
43093173.40 - 43139569.48	0	0	0	0	0	0	0	0	0	0	0	0	0	0	0	0	0	0	0	0	0	0	0	0	0	0	0	0	0	0	0	0	0	0	0	0	0	0	0	0	0	0	0	0	0	0	0	0	0
43139569.48 - 43185965.55	0	0	0	0	0	0	0	0	0	0	0	0	0	0	0	0	0	0	0	0	0	0	0	0	0	0	0	0	0	0	0	0	0	0	0	0	0	0	0	0	0	0	0	0	0	0	0	0	0
43185965.55 - 43232361.63	0	0	0	0	0	0	0	0	0	0	0	0	0	0	0	0	0	0	0	0	0	0	0	0	0	0	0	0	0	0	0	0	0	0	0	0	0	0	0	0	0	0	0	0	0	0	0	0	0
43232361.63 - 43278757.70	0	0	0	0	0	0	0	0	0	0	0	0	0	0	0	0	0	0	0	0	0	0	0	0	0	0	0	0	0	0	0	0	0	0	0	0	0	0	0	0	0	0	0	0	0	0	0	0	0
43278757.70 - 43325153.78	0	0	0	0	0	0	0	0	0	0	0	0	0	0	0	0	0	0	0	0	0	0	0	0	0	0	0	0	0	0	0	0	0	0	0	0	0	0	0	0	0	0	0	0	0	0	0	0	0
43325153.78 - 43371549.86	0	0	0	0	0	0	0	0	0	0	0	0	0	0	0	0	0	0	0	0	0	0	0	0	0	0	0	0	0	0	0	0	0	0	0	0	0	0	0	0	0	0	0	0	0	0	0	0	0
43371549.86 - 43417945.93	0	0	0	0	0	0	0	0	0	0	0	0	0	0	0	0	0	0	0	0	0	0	0	0	0	0	0	0	0	0	0	0	0	0	0	0	0	0	0	0	0	0	0	0	0	0	0	0	0
43417945.93 - 43464342.01	0	0	0	0	0	0	0	0	0	0	0	0	0	0	0	0	0	0	0	0	0	0	0	0	0	0	0	0	0	0	0	0	0	0	0	0	0	0	0	0	0	0	0	0	0	0	0	0	0
43464342.01 - 43510738.08	0	0	0	0	0	0	0	0	0	0	0	0	0	0	0	0	0	0	0	0	0	0	0	0	0	0	0	0	0	0	0	0	0	0	0	0	0	0	0	0	0	0	0	0	0	0	0	0	0
43510738.08 - 43557134.16	0	0	0	0	0	0	0	0	0	0	0	0	0	0	0	0	0	0	0	0	0	0	0	0	0	0	0	0	0	0	0	0	0	0	0	0	0	0	0	0	0	0	0	0	0	0	0	0	0
43557134.16 - 43603530.24	0	0	0	0	0	0	0	0	0	0	0	0	0	0	0	0	0	0	0	0	0	0	0	0	0	0	0	0	0	0	0	0	0	0	0	0	0	0	0	0	0	0	0	0	0	0	0	0	0
43603530.24 - 43649926.31	0	0	0	0	0	0	0	0	0	0	0	0	0	0	0	0	0	0	0	0	0	0	0	0	0	0	0	0	0	0	0	0	0	0	0	0	0	0	0	0	0	0	0	0	0	0	0	0	0
43649926.31 - 43696322.39	0	0	0	0	0	0	0	0	0	0	0	0	0	0	0	0	0	0	0	0	0	0	0	0	0	0	0	0	0	0	0	0	0	0	0	0	0	0	0	0	0	0	0	0	0	0	0	0	0
43696322.39 - 43742718.46	0	0	0	0	0	0	0	0	0	0	0	0	0	0	0	0	0	0	0	0	0	0	0	0	0	0	0	0	0	0	0	0	0	0	0	0	0	0	0	0	0	0	0	0	0	0	0	0	0
43742718.46 - 43789114.54	0	0	0	0	0	0	0	0	0	0	0	0	0	0	0	0	0	0	0	0	0	0	0	0	0	0	0	0	0	0	0	0	0	0	0	0	0	0	0	0	0	0	0	0	0	0	0	0	0
43789114.54 - 43835510.62	0	0	0	0	0	0	0	0	0	0	0	0	0	0	0	0	0	0	0	0	0	0	0	0	0	0	0	0	0	0	0	0	0	0	0	0	0	0	0	0	0	0	0	0	0	0	0	0	0
43835510.62 - 43881906.69	0	0	0	0	0	0	0	0	0	0	0	0	0	0	0	0	0	0	0	0	0	0	0	0	0	0	0	0	0	0	0	0	0	0	0	0	0	0	0	0	0	0	0	0	0	0	0	0	0
43881906.69 - 43928302.77	0	0	0	0	0	0	0	0	0	0	0	0	0	0	0	0	0	0	0	0	0	0	0	0	0	0	0	0	0	0	0	0	0	0	0	0	0	0	0	0	0	0	0	0	0	0	0	0	0
43928302.77 - 43974698.84	0	0	0	0	0	0	0	0	0	0	0	0	0	0	0	0	0	0	0	0	0	0	0	0	0	0	0	0	0	0	0	0	0	0	0	0	0	0	0	0	0	0	0	0	0	0	0	0	0
43974698.84 - 44021094.92	0	0	0	0	0	0	0	0	0	0	0	0	0	0	0	0	0	0	0	0	0	0	0	0	0	0	0	0	0	0	0	0	0	0	0	0	0	0	0	0	0	0	0	0	0	0	0	0	0
44021094.92 - 44067491.00	0	0	0	0	0	0	0	0	0	0	0	0	0	0	0	0	0	0	0	0	0	0	0	0	0	0	0	0	0	0	0	0	0	0	0	0	0	0	0	0	0	0	0	0	0	0	0	0	0
44067491.00 - 44113887.07	0	0	0	0	0	0	0	0	0	0	0	0	0	0	0	0	0	0	0	0	0	0	0	0	0	0	0	0	0	0	0	0	0	0	0	0	0	0	0	0	0	0	0	0	0	0	0	0	0
44113887.07 - 44160283.15	0	0	0	0	0	0	0	0	0	0	0	0	0	0	0	0	0	0	0	0	0	0	0	0	0	0	0	0	0	0	0	0	0	0	0	0	0	0	0	0	0	0	0	0	0	0	0	0	0
44160283.15 - 44206679.22	0	0	0	0	0	0	0	0	0	0	0	0	0	0	0	0	0	0	0	0	0	0	0	0	0	0	0	0	0	0	0	0	0	0	0	0	0	0	0	0	0	0	0	0	0	0	0	0	0
44206679.22 - 44253075.30	0	0	0	0	0	0	0	0	0	0	0	0	0	0	0	0	0	0	0	0	0	0	0	0	0	0	0	0	0	0	0	0	0	0	0	0	0	0	0	0	0	0	0	0	0	0	0	0	0
44253075.30 - 44299471.38	0	0	0	0	0	0	0	0	0	0	0	0	0	0	0	0	0	0	0	0	0	0	0	0	0	0	0	0	0	0	0	0	0	0	0	0	0	0	0	0	0	0	0	0	0	0	0	0	0
44299471.38 - 44345867.45	0	0	0	0	0	0	0	0	0	0	0	0	0	0	0	0	0	0	0	0	0	0	0	0	0	0	0	0	0	0	0	0	0	0	0	0	0	0	0	0	0	0	0	0	0	0	0	0	0
44345867.45 - 44392263.53	0	0	0	0	0	0	0	0	0	0	0	0	0	0	0	0	0	0	0	0	0	0	0	0	0	0	0	0	0	0	0	0	0	0	0	0	0	0	0	0	0	0	0	0	0	0	0	0	0
44392263.53 - 44438659.60	0	0	0	0	0	0	0	0	0	0	0	0	0	0	0	0	0	0	0	0	0	0	0	0	0	0	0	0	0	0	0	0	0	0	0	0	0	0	0	0	0	0	0	0	0	0	0	0	0
44438659.60 - 44485055.68	0	0	0	0	0	0	0	0	0	0	0	0	0	0	0	0	0	0	0	0	0	0	0	0	0	0	0	0	0	0	0	0	0	0	0	0	0	0	0	0	0	0	0	0	0	0	0	0	0
44485055.68 - 44531451.76	0	0	0	0	0	0	0	0	0	0	0	0	0	0	0	0	0	0	0	0	0	0	0	0	0	0	0	0	0	0	0	0	0	0	0	0	0	0	0	0	0	0	0	0	0	0	0	0	0
44531451.76 - 44577847.83	0	0	0	0	0	0	0	0	0	0	0	0	0	0	0	0	0	0	0	0	0	0	0	0	0	0	0	0	0	0	0	0	0	0	0	0	0	0	0	0	0	0	0	0	0	0	0	0	0
44577847.83 - 44624243.91	0	0	0	0	0	0	0	0	0	0	0	0	0	0	0	0	0	0	0	0	0	0	0	0	0	0	0	0	0	0	0	0	0	0	0	0	0	0	0	0	0	0	0	0	0	0	0	0	0
44624243.91 - 44670639.98	0	0	0	0	0	0	0	0	0	0	0	0	0	0	0	0	0	0	0	0	0	0	0	0	0	0	0	0	0	0	0	0	0	0	0	0	0	0	0	0	0	0	0	0	0	0	0	0	0
44670639.98 - 44717036.06	0	0	0	0	0	0	0	0	0	0	0	0	0	0	0	0	0	0	0	0	0	0	0	0	0	0	0	0	0	0	0	0	0	0	0	0	0	0	0	0	0	0	0	0	0	0	0	0	0
44717036.06 - 44763432.14	0	0	0	0	0	0	0	0	0	0	0	0	0	0	0	0	0	0	0	0	0	0	0	0	0	0	0	0	0	0	0	0	0	0	0	0	0	0	0	0	0	0	0	0	0	0	0	0	0
44763432.14 - 44809828.21	0	0	0	0	0	0	0	0	0	0	0	0	0	0	0	0	0	0	0	0	0	0	0	0	0	0	0	0	0	0	0	0	0	0	0	0	0	0	0	0	0	0	0	0	0	0	0	0	0
44809828.21 - 44856224.29	0	0	0	0	0	0	0	0	0	0	0	0	0	0	0	0	0	0	0	0	0	0	0	0	0	0	0	0	0	0	0	0	0	0	0	0	0	0	0	0	0	0	0	0	0	0	0	0	0
44856224.29 - 44902620.36	0	0	0	0	0	0	0	0	0	0	0	0	0	0	0	0	0	0	0	0	0	0	0	0	0	0	0	0	0	0	0	0	0	0	0	0	0	0	0	0	0	0	0	0	0	0	0	0	0
44902620.36 - 44949016.44	0	0	0	0	0	0	0	0	0	0	0	0	0	0	0	0	0	0	0	0	0	0	0	0	0	0	0	0	0	0	0	0	0	0	0	0	0	0	0	0	0	0	0	0	0	0	0	0	0
44949016.44 - 44995412.52	0	0	0	0	0	0	0	0	0	0	0	0	0	0	0	0	0	0	0	0	0	0	0	0	0	0	0	0	0	0	0	0	0	0	0	0	0	0	0	0	0	0	0	0	0	0	0	0	0
44995412.52 - 45041808.59	0	0	0	0	0	0	0	0	0	0	0	0	0	0	0	0	0	0	0	0	0	0	0	0	0	0	0	0	0	0	0	0	0	0	0	0	0	0	0	0	0	0	0	0	0	0	0	0	0
45041808.59 - 45088204.67	0	0	0	0	0	0	0	0	0	0	0	0	0	0	0	0	0	0	0	0	0	0	0	0	0	0	0	0	0	0	0	0	0	0	0	0	0	0	0	0	0	0	0	0	0	0	0	0	0
45088204.67 - 45134600.74	0	0	0	0	0	0	0	0	0	0	0	0	0	0	0	0	0	0	0	0	0	0	0	0	0	0	0	0	0	0	0	0	0	0	0	0	0	0	0	0	0	0	0	0	0	0	0	0	0
45134600.74 - 45180996.82	0	0	0	0	0	0	0	0	0	0	0	0	0	0	0	0	0	0	0	0	0	0	0	0	0	0	0	0	0	0	0	0	0	0	0	0	0	0	0	0	0	0	0	0	0	0	0	0	0
45180996.82 - 45227392.90	0	0	0	0	0	0	0	0	0	0	0	0	0	0	0	0	0	0	0	0	0	0	0	0	0	0	0	0	0	0	0	0	0	0	0	0	0	0	0	0	0	0	0	0	0	0	0	0	0
45227392.90 - 45273788.97	0	0	0	0	0	0	0	0	0	0	0	0	0	0	0	0	0	0	0	0	0	0	0	0	0	0	0	0	0	0	0	0	0	0	0	0	0	0	0	0	0	0	0	0	0	0	0	0	0
45273788.97 - 45320185.05	0	0	0	0	0	0	0	0	0	0	0	0	0	0	0	0	0	0	0	0	0	0	0	0	0	0	0	0	0	0	0	0	0	0	0	0	0	0	0	0	0	0	0	0	0	0	0	0	0
45320185.05 - 45366581.12	0	0	0	0	0	0	0	0	0	0	0	0	0	0	0	0	0	0	0	0	0	0	0	0	0	0	0	0	0	0	0	0	0	0	0	0	0	0	0	0	0	0	0	0	0	0	0	0	0
45366581.12 - 45412977.20	0	0	0	0	0	0	0	0	0	0	0	0	0	0	0	0	0	0	0	0	0	0	0	0	0	0	0	0	0	0	0	0	0	0	0	0	0	0	0	0	0	0	0	0	0	0	0	0	0
45412977.20 - 45459373.28	0	0	0	0	0	0	0	0	0	0	0	0	0	0	0	0	0	0	0	0	0	0	0	0	0	0	0	0	0	0	0	0	0	0	0	0	0	0	0	0	0	0	0	0	0	0	0	0	0
45459373.28 - 45505769.35	0	0	0	0	0	0	0	0	0	0	0	0	0	0	0	0	0	0	0	0	0	0	0	0	0	0	0	0	0	0	0	0	0	0	0	0	0	0	0	0	0	0	0	0	0	0	0	0	0
45505769.35 - 45552165.43	0	0	0	0	0	0	0	0	0	0	0	0	0	0	0	0	0	0	0	0	0	0	0	0	0	0	0	0	0	0	0	0	0	0	0	0	0	0	0	0	0	0	0	0	0	0	0	0	0
45552165.43 - 45598561.50	0	0	0	0	0	0	0	0	0	0	0	0	0	0	0	0	0	0	0	0	0	0	0	0	0	0	0	0	0	0	0	0	0	0	0	0	0	0	0	0	0	0	0	0	0	0	0	0	0
45598561.50 - 45644957.58	0	0	0	0	0	0	0	0	0	0	0	0	0	0	0	0	0	0	0	0	0	0	0	0	0	0	0	0	0	0	0	0	0	0	0	0	0	0	0	0	0	0	0	0	0	0	0	0	0
45644957.58 - 45691353.66	0	0	0	0	0	0	0	0	0	0	0	0	0	0	0	0	0	0	0	0	0	0	0	0	0	0	0	0	0	0	0	0	0	0	0	0	0	0	0	0	0	0	0	0	0	0	0	0	0
45691353.66 - 45737749.73	0	0	0	0	0	0	0	0	0	0	0	0	0	0	0	0	0	0	0	0	0	0	0	0	0	0	0	0	0	0	0	0	0	0	0	0	0	0	0	0	0	0	0	0	0	0	0	0	0
45737749.73 - 45784145.81	0	0	0	0	0	0	0	0	0	0	0	0	0	0	0	0	0	0	0	0	0	0	0	0	0	0	0	0	0	0	0	0	0	0	0	0	0	0	0	0	0	0	0	0	0	0	0	0	0
45784145.81 - 45830541.88	0	0	0	0	0	0	0	0	0	0	0	0	0	0	0	0	0	0	0	0	0	0	0	0	0	0	0	0	0	0	0	0	0	0	0	0	0	0	0	0	0	0	0	0	0	0	0	0	0
45830541.88 - 45876937.96	0	0	0	0	0	0	0	0	0	0	0	0	0	0	0	0	0	0	0	0	0	0	0	0	0	0	0	0	0	0	0	0	0	0	0	0	0	0	0	0	0	0	0	0	0	0	0	0	0
45876937.96 - 45923334.04	0	0	0	0	0	0	0	0	0	0	0	0	0	0	0	0	0	0	0	0	0	0	0	0	0	0	0	0	0	0	0	0	0	0	0	0	0	0	0	0	0	0	0	0	0	0	0	0	0
45923334.04 - 45969730.11	0	0	0	0	0	0	0	0	0	0	0	0	0	0	0	0	0	0	0	0	0	0	0	0	0	0	0	0	0	0	0	0	0	0	0	0	0	0	0	0	0	0	0	0	0	0	0	0	0
45969730.11 - 46016126.19	0	0	0	0	0	0	0	0	0	0	0	0	0	0	0	0	0	0	0	0	0	0	0	0	0	0	0	0	0	0	0	0	0	0	0	0	0	0	0	0	0	0	0	0	0	0	0	0	0
46016126.19 - 46062522.26	0	0	0	0	0	0	0	0	0	0	0	0	0	0	0	0	0	0	0	0	0	0	0	0	0	0	0	0	0	0	0	0	0	0	0	0	0	0	0	0	0	0	0	0	0	0	0	0	0
46062522.26 - 46108918.34	0	0	0	0	0	0	0	0	0	0	0	0	0	0	0	0	0	0	0	0	0	0	0	0	0	0	0	0	0	0	0	0	0	0	0	0	0	0	0	0	0	0	0	0	0	0	0	0	0
46108918.34 - 46155314.42	0	0	0	0	0	0	0	0	0	0	0	0	0	0	0	0	0	0	0	0	0	0	0	0	0	0	0	0	0	0	0	0	0	0	0	0	0	0	0	0	0	0	0	0	0	0	0	0	0
46155314.42 - 46201710.49	0	0	0	0	0	0	0	0	0	0	0	0	0	0	0	0	0	0	0	0	0	0	0	0	0	0	0	0	0	0	0	0	0	0	0	0	0	0	0	0	0	0	0	0	0	0	0	0	0
46201710.49 - 46248106.57	0	0	0	0	0	0	0	0	0	0	0	0	0	0	0	0	0	0	0	0	0	0	0	0	0	0	0	0	0	0	0	0	0	0	0	0	0	0	0	0	0	0	0	0	0	0	0	0	0
46248106.57 - 46294502.64	0	0	0	0	0	0	0	0	0	0	0	0	0	0	0	0	0	0	0	0	0	0	0	0	0	0	0	0	0	0	0	0	0	0	0	0	0	0	0	0	0	0	0	0	0	0	0	0	0
46294502.64 - 46340898.72	0	0	0	0	0	0	0	0	0	0	0	0	0	0	0	0	0	0	0	0	0	0	0	0	0	0	0	0	0	0	0	0	0	0	0	0	0	0	0	0	0	0	0	0	0	0	0	0	0
46340898.72 - 46387294.80	0	0	0	0	0	0	0	0	0	0	0	0	0	0	0	0	0	0	0	0	0	0	0	0	0	0	0	0	0	0	0	0	0	0	0	0	0	0	0	0	0	0	0	0	0	0	0	0	0
46387294.80 - 46433690.87	0	0	0	0	0	0	0	0	0	0	0	0	0	0	0	0	0	0	0	0	0	0	0	0	0	0	0	0	0	0	0	0	0	0	0	0	0	0	0	0	0	0	0	0	0	0	0	0	0
46433690.87 - 46480086.95	0	0	0	0	0	0	0	0	0	0	0	0	0	0	0	0	0	0	0	0	0	0	0	0	0	0	0	0	0	0	0	0	0	0	0	0	0	0	0	0	0	0	0	0	0	0	0	0	0
46480086.95 - 46526483.02	0	0	0	0	0	0	0	0	0	0	0	0	0	0	0	0	0	0	0	0	0	0	0	0	0	0	0	0	0	0	0	0	0	0	0	0	0	0	0	0	0	0	0	0	0	0	0	0	0
46526483.02 - 46572879.10	0	0	0	0	0	0	0	0	0	0	0	0	0	0	0	0	0	0	0	0	0	0	0	0	0	0	0	0	0	0	0	0	0	0	0	0	0	0	0	0	0	0	0	0	0	0	0	0	0
46572879.10 - 46619275.18	0	0	0	0	0	0	0	0	0	0	0	0	0	0	0	0	0	0	0	0	0	0	0	0	0	0	0	0	0	0	0	0	0	0	0	0	0	0	0	0	0	0	0	0	0	0	0	0	0
46619275.18 - 46665671.25	0	0	0	0	0	0	0	0	0	0	0	0	0	0	0	0	0	0	0	0	0	0	0	0	0	0	0	0	0	0	0	0	0	0	0	0	0	0	0	0	0	0	0	0	0	0	0	0	0
46665671.25 - 46712067.33	0	0	0	0	0	0	0	0	0	0	0	0	0	0	0	0	0	0	0	0	0	0	0	0	0	0	0	0	0	0	0	0	0	0	0	0	0	0	0	0	0	0	0	0	0	0	0	0	0
46712067.33 - 46758463.40	0	0	0	0	0	0	0	0	0	0	0	0	0	0	0	0	0	0	0	0	0	0	0	0	0	0	0	0	0	0	0	0	0	0	0	0	0	0	0	0	0	0	0	0	0	0	0	0	0
46758463.40 - 46804859.48	0	0	0	0	0	0	0	0	0	0	0	0	0	0	0	0	0	0	0	0	0	0	0	0	0	0	0	0	0	0	0	0	0	0	0	0	0	0	0	0	0	0	0	0	0	0	0	0	0
46804859.48 - 46851255.56	0	0	0	0	0	0	0	0	0	0	0	0	0	0	0	0	0	0	0	0	0	0	0	0	0	0	0	0	0	0	0	0	0	0	0	0	0	0	0	0	0	0	0	0	0	0	0	0	0
46851255.56 - 46897651.63	0	0	0	0	0	0	0	0	0	0	0	0	0	0	0	0	0	0	0	0	0	0	0	0	0	0	0	0	0	0	0	0	0	0	0	0	0	0	0	0	0	0	0	0	0	0	0	0	0
46897651.63 - 46944047.71	0	0	0	0	0	0	0	0	0	0	0	0	0	0	0	0	0	0	0	0	0	0	0	0	0	0	0	0	0	0	0	0	0	0	0	0	0	0	0	0	0	0	0	0	0	0	0	0	0
46944047.71 - 46990443.78	0	0	0	0	0	0	0	0	0	0	0	0	0	0	0	0	0	0	0	0	0	0	0	0	0	0	0	0	0	0	0	0	0	0	0	0	0	0	0	0	0	0	0	0	0	0	0	0	0
46990443.78 - 47036839.86	0	0	0	0	0	0	0	0	0	0	0	0	0	0	0	0	0	0	0	0	0	0	0	0	0	0	0	0	0	0	0	0	0	0	0	0	0	0	0	0	0	0	0	0	0	0	0	0	0
47036839.86 - 47083235.94	0	0	0	0	0	0	0	0	0	0	0	0	0	0	0	0	0	0	0	0	0	0	0	0	0	0	0	0	0	0	0	0	0	0	0	0	0	0	0	0	0	0	0	0	0	0	0	0	0
47083235.94 - 47129632.01	0	0	0	0	0	0	0	0	0	0	0	0	0	0	0	0	0	0	0	0	0	0	0	0	0	0	0	0	0	0	0	0	0	0	0	0	0	0	0	0	0	0	0	0	0	0	0	0	0
47129632.01 - 47176028.09	0	0	0	0	0	0	0	0	0	0	0	0	0	0	0	0	0	0	0	0	0	0	0	0	0	0	0	0	0	0	0	0	0	0	0	0	0	0	0	0	0	0	0	0	0	0	0	0	0
47176028.09 - 47222424.16	0	0	0	0	0	0	0	0	0	0	0	0	0	0	0	0	0	0	0	0	0	0	0	0	0	0	0	0	0	0	0	0	0	0	0	0	0	0	0	0	0	0	0	0	0	0	0	0	0
47222424.16 - 47268820.24	0	0	0	0	0	0	0	0	0	0	0	0	0	0	0	0	0	0	0	0	0	0	0	0	0	0	0	0	0	0	0	0	0	0	0	0	0	0	0	0	0	0	0	0	0	0	0	0	0
47268820.24 - 47315216.32	0	0	0	0	0	0	0	0	0	0	0	0	0	0	0	0	0	0	0	0	0	0	0	0	0	0	0	0	0	0	0	0	0	0	0	0	0	0	0	0	0	0	0	0	0	0	0	0	0
47315216.32 - 47361612.39	0	0	0	0	0	0	0	0	0	0	0	0	0	0	0	0	0	0	0	0	0	0	0	0	0	0	0	0	0	0	0	0	0	0	0	0	0	0	0	0	0	0	0	0	0	0	0	0	0
47361612.39 - 47408008.47	0	0	0	0	0	0	0	0	0	0	0	0	0	0	0	0	0	0	0	0	0	0	0	0	0	0	0	0	0	0	0	0	0	0	0	0	0	0	0	0	0	0	0	0	0	0	0	0	0
47408008.47 - 47454404.54	0	0	0	0	0	0	0	0	0	0	0	0	0	0	0	0	0	0	0	0	0	0	0	0	0	0	0	0	0	0	0	0	0	0	0	0	0	0	0	0	0	0	0	0	0	0	0	0	0
47454404.54 - 47500800.62	0	0	0	0	0	0	0	0	0	0	0	0	0	0	0	0	0	0	0	0	0	0	0	0	0	0	0	0	0	0	0	0	0	0	0	0	0	0	0	0	0	0	0	0	0	0	0	0	0
47500800.62 - 47547196.70	0	0	0	0	0	0	0	0	0	0	0	0	0	0	0	0	0	0	0	0	0	0	0	0	0	0	0	0	0	0	0	0	0	0	0	0	0	0	0	0	0	0	0	0	0	0	0	0	0
[truncated: 1,006 more rows]
[truncated: 951 more columns]

## Sheet: 2E
Node ID	Normalized Cut
upi_rg_0	0.74782
upi_rg_1	0.0409271
upi_rg_10	0.732544
upi_rg_100	0.50438
upi_rg_1000	0.653519
upi_rg_1001	0.561961
upi_rg_1003	0.597917
upi_rg_1004	0.55409
upi_rg_1005	0.152452
upi_rg_1006	0.555985
upi_rg_1007	0.648396
upi_rg_1008	0.642337
upi_rg_101	0.548158
upi_rg_1010	0.665378
upi_rg_1011	0.103962
upi_rg_1012	0.484542
upi_rg_1013	0.37377
upi_rg_1014	0.635953
upi_rg_1015	0.638229
upi_rg_1016	0.633761
upi_rg_1017	0.0724683
upi_rg_1018	0.616326
upi_rg_1019	0.636947
upi_rg_102	0.718548
upi_rg_1020	0.632586
upi_rg_1021	0.662731
upi_rg_1022	0.559178
upi_rg_1023	0.620561
upi_rg_1024	0.59688
upi_rg_1025	0.633079
upi_rg_1027	0.150373
upi_rg_1029	0.594469
upi_rg_103	0.727405
upi_rg_1030	0.578907
upi_rg_1031	0.629102
upi_rg_1032	0.641619
upi_rg_1033	0.622028
upi_rg_1034	0.615143
upi_rg_1035	0.650523
upi_rg_1037	0.0690835
upi_rg_1038	0.556483
upi_rg_1039	0.604805
upi_rg_104	0.700534
upi_rg_1040	0.59028
upi_rg_1041	0.541425
upi_rg_1042	0.58971
upi_rg_1043	0.639952
upi_rg_1044	0.585691
upi_rg_1045	0.641353
upi_rg_1046	0.151582
upi_rg_1048	0.571014
upi_rg_1049	0.468943
upi_rg_105	0.552451
upi_rg_1050	0.64783
upi_rg_1051	0.576917
upi_rg_1053	0.645929
upi_rg_1055	0.622495
upi_rg_1056	0.632581
upi_rg_1057	0.667018
upi_rg_1059	0.10603
upi_rg_106	0.0478796
upi_rg_1060	0.576982
upi_rg_1061	0.626187
upi_rg_1062	0.529574
upi_rg_1063	0.567309
upi_rg_1065	0.57502
upi_rg_1066	0.63122
upi_rg_1067	0.615204
upi_rg_1068	0.61549
upi_rg_1069	0.632862
upi_rg_107	0.833213
upi_rg_1070	0.635799
upi_rg_1071	0.615997
upi_rg_1073	0.612803
upi_rg_1074	0.358233
upi_rg_1075	0.443511
upi_rg_1077	0.66377
upi_rg_1078	0.668146
upi_rg_1079	0.605381
upi_rg_108	0.810216
upi_rg_1080	0.713809
upi_rg_1081	0.590996
upi_rg_1082	0.591445
upi_rg_1083	0.609628
upi_rg_1084	0.614229
upi_rg_1085	0.505005
upi_rg_1086	0.0609768
upi_rg_1087	0.613615
upi_rg_1089	0.645351
upi_rg_1090	0.560627
upi_rg_1092	0.626582
upi_rg_1094	0.620469
upi_rg_1096	0.588487
upi_rg_1098	0.534994
upi_rg_11	0.858245
upi_rg_110	0.631278
upi_rg_1100	0.612878
upi_rg_1101	0.650277
upi_rg_1102	0.642731
upi_rg_1103	0.624381
upi_rg_1104	0.102978
upi_rg_1105	0.676496
upi_rg_1106	0.663819
upi_rg_1107	0.524978
upi_rg_1108	0.558495
upi_rg_1109	0.596847
upi_rg_111	0.522133
upi_rg_1110	0.651448
upi_rg_1111	0.061981
upi_rg_1113	0.0580616
upi_rg_1114	0.592565
upi_rg_1115	0.690055
upi_rg_1116	0.639077
upi_rg_1119	0.651577
upi_rg_112	0.536081
upi_rg_1120	0.46778
upi_rg_1121	0.407573
upi_rg_1122	0.584741
upi_rg_1123	0.609708
upi_rg_1124	0.560327
upi_rg_1125	0.123471
upi_rg_1126	0.527427
upi_rg_1127	0.565463
upi_rg_1128	0.628668
upi_rg_1129	0.644143
upi_rg_113	0.507047
upi_rg_1130	0.638012
upi_rg_1131	0.16704
upi_rg_1132	0.614915
upi_rg_1133	0.60165
upi_rg_1134	0.714406
upi_rg_1135	0.6099
upi_rg_1136	0.613889
upi_rg_1137	0.638666
upi_rg_1138	0.209213
upi_rg_1139	0.677815
upi_rg_114	0.649261
upi_rg_1140	0.602033
upi_rg_1142	0.634601
upi_rg_1143	0.583698
upi_rg_1144	0.552955
upi_rg_1145	0.61675
upi_rg_1146	0.650452
upi_rg_1147	0.623393
upi_rg_1148	0.155553
upi_rg_1149	0.601375
upi_rg_1150	0.692181
upi_rg_1151	0.556009
upi_rg_1153	0.622083
upi_rg_1154	0.517394
upi_rg_1155	0.629486
upi_rg_1156	0.61304
upi_rg_1157	0.653542
upi_rg_1158	0.622726
upi_rg_1159	0.577142
upi_rg_116	0.72736
upi_rg_1160	0.545925
upi_rg_1161	0.633666
upi_rg_1162	0.147362
upi_rg_1163	0.651318
upi_rg_1164	0.629773
upi_rg_1165	0.657061
upi_rg_1166	0.11699
upi_rg_1167	0.662126
upi_rg_1168	0.66175
upi_rg_1169	0.131127
upi_rg_117	0.638896
upi_rg_1170	0.650904
upi_rg_1171	0.589447
upi_rg_1172	0.467822
upi_rg_1173	0.65669
upi_rg_1174	0.599335
upi_rg_1176	0.63672
upi_rg_1177	0.605683
upi_rg_1178	0.634591
upi_rg_1179	0.5793
upi_rg_118	0.612218
upi_rg_1180	0.607093
upi_rg_1181	0.654261
upi_rg_1182	0.64262
upi_rg_1183	0.64187
upi_rg_1184	0.620771
upi_rg_1185	0.639314
upi_rg_1186	0.35649
upi_rg_1187	0.66676
upi_rg_1188	0.701135
upi_rg_1189	0.689964
upi_rg_119	0.576704
upi_rg_1190	0.410021
upi_rg_1191	0.623788
upi_rg_1192	0.543374
upi_rg_1193	0.655339
upi_rg_1194	0.0772468
upi_rg_1195	0.616839
upi_rg_1196	0.0960764
upi_rg_1197	0.151444
upi_rg_1198	0.534267
upi_rg_1199	0.668495
upi_rg_12	0.905784
upi_rg_120	0.58841
upi_rg_1200	0.616084
upi_rg_1202	0.637435
upi_rg_1203	0.107787
upi_rg_1204	0.066983
upi_rg_1206	0.60107
upi_rg_1208	0.546231
upi_rg_1209	0.496956
upi_rg_121	0.805027
upi_rg_1210	0.609331
upi_rg_1211	0.646096
upi_rg_1212	0.644985
upi_rg_1213	0.677209
upi_rg_1214	0.633123
upi_rg_1215	0.65793
upi_rg_1216	0.479392
upi_rg_1217	0.655566
upi_rg_1219	0.515655
upi_rg_122	0.817399
upi_rg_1220	0.563142
upi_rg_1221	0.20701
upi_rg_1222	0.600336
upi_rg_1223	0.540414
upi_rg_1224	0.629969
upi_rg_1226	0.619044
upi_rg_1227	0.625395
upi_rg_1228	0.56136
upi_rg_1229	0.657766
upi_rg_123	0.680983
upi_rg_1230	0.646846
upi_rg_1232	0.63371
upi_rg_1233	0.652192
upi_rg_1234	0.703839
upi_rg_1235	0.582091
upi_rg_1236	0.382578
upi_rg_1237	0.521148
upi_rg_1238	0.486702
upi_rg_1239	0.463271
upi_rg_1240	0.483274
upi_rg_1241	0.47564
upi_rg_1242	0.730534
upi_rg_1243	0.094341
upi_rg_1244	0.625897
upi_rg_1245	0.585388
upi_rg_1246	0.56109
upi_rg_1247	0.531502
upi_rg_1248	0.510205
upi_rg_1249	0.651545
upi_rg_125	0.11923
upi_rg_1250	0.636567
upi_rg_1251	0.672216
upi_rg_1252	0.624428
upi_rg_1253	0.598718
upi_rg_1254	0.593615
upi_rg_1255	0.646412
upi_rg_1256	0.649205
upi_rg_1257	0.672086
upi_rg_1258	0.693702
upi_rg_1259	0.627991
upi_rg_126	0.117017
upi_rg_1260	0.523196
upi_rg_1261	0.644722
upi_rg_1262	0.665665
upi_rg_1263	0.18256
upi_rg_1265	0.577985
upi_rg_1266	0.66228
upi_rg_1267	0.682366
upi_rg_1269	0.162106
upi_rg_127	0.0536276
upi_rg_1270	0.17574
upi_rg_1271	0.684679
upi_rg_1272	0.678374
upi_rg_1274	0.533655
upi_rg_1275	0.502651
upi_rg_1276	0.610518
upi_rg_1277	0.50841
upi_rg_1279	0.67231
upi_rg_128	0.794822
upi_rg_1280	0.413279
upi_rg_1282	0.687255
upi_rg_1284	0.5762
upi_rg_1286	0.496281
upi_rg_1288	0.517251
upi_rg_1289	0.509012
upi_rg_129	0.823368
upi_rg_1290	0.592952
upi_rg_1291	0.612244
upi_rg_1292	0.615208
upi_rg_1293	0.654374
upi_rg_1294	0.556805
upi_rg_1295	0.505416
upi_rg_1296	0.575369
upi_rg_1297	0.654674
upi_rg_1298	0.721291
upi_rg_1299	0.519099
upi_rg_13	0.905466
upi_rg_130	0.834614
upi_rg_1300	0.664573
upi_rg_1301	0.652661
upi_rg_1302	0.668334
upi_rg_1303	0.653713
upi_rg_1304	0.578101
upi_rg_1305	0.624752
upi_rg_1306	0.144501
upi_rg_1307	0.484183
upi_rg_1308	0.0910855
upi_rg_1309	0.558882
upi_rg_131	0.8041
upi_rg_1310	0.665542
upi_rg_1311	0.153846
upi_rg_1312	0.419272
upi_rg_1313	0.72037
upi_rg_1315	0.681477
upi_rg_1316	0.600743
upi_rg_1317	0.616592
upi_rg_1318	0.124409
upi_rg_1319	0.670035
upi_rg_132	0.885963
upi_rg_1320	0.652754
upi_rg_1321	0.667284
upi_rg_1322	0.669535
upi_rg_1323	0.159206
upi_rg_1324	0.701567
upi_rg_1325	0.669436
upi_rg_1326	0.543209
upi_rg_1327	0.442982
upi_rg_1328	0.0451181
upi_rg_1329	0.659167
upi_rg_133	0.729914
upi_rg_1330	0.654823
upi_rg_1331	0.695843
upi_rg_1332	0.63565
upi_rg_1333	0.493
upi_rg_1334	0.419723
upi_rg_1335	0.537899
upi_rg_1336	0.470975
upi_rg_1337	0.670431
upi_rg_1338	0.662546
upi_rg_1339	0.122096
upi_rg_134	0.679621
upi_rg_1340	0.591355
upi_rg_1341	0.0637435
upi_rg_1342	0.608397
upi_rg_1343	0.0835828
upi_rg_1344	0.675216
upi_rg_1345	0.657187
upi_rg_1346	0.701803
upi_rg_1347	0.610647
upi_rg_1348	0.434515
upi_rg_1349	0.60397
upi_rg_135	0.662323
upi_rg_1350	0.543059
upi_rg_1351	0.611956
upi_rg_1352	0.445514
upi_rg_1353	0.658909
upi_rg_1354	0.55609
upi_rg_1355	0.579059
upi_rg_1356	0.715197
upi_rg_1357	0.749302
upi_rg_1359	0.148133
upi_rg_136	0.669493
upi_rg_1360	0.677757
upi_rg_1361	0.0870216
upi_rg_1362	0.623041
upi_rg_1363	0.590804
upi_rg_1364	0.6083
upi_rg_1365	0.478595
upi_rg_1366	0.619034
upi_rg_1367	0.633014
upi_rg_1369	0.0790423
upi_rg_137	0.623093
upi_rg_1370	0.590426
upi_rg_1371	0.529096
upi_rg_1372	0.550953
upi_rg_1373	0.682045
upi_rg_1374	0.701393
upi_rg_1375	0.696814
upi_rg_1376	0.0841273
upi_rg_1377	0.413887
upi_rg_1378	0.756331
upi_rg_1379	0.720594
upi_rg_138	0.767863
upi_rg_1380	0.676127
upi_rg_1381	0.592544
upi_rg_1383	0.0723325
upi_rg_1384	0.483433
upi_rg_1385	0.652716
upi_rg_1386	0.634231
upi_rg_1387	0.618829
upi_rg_1388	0.722529
upi_rg_1389	0.110841
upi_rg_139	0.791937
upi_rg_1390	0.723481
upi_rg_1392	0.723503
upi_rg_1393	0.688377
upi_rg_1394	0.433687
upi_rg_1395	0.665116
upi_rg_1396	0.575179
upi_rg_1397	0.550219
upi_rg_1398	0.636393
upi_rg_1399	0.489215
upi_rg_14	0.885218
upi_rg_1401	0.620857
upi_rg_1402	0.624822
upi_rg_1403	0.643685
upi_rg_1404	0.65298
upi_rg_1405	0.646164
upi_rg_1406	0.638915
upi_rg_1407	0.641967
upi_rg_1408	0.597757
upi_rg_1409	0.588093
upi_rg_141	0.813788
upi_rg_1410	0.528925
upi_rg_1411	0.567299
upi_rg_1413	0.704492
upi_rg_1414	0.738922
upi_rg_1415	0.746483
upi_rg_1417	0.694299
upi_rg_1418	0.716003
upi_rg_1419	0.708162
upi_rg_1421	0.508743
upi_rg_1422	0.60948
upi_rg_1423	0.617195
upi_rg_1424	0.506157
upi_rg_1425	0.689634
upi_rg_1426	0.593445
upi_rg_1427	0.578562
upi_rg_1428	0.546876
upi_rg_1429	0.540139
upi_rg_143	0.798648
upi_rg_1430	0.647893
upi_rg_1431	0.686257
upi_rg_1433	0.625902
upi_rg_1434	0.626287
upi_rg_1435	0.49803
upi_rg_1436	0.684255
upi_rg_1437	0.638219
upi_rg_1438	0.546768
upi_rg_1439	0.568672
upi_rg_144	0.6821
upi_rg_1440	0.624094
upi_rg_1441	0.637919
upi_rg_1442	0.756675
upi_rg_1443	0.678308
upi_rg_1444	0.510167
upi_rg_1445	0.568869
upi_rg_1446	0.13351
upi_rg_1447	0.47424
upi_rg_1448	0.100814
upi_rg_1449	0.614969
upi_rg_145	0.699626
upi_rg_1450	0.613431
upi_rg_1451	0.735748
upi_rg_1452	0.618085
upi_rg_1453	0.527398
upi_rg_1454	0.59386
upi_rg_1455	0.732056
upi_rg_1456	0.75342
upi_rg_1458	0.750759
upi_rg_1459	0.730784
upi_rg_146	0.709606
upi_rg_1460	0.714338
upi_rg_1461	0.585348
upi_rg_1462	0.599658
upi_rg_1463	0.595829
upi_rg_1465	0.636763
upi_rg_1466	0.0746909
upi_rg_1467	0.4624
upi_rg_1469	0.674462
upi_rg_1470	0.702274
upi_rg_1471	0.734847
upi_rg_1472	0.717702
upi_rg_1473	0.0831555
upi_rg_1474	0.702475
upi_rg_1475	0.624088
upi_rg_1476	0.626047
upi_rg_1477	0.665611
upi_rg_1478	0.0342684
upi_rg_1479	0.623068
upi_rg_148	0.742971
upi_rg_1481	0.580165
upi_rg_1483	0.58443
upi_rg_1484	0.571033
upi_rg_1485	0.631253
upi_rg_1487	0.0864382
upi_rg_1488	0.71427
upi_rg_1489	0.711212
upi_rg_149	0.779307
upi_rg_1490	0.626995
upi_rg_1491	0.315369
upi_rg_1492	0.643675
upi_rg_1493	0.622033
upi_rg_1494	0.645154
upi_rg_1495	0.741779
upi_rg_1496	0.0333859
upi_rg_1497	0.5601
upi_rg_1499	0.643755
upi_rg_15	0.112535
upi_rg_150	0.806887
upi_rg_1500	0.721646
upi_rg_1501	0.720902
upi_rg_1502	0.75456
upi_rg_1503	0.644463
upi_rg_1504	0.623311
upi_rg_1505	0.592993
upi_rg_1506	0.61667
upi_rg_1507	0.647216
upi_rg_1508	0.653479
upi_rg_1509	0.450236
upi_rg_151	0.843981
upi_rg_1510	0.535081
upi_rg_1511	0.706282
upi_rg_1512	0.660555
upi_rg_1513	0.665886
upi_rg_1514	0.680363
upi_rg_1515	0.555734
upi_rg_1516	0.664959
upi_rg_1517	0.644072
upi_rg_1518	0.0866474
upi_rg_1519	0.61599
upi_rg_152	0.846767
upi_rg_1520	0.682268
upi_rg_1521	0.691064
upi_rg_1522	0.737888
upi_rg_1523	0.684323
upi_rg_1524	0.670474
upi_rg_1525	0.620852
upi_rg_1526	0.566017
upi_rg_1527	0.507503
upi_rg_1528	0.601865
upi_rg_1529	0.608986
upi_rg_153	0.186033
upi_rg_1530	0.706063
upi_rg_1532	0.605879
upi_rg_1533	0.543718
upi_rg_1534	0.553809
upi_rg_1535	0.557545
upi_rg_1536	0.736119
upi_rg_1537	0.0948495
upi_rg_1538	0.62624
upi_rg_1539	0.705023
upi_rg_154	0.761466
upi_rg_1540	0.790282
upi_rg_1541	0.78099
upi_rg_1542	0.6188
upi_rg_1543	0.591896
upi_rg_1544	0.562107
upi_rg_1545	0.714908
upi_rg_1546	0.655717
upi_rg_1547	0.683972
upi_rg_1548	0.608066
upi_rg_1549	0.528715
upi_rg_155	0.0863387
upi_rg_1550	0.559354
upi_rg_1551	0.651145
upi_rg_1554	0.702746
upi_rg_1555	0.486018
upi_rg_1557	0.632732
upi_rg_1558	0.746365
upi_rg_1559	0.683574
upi_rg_156	0.700467
upi_rg_1560	0.639979
upi_rg_1562	0.602236
upi_rg_1563	0.608972
upi_rg_1564	0.567981
upi_rg_1565	0.712166
upi_rg_1566	0.662886
upi_rg_1567	0.740853
upi_rg_1568	0.782887
upi_rg_1569	0.609545
upi_rg_1570	0.492022
upi_rg_1571	0.0989868
upi_rg_1572	0.67059
upi_rg_1573	0.608783
upi_rg_1574	0.576081
upi_rg_1575	0.541935
upi_rg_1577	0.707814
upi_rg_1578	0.156702
upi_rg_1579	0.625
upi_rg_158	0.78969
upi_rg_1581	0.776604
upi_rg_1582	0.785767
upi_rg_1583	0.813214
upi_rg_1584	0.120652
upi_rg_1585	0.620691
upi_rg_1587	0.607086
upi_rg_1588	0.533758
upi_rg_1589	0.559705
upi_rg_1590	0.645859
upi_rg_1592	0.571209
upi_rg_1593	0.612275
upi_rg_1594	0.638042
upi_rg_1595	0.67546
upi_rg_1596	0.747792
upi_rg_1597	0.745119
upi_rg_1598	0.655777
upi_rg_1599	0.682064
upi_rg_16	0.850836
upi_rg_160	0.662046
upi_rg_1600	0.64668
upi_rg_1601	0.649741
upi_rg_1602	0.516157
upi_rg_1604	0.688265
upi_rg_1606	0.61313
upi_rg_1607	0.522407
upi_rg_1608	0.57445
upi_rg_161	0.560167
upi_rg_1610	0.628939
upi_rg_1611	0.110588
upi_rg_1612	0.543198
upi_rg_1613	0.736776
upi_rg_1614	0.621182
upi_rg_1615	0.65231
upi_rg_1616	0.544542
upi_rg_1618	0.635186
upi_rg_1619	0.63844
upi_rg_162	0.111474
upi_rg_1620	0.63433
upi_rg_1621	0.739819
upi_rg_1622	0.0997474
upi_rg_1623	0.65777
upi_rg_1624	0.538019
upi_rg_1626	0.541657
upi_rg_1627	0.59736
upi_rg_1628	0.0914281
upi_rg_1629	0.936822
upi_rg_163	0.78509
upi_rg_1630	0.658355
upi_rg_1631	0.63915
upi_rg_1632	0.628105
upi_rg_1633	0.63655
upi_rg_1634	0.594655
upi_rg_1635	0.690776
upi_rg_1636	0.827271
upi_rg_1637	0.809291
upi_rg_1638	0.681048
upi_rg_1639	0.516485
upi_rg_164	0.776308
upi_rg_1640	0.575242
upi_rg_1641	0.570041
upi_rg_1642	0.591349
upi_rg_1643	0.642853
upi_rg_1644	0.633143
upi_rg_1645	0.59891
upi_rg_1646	0.551776
upi_rg_1647	0.6577
upi_rg_1648	0.739954
upi_rg_1649	0.913473
upi_rg_165	0.708206
upi_rg_1650	0.664325
upi_rg_1651	0.628136
upi_rg_1652	0.657531
upi_rg_1653	0.615766
upi_rg_1655	0.710847
upi_rg_1656	0.666598
upi_rg_1657	0.705234
upi_rg_1658	0.643188
upi_rg_1659	0.576556
upi_rg_166	0.787677
upi_rg_1660	0.540707
upi_rg_1661	0.147715
upi_rg_1662	0.661484
upi_rg_1663	0.668859
upi_rg_1664	0.653441
upi_rg_1665	0.623809
upi_rg_1667	0.749799
upi_rg_1668	0.657325
upi_rg_1669	0.647658
upi_rg_167	0.778531
upi_rg_1670	0.629871
upi_rg_1671	0.590409
upi_rg_1672	0.703129
upi_rg_1673	0.773448
upi_rg_1674	0.569961
upi_rg_1675	0.129371
upi_rg_1676	0.582543
upi_rg_1677	0.0983417
upi_rg_1678	0.669688
upi_rg_1679	0.64603
upi_rg_1680	0.657548
upi_rg_1681	0.760574
upi_rg_1682	0.750584
upi_rg_1683	0.712897
upi_rg_1684	0.597939
upi_rg_1685	0.68002
upi_rg_1686	0.664566
upi_rg_1687	0.538199
upi_rg_1688	0.714159
upi_rg_1689	0.703472
upi_rg_169	0.726439
upi_rg_1690	0.763291
upi_rg_1691	0.670508
upi_rg_1692	0.100242
upi_rg_1693	0.677011
upi_rg_1694	0.622175
upi_rg_1695	0.519745
upi_rg_1696	0.784368
upi_rg_1697	0.803765
upi_rg_1698	0.794953
upi_rg_1699	0.541775
upi_rg_17	0.588965
upi_rg_170	0.539712
upi_rg_1700	0.524611
upi_rg_1701	0.701764
upi_rg_1702	0.630578
upi_rg_1703	0.0900732
upi_rg_1704	0.674256
upi_rg_1705	0.74975
upi_rg_1708	0.67748
upi_rg_1709	0.0834954
upi_rg_171	0.545165
upi_rg_1710	0.536109
upi_rg_1711	0.601795
upi_rg_1712	0.730749
upi_rg_1714	0.847095
upi_rg_1715	0.681854
upi_rg_1716	0.571837
upi_rg_1717	0.597575
upi_rg_1718	0.556922
upi_rg_1719	0.574772
upi_rg_172	0.586964
upi_rg_1720	0.593709
upi_rg_1721	0.639288
upi_rg_1722	0.532764
upi_rg_1723	0.662576
upi_rg_1724	0.061871
upi_rg_1725	0.661071
upi_rg_1726	0.607923
upi_rg_1727	0.768674
upi_rg_1728	0.769534
upi_rg_1729	0.593401
upi_rg_173	0.724957
upi_rg_1731	0.537502
upi_rg_1732	0.687074
upi_rg_1733	0.579398
upi_rg_1734	0.598062
upi_rg_1735	0.769258
upi_rg_1736	0.722991
upi_rg_1737	0.53796
upi_rg_1739	0.646037
upi_rg_1742	0.621623
upi_rg_1744	0.777276
upi_rg_1745	0.781912
upi_rg_1746	0.823893
upi_rg_1748	0.762453
upi_rg_1749	0.555585
upi_rg_175	0.793425
upi_rg_1750	0.554574
upi_rg_1751	0.739785
upi_rg_1752	0.774329
upi_rg_1753	0.677868
upi_rg_1754	0.675858
upi_rg_1755	0.701149
upi_rg_1756	0.690653
upi_rg_1757	0.609357
upi_rg_1758	0.669188
upi_rg_176	0.780981
upi_rg_1760	0.572253
upi_rg_1761	0.654337
upi_rg_1763	0.825201
upi_rg_1764	0.845162
upi_rg_1765	0.755633
upi_rg_1766	0.736883
upi_rg_1767	0.65421
upi_rg_1768	0.716198
upi_rg_177	0.940609
upi_rg_1770	0.793229
upi_rg_1771	0.685374
upi_rg_1772	0.642844
upi_rg_1775	0.62068
upi_rg_1776	0.800735
upi_rg_1777	0.81789
upi_rg_1778	0.856429
upi_rg_1779	0.787007
upi_rg_178	0.741029
upi_rg_1780	0.740454
upi_rg_1781	0.040664
upi_rg_1782	0.446661
upi_rg_1783	0.753531
upi_rg_1784	0.784094
upi_rg_1785	0.789662
upi_rg_1786	0.773816
upi_rg_1789	0.657837
upi_rg_179	0.6569
upi_rg_1790	0.673621
upi_rg_1791	0.12401
upi_rg_1792	0.610357
upi_rg_1794	0.615614
upi_rg_1795	0.852431
upi_rg_1796	0.782402
upi_rg_1797	0.579923
upi_rg_1799	0.588856
upi_rg_18	0.708792
upi_rg_180	0.767841
upi_rg_1800	0.0981684
upi_rg_1801	0.551641
upi_rg_1802	0.68769
upi_rg_1803	0.793345
upi_rg_1804	0.800959
upi_rg_1805	0.680018
upi_rg_1806	0.664693
upi_rg_1807	0.675799
upi_rg_1808	0.684854
upi_rg_1809	0.729332
upi_rg_181	0.539071
upi_rg_1810	0.595281
upi_rg_1811	0.569841
upi_rg_1812	0.637914
upi_rg_1813	0.829668
upi_rg_1814	0.774331
upi_rg_1815	0.778344
upi_rg_1816	0.600119
upi_rg_1817	0.580353
upi_rg_1818	0.571604
upi_rg_1819	0.662795
upi_rg_182	0.720144
upi_rg_1820	0.721595
upi_rg_1821	0.117367
upi_rg_1822	0.611224
upi_rg_1823	0.797188
upi_rg_1824	0.819394
upi_rg_1825	0.825182
upi_rg_1826	0.8585
upi_rg_1827	0.843536
upi_rg_1828	0.676031
upi_rg_1829	0.618914
upi_rg_183	0.56603
upi_rg_1830	0.588982
upi_rg_1832	0.727805
upi_rg_1834	0.703171
upi_rg_1835	0.613774
upi_rg_1836	0.662216
upi_rg_1837	0.648086
upi_rg_1838	0.808016
upi_rg_1839	0.826206
upi_rg_184	0.781745
upi_rg_1840	0.69769
upi_rg_1841	0.655167
upi_rg_1842	0.0680856
upi_rg_1843	0.632685
upi_rg_1844	0.129302
upi_rg_1845	0.702164
upi_rg_1846	0.798473
upi_rg_1847	0.692636
upi_rg_1848	0.710748
upi_rg_1849	0.0704435
upi_rg_185	0.117485
upi_rg_1850	0.689103
upi_rg_1852	0.593858
upi_rg_1853	0.634066
upi_rg_1854	0.649132
upi_rg_1855	0.605432
upi_rg_1856	0.689323
upi_rg_1857	0.707589
upi_rg_1858	0.734431
upi_rg_1859	0.0712865
upi_rg_186	0.735527
upi_rg_1860	0.639758
upi_rg_1861	0.767903
upi_rg_1862	0.802624
upi_rg_1864	0.590888
upi_rg_1865	0.847964
upi_rg_1867	0.723929
upi_rg_1868	0.801245
upi_rg_1869	0.805674
upi_rg_1870	0.704475
upi_rg_1871	0.0893063
upi_rg_1872	0.825371
upi_rg_1873	0.58581
upi_rg_1874	0.566674
upi_rg_1875	0.647094
upi_rg_1876	0.648967
upi_rg_1877	0.606144
upi_rg_1878	0.674407
upi_rg_1879	0.593535
upi_rg_188	0.653003
upi_rg_1880	0.620917
upi_rg_1882	0.781449
upi_rg_1883	0.785823
upi_rg_1884	0.817031
upi_rg_1885	0.870361
upi_rg_1886	0.849664
upi_rg_1887	0.873932
upi_rg_1888	0.0947995
upi_rg_1889	0.598818
upi_rg_189	0.673658
upi_rg_1890	0.679746
upi_rg_1891	0.714998
upi_rg_1893	0.690971
upi_rg_1894	0.654639
upi_rg_1895	0.692634
upi_rg_1896	0.655612
upi_rg_1897	0.826204
upi_rg_1898	0.852262
upi_rg_19	0.821011
upi_rg_190	0.686947
upi_rg_1900	0.848566
upi_rg_1901	0.922367
upi_rg_1902	0.764248
upi_rg_1903	0.735303
upi_rg_1905	0.743833
upi_rg_1906	0.691155
upi_rg_1908	0.0581476
upi_rg_1909	0.0752166
upi_rg_191	0.527154
upi_rg_1910	0.84563
upi_rg_1911	0.796075
upi_rg_1913	0.649002
upi_rg_1914	0.636227
upi_rg_1915	0.841906
upi_rg_1916	0.846984
upi_rg_1917	0.741052
upi_rg_1918	0.717493
upi_rg_1919	0.724809
upi_rg_192	0.529371
upi_rg_1920	0.616927
upi_rg_1921	0.631235
upi_rg_1922	0.685402
upi_rg_1923	0.674511
upi_rg_1924	0.915665
upi_rg_1925	0.896748
upi_rg_1926	0.905423
upi_rg_1927	0.103286
upi_rg_1928	0.62606
upi_rg_1929	0.701438
upi_rg_193	0.117083
upi_rg_1930	0.643556
upi_rg_194	0.552377
upi_rg_195	0.668436
upi_rg_196	0.768275
upi_rg_197	0.798106
upi_rg_198	0.788968
upi_rg_2	0.575423
upi_rg_20	0.787348
upi_rg_200	0.817673
upi_rg_201	0.742687
upi_rg_202	0.648959
upi_rg_203	0.715712
upi_rg_204	0.654215
upi_rg_205	0.506609
upi_rg_206	0.607405
upi_rg_207	0.611326
upi_rg_208	0.523873
upi_rg_209	0.718988
upi_rg_21	0.85252
upi_rg_210	0.740597
upi_rg_211	0.712804
upi_rg_212	0.112404
upi_rg_213	0.12086
upi_rg_214	0.751539
upi_rg_215	0.616894
upi_rg_22	0.86738
upi_rg_220	0.544306
upi_rg_221	0.543592
upi_rg_222	0.595093
upi_rg_223	0.69069
upi_rg_225	0.790365
upi_rg_226	0.756401
upi_rg_227	0.7338
upi_rg_228	0.772995
upi_rg_229	0.669734
upi_rg_230	0.518786
upi_rg_231	0.473908
upi_rg_232	0.0959825
upi_rg_233	0.557231
upi_rg_235	0.72684
upi_rg_236	0.771769
upi_rg_237	0.782448
upi_rg_239	0.739701
upi_rg_24	0.738325
upi_rg_240	0.625708
upi_rg_241	0.678437
upi_rg_242	0.727261
upi_rg_243	0.562268
upi_rg_244	0.523885
upi_rg_245	0.533637
upi_rg_246	0.56906
upi_rg_248	0.751263
upi_rg_249	0.785251
upi_rg_25	0.776175
upi_rg_250	0.653264
upi_rg_251	0.67156
upi_rg_252	0.675633
upi_rg_253	0.717899
upi_rg_254	0.647058
upi_rg_255	0.621088
upi_rg_256	0.609589
upi_rg_257	0.150413
upi_rg_258	0.534933
upi_rg_259	0.520244
upi_rg_26	0.106238
upi_rg_260	0.505838
upi_rg_261	0.780758
upi_rg_262	0.783146
upi_rg_263	0.699563
upi_rg_264	0.711773
upi_rg_265	0.0797575
upi_rg_266	0.614429
upi_rg_267	0.626617
upi_rg_268	0.707304
upi_rg_269	0.298146
upi_rg_27	0.541879
upi_rg_270	0.707269
upi_rg_271	0.114892
upi_rg_272	0.557797
upi_rg_273	0.379445
upi_rg_274	0.56139
upi_rg_276	0.726946
upi_rg_277	0.798599
upi_rg_278	0.6957
upi_rg_279	0.600475
upi_rg_28	0.570176
upi_rg_280	0.67762
upi_rg_283	0.737036
upi_rg_284	0.0818238
upi_rg_285	0.499834
upi_rg_287	0.650441
upi_rg_289	0.712777
upi_rg_29	0.710555
upi_rg_290	0.706489
upi_rg_291	0.578244
upi_rg_292	0.677892
upi_rg_293	0.669034
upi_rg_294	0.570749
upi_rg_295	0.47885
upi_rg_296	0.550422
upi_rg_297	0.757691
upi_rg_298	0.710837
upi_rg_299	0.665115
upi_rg_3	0.815019
upi_rg_30	0.790135
upi_rg_300	0.609148
upi_rg_301	0.586899
upi_rg_302	0.695728
upi_rg_303	0.67097
upi_rg_304	0.679426
upi_rg_305	0.542331
upi_rg_306	0.684307
upi_rg_307	0.642187
upi_rg_308	0.544365
upi_rg_309	0.484097
upi_rg_31	0.834138
upi_rg_310	0.489087
upi_rg_311	0.646986
upi_rg_312	0.51894
upi_rg_314	0.609278
upi_rg_316	0.635429
upi_rg_317	0.623698
upi_rg_318	0.537595
upi_rg_319	0.537977
upi_rg_32	0.765162
upi_rg_320	0.672838
upi_rg_321	0.558319
upi_rg_322	0.679635
upi_rg_323	0.638852
upi_rg_324	0.716304
upi_rg_325	0.613008
upi_rg_326	0.081842
upi_rg_327	0.681043
upi_rg_328	0.682242
upi_rg_33	0.90062
upi_rg_330	0.704303
upi_rg_331	0.622734
upi_rg_332	0.490969
upi_rg_334	0.56498
upi_rg_335	0.747802
upi_rg_337	0.733485
upi_rg_338	0.694228
upi_rg_339	0.177285
upi_rg_34	0.887586
upi_rg_340	0.68188
upi_rg_341	0.69469
upi_rg_342	0.577161
upi_rg_343	0.55722
upi_rg_344	0.602398
upi_rg_345	0.662156
upi_rg_346	0.129265
upi_rg_347	0.639551
upi_rg_348	0.665914
upi_rg_349	0.569051
upi_rg_35	0.779326
upi_rg_350	0.548918
upi_rg_351	0.0826431
upi_rg_352	0.571016
upi_rg_353	0.0666708
upi_rg_354	0.617486
upi_rg_355	0.635573
upi_rg_356	0.616727
upi_rg_357	0.629826
upi_rg_358	0.492131
upi_rg_359	0.100592
upi_rg_36	0.733049
upi_rg_360	0.627292
upi_rg_361	0.71351
upi_rg_362	0.637686
upi_rg_363	0.642627
upi_rg_364	0.64863
upi_rg_365	0.0845132
upi_rg_366	0.546318
upi_rg_367	0.511973
upi_rg_368	0.57406
upi_rg_369	0.58793
upi_rg_37	0.683151
upi_rg_370	0.501838
upi_rg_371	0.586012
upi_rg_372	0.709571
upi_rg_373	0.669129
upi_rg_375	0.532363
upi_rg_376	0.557205
upi_rg_377	0.111995
upi_rg_378	0.587545
upi_rg_379	0.0927919
upi_rg_38	0.739503
upi_rg_380	0.478526
upi_rg_381	0.608025
upi_rg_382	0.608347
upi_rg_383	0.624541
upi_rg_384	0.65563
upi_rg_385	0.659322
upi_rg_386	0.690172
upi_rg_387	0.707555
upi_rg_388	0.608811
upi_rg_389	0.597075
upi_rg_39	0.722478
upi_rg_390	0.621008
upi_rg_391	0.564888
upi_rg_392	0.5963
upi_rg_393	0.634327
upi_rg_394	0.59678
upi_rg_395	0.743885
upi_rg_396	0.645046
upi_rg_397	0.527301
upi_rg_398	0.117483
upi_rg_399	0.534285
upi_rg_4	0.0496746
upi_rg_40	0.588388
upi_rg_400	0.636285
upi_rg_401	0.67623
upi_rg_403	0.635701
upi_rg_405	0.515833
upi_rg_406	0.538562
upi_rg_407	0.565697
upi_rg_408	0.604
upi_rg_409	0.575121
upi_rg_41	0.713479
upi_rg_410	0.583127
upi_rg_411	0.670981
upi_rg_412	0.673123
upi_rg_413	0.586488
upi_rg_414	0.60364
upi_rg_415	0.54537
upi_rg_416	0.555358
upi_rg_418	0.589359
upi_rg_419	0.594173
upi_rg_420	0.62419
upi_rg_421	0.674399
upi_rg_422	0.734002
upi_rg_423	0.563152
upi_rg_424	0.516901
upi_rg_425	0.617363
upi_rg_426	0.0971354
upi_rg_427	0.547408
upi_rg_428	0.572081
upi_rg_429	0.538312
upi_rg_43	0.814766
upi_rg_430	0.663091
upi_rg_431	0.506478
upi_rg_432	0.601453
upi_rg_433	0.115623
upi_rg_434	0.626913
upi_rg_435	0.537641
upi_rg_436	0.615377
upi_rg_437	0.575114
upi_rg_438	0.551023
upi_rg_439	0.512423
upi_rg_44	0.893673
upi_rg_441	0.0670262
upi_rg_442	0.568978
upi_rg_443	0.590757
upi_rg_444	0.598227
upi_rg_445	0.595382
upi_rg_446	0.622656
upi_rg_447	0.546745
upi_rg_448	0.0983494
upi_rg_449	0.531385
upi_rg_45	0.889525
upi_rg_450	0.49509
upi_rg_451	0.60619
upi_rg_452	0.571602
upi_rg_453	0.604726
upi_rg_454	0.609939
upi_rg_455	0.586772
upi_rg_456	0.502728
upi_rg_457	0.623947
upi_rg_458	0.550477
upi_rg_459	0.52687
upi_rg_46	0.872187
upi_rg_461	0.520865
upi_rg_462	0.519033
upi_rg_463	0.668773
upi_rg_464	0.578504
upi_rg_465	0.613441
upi_rg_467	0.436663
upi_rg_468	0.590764
upi_rg_469	0.200605
upi_rg_47	0.885407
upi_rg_470	0.538412
upi_rg_471	0.0645779
upi_rg_472	0.534091
upi_rg_473	0.630001
upi_rg_474	0.653759
upi_rg_475	0.590371
upi_rg_476	0.619376
upi_rg_477	0.667968
upi_rg_478	0.529998
upi_rg_479	0.510334
upi_rg_48	0.881759
upi_rg_480	0.503802
upi_rg_481	0.577411
upi_rg_482	0.524524
upi_rg_483	0.535523
upi_rg_484	0.668393
upi_rg_485	0.570244
upi_rg_486	0.580209
upi_rg_487	0.64887
upi_rg_488	0.685208
upi_rg_489	0.593777
upi_rg_49	0.801478
upi_rg_490	0.574752
upi_rg_491	0.572765
upi_rg_493	0.498107
upi_rg_494	0.596237
upi_rg_496	0.568767
upi_rg_497	0.128564
upi_rg_498	0.647793
upi_rg_499	0.629164
upi_rg_5	0.879504
upi_rg_50	0.685789
upi_rg_500	0.0975452
upi_rg_501	0.520015
upi_rg_502	0.11061
upi_rg_503	0.523244
upi_rg_504	0.564655
upi_rg_505	0.587775
upi_rg_506	0.509781
upi_rg_507	0.626288
upi_rg_508	0.530478
upi_rg_509	0.526255
upi_rg_51	0.713382
upi_rg_510	0.390085
upi_rg_511	0.502898
upi_rg_512	0.484083
upi_rg_514	0.555125
upi_rg_515	0.51912
upi_rg_516	0.557759
upi_rg_517	0.694919
upi_rg_518	0.569412
upi_rg_519	0.602188
upi_rg_52	0.849147
upi_rg_520	0.577214
upi_rg_521	0.53326
upi_rg_522	0.55117
upi_rg_523	0.590145
upi_rg_524	0.0978669
upi_rg_526	0.455959
upi_rg_527	0.510105
upi_rg_528	0.554332
upi_rg_529	0.565211
upi_rg_53	0.130007
upi_rg_531	0.490513
upi_rg_532	0.50256
upi_rg_533	0.66329
upi_rg_534	0.606479
upi_rg_535	0.659091
upi_rg_536	0.53422
upi_rg_537	0.616768
upi_rg_539	0.70692
upi_rg_54	0.758976
upi_rg_540	0.577645
upi_rg_541	0.523783
upi_rg_542	0.523417
upi_rg_543	0.470476
upi_rg_544	0.0994413
upi_rg_545	0.629579
upi_rg_546	0.552773
upi_rg_547	0.380845
upi_rg_548	0.551821
upi_rg_549	0.42831
upi_rg_55	0.618815
upi_rg_550	0.565312
upi_rg_551	0.562601
upi_rg_552	0.519922
upi_rg_553	0.564262
upi_rg_554	0.0738504
upi_rg_555	0.67693
upi_rg_556	0.62008
upi_rg_557	0.481783
upi_rg_558	0.456575
upi_rg_559	0.474073
upi_rg_56	0.805398
upi_rg_561	0.463184
upi_rg_562	0.590473
upi_rg_563	0.569787
upi_rg_564	0.601319
upi_rg_565	0.633862
upi_rg_566	0.580076
upi_rg_568	0.662155
upi_rg_569	0.47018
upi_rg_57	0.888795
upi_rg_571	0.273757
upi_rg_572	0.570523
upi_rg_573	0.535791
upi_rg_574	0.12581
upi_rg_575	0.580034
upi_rg_576	0.52284
upi_rg_577	0.663694
upi_rg_578	0.518428
upi_rg_579	0.482167
upi_rg_58	0.885007
upi_rg_580	0.564221
upi_rg_582	0.581019
upi_rg_583	0.620914
upi_rg_584	0.333002
upi_rg_585	0.583144
upi_rg_587	0.529862
upi_rg_588	0.559106
upi_rg_59	0.786594
upi_rg_590	0.496542
upi_rg_591	0.116005
upi_rg_592	0.647024
upi_rg_593	0.663916
upi_rg_594	0.592698
upi_rg_595	0.15126
upi_rg_596	0.561549
upi_rg_597	0.568842
upi_rg_598	0.11879
upi_rg_599	0.629178
upi_rg_6	0.828125
upi_rg_60	0.700501
upi_rg_601	0.527408
upi_rg_602	0.492208
upi_rg_603	0.604278
upi_rg_604	0.694637
upi_rg_605	0.57117
upi_rg_606	0.669582
upi_rg_607	0.683705
upi_rg_608	0.644184
upi_rg_61	0.72426
upi_rg_610	0.561099
upi_rg_611	0.545845
upi_rg_612	0.569985
upi_rg_613	0.659331
upi_rg_615	0.0955525
upi_rg_616	0.516885
upi_rg_617	0.547471
upi_rg_618	0.586615
upi_rg_619	0.624345
upi_rg_62	0.0702274
upi_rg_620	0.462135
upi_rg_621	0.634516
upi_rg_622	0.534416
upi_rg_624	0.6599
upi_rg_625	0.607976
upi_rg_626	0.0892288
upi_rg_627	0.272894
upi_rg_628	0.458874
upi_rg_63	0.598651
upi_rg_630	0.673994
upi_rg_631	0.687196
upi_rg_632	0.550831
upi_rg_633	0.592795
upi_rg_634	0.638963
upi_rg_635	0.605155
upi_rg_636	0.606785
upi_rg_637	0.641102
upi_rg_638	0.602762
upi_rg_639	0.640471
upi_rg_64	0.77341
upi_rg_641	0.565476
upi_rg_642	0.669335
upi_rg_643	0.655798
upi_rg_644	0.549939
upi_rg_645	0.691439
upi_rg_646	0.721087
upi_rg_647	0.115955
upi_rg_648	0.563241
upi_rg_649	0.124697
upi_rg_65	0.797155
upi_rg_650	0.649519
upi_rg_651	0.0999231
upi_rg_652	0.541701
upi_rg_653	0.601366
upi_rg_654	0.695743
upi_rg_655	0.722711
upi_rg_656	0.601179
upi_rg_657	0.678492
upi_rg_658	0.605598
upi_rg_66	0.800879
upi_rg_660	0.669683
upi_rg_662	0.602812
upi_rg_663	0.678038
upi_rg_664	0.626567
upi_rg_665	0.566873
upi_rg_666	0.0641677
upi_rg_667	0.723417
upi_rg_668	0.729403
upi_rg_669	0.201342
upi_rg_67	0.799293
upi_rg_670	0.592658
upi_rg_671	0.513063
upi_rg_672	0.550611
upi_rg_673	0.0808921
upi_rg_674	0.759501
upi_rg_675	0.499866
upi_rg_676	0.105225
upi_rg_677	0.691424
upi_rg_678	0.570674
upi_rg_679	0.459113
upi_rg_68	0.768974
upi_rg_680	0.551531
upi_rg_681	0.12066
upi_rg_682	0.63954
upi_rg_683	0.662921
upi_rg_684	0.662207
upi_rg_685	0.64199
upi_rg_686	0.109717
upi_rg_687	0.752643
upi_rg_688	0.618037
upi_rg_689	0.668686
upi_rg_69	0.82832
upi_rg_690	0.560346
upi_rg_691	0.585599
upi_rg_692	0.0758959
upi_rg_693	0.694043
upi_rg_694	0.687348
upi_rg_695	0.72249
upi_rg_696	0.685461
upi_rg_697	0.637837
upi_rg_699	0.636805
upi_rg_7	0.837882
upi_rg_700	0.654429
upi_rg_701	0.655858
upi_rg_702	0.694962
upi_rg_704	0.234035
upi_rg_705	0.557202
upi_rg_706	0.580533
upi_rg_707	0.694933
upi_rg_709	0.709626
upi_rg_71	0.717659
upi_rg_711	0.696779
upi_rg_712	0.71272
upi_rg_713	0.66215
upi_rg_714	0.681919
upi_rg_715	0.686834
upi_rg_718	0.613287
upi_rg_719	0.606801
upi_rg_72	0.604495
upi_rg_720	0.535473
upi_rg_721	0.116172
upi_rg_722	0.567593
upi_rg_723	0.70066
upi_rg_724	0.689608
upi_rg_725	0.696527
upi_rg_726	0.608368
upi_rg_727	0.690899
upi_rg_728	0.654491
upi_rg_729	0.680844
upi_rg_73	0.711978
upi_rg_730	0.625095
upi_rg_731	0.644247
upi_rg_732	0.557445
upi_rg_733	0.555766
upi_rg_734	0.710365
upi_rg_735	0.603793
upi_rg_736	0.675059
upi_rg_737	0.680696
upi_rg_738	0.684186
upi_rg_739	0.163894
upi_rg_74	0.734715
upi_rg_740	0.541713
upi_rg_741	0.111236
upi_rg_742	0.522552
upi_rg_743	0.707002
upi_rg_744	0.720259
upi_rg_745	0.567869
upi_rg_746	0.723663
upi_rg_747	0.759515
upi_rg_748	0.672713
upi_rg_749	0.691244
upi_rg_75	0.784983
upi_rg_750	0.676421
upi_rg_751	0.62965
upi_rg_752	0.652261
upi_rg_753	0.626263
upi_rg_754	0.594942
upi_rg_755	0.772534
upi_rg_756	0.586693
upi_rg_757	0.373763
upi_rg_758	0.535239
upi_rg_759	0.711876
upi_rg_76	0.0914724
upi_rg_760	0.638819
upi_rg_761	0.722649
upi_rg_762	0.670454
upi_rg_763	0.721616
upi_rg_764	0.124826
upi_rg_765	0.667499
upi_rg_766	0.675504
upi_rg_767	0.144096
upi_rg_768	0.567119
upi_rg_769	0.528623
upi_rg_77	0.795501
upi_rg_770	0.556936
upi_rg_771	0.141524
upi_rg_772	0.145483
upi_rg_773	0.393998
upi_rg_774	0.346045
upi_rg_775	0.0753179
upi_rg_776	0.666899
upi_rg_777	0.676551
upi_rg_778	0.697009
upi_rg_779	0.100713
upi_rg_78	0.831567
upi_rg_780	0.682559
upi_rg_781	0.686518
upi_rg_782	0.56969
upi_rg_783	0.258665
upi_rg_784	0.090385
upi_rg_785	0.612721
upi_rg_786	0.628806
upi_rg_787	0.719978
upi_rg_789	0.691267
upi_rg_79	0.872104
upi_rg_790	0.735359
upi_rg_791	0.725648
upi_rg_792	0.684224
upi_rg_793	0.54401
upi_rg_794	0.447647
upi_rg_795	0.49622
upi_rg_796	0.640849
upi_rg_797	0.531699
upi_rg_798	0.319812
upi_rg_799	0.310171
upi_rg_8	0.818303
upi_rg_80	0.875465
upi_rg_800	0.641406
upi_rg_802	0.569003
upi_rg_803	0.0482311
upi_rg_805	0.625781
upi_rg_806	0.653612
upi_rg_808	0.504751
upi_rg_81	0.801396
upi_rg_810	0.415376
upi_rg_811	0.630157
upi_rg_812	0.659114
upi_rg_813	0.637126
upi_rg_814	0.640436
upi_rg_816	0.122257
upi_rg_817	0.575411
upi_rg_818	0.675933
upi_rg_819	0.687323
upi_rg_821	0.680993
upi_rg_822	0.685666
upi_rg_823	0.683236
upi_rg_824	0.625706
upi_rg_825	0.669031
upi_rg_826	0.488978
upi_rg_827	0.370459
upi_rg_828	0.616835
upi_rg_829	0.642719
upi_rg_83	0.692505
upi_rg_830	0.65824
upi_rg_831	0.642412
upi_rg_832	0.64963
upi_rg_833	0.605004
upi_rg_834	0.637411
upi_rg_835	0.549575
upi_rg_836	0.083457
upi_rg_837	0.654126
upi_rg_838	0.659255
upi_rg_839	0.670768
upi_rg_84	0.837238
upi_rg_840	0.490273
upi_rg_841	0.608029
upi_rg_842	0.646951
upi_rg_843	0.616176
upi_rg_844	0.0949704
upi_rg_845	0.571317
upi_rg_846	0.56822
upi_rg_847	0.680171
upi_rg_848	0.659515
upi_rg_849	0.630047
upi_rg_85	0.756138
upi_rg_850	0.62842
upi_rg_851	0.540959
upi_rg_852	0.351457
upi_rg_853	0.648003
upi_rg_854	0.468006
upi_rg_856	0.532521
upi_rg_857	0.435252
upi_rg_858	0.66906
upi_rg_859	0.654006
upi_rg_860	0.635736
upi_rg_861	0.167232
upi_rg_862	0.62101
upi_rg_863	0.543791
upi_rg_864	0.637827
upi_rg_865	0.603913
upi_rg_866	0.371346
upi_rg_867	0.65319
upi_rg_868	0.485348
upi_rg_869	0.582502
upi_rg_87	0.591692
upi_rg_871	0.560811
upi_rg_872	0.648621
upi_rg_873	0.729652
upi_rg_874	0.670429
upi_rg_875	0.660465
upi_rg_876	0.109109
upi_rg_877	0.410998
upi_rg_878	0.560979
upi_rg_879	0.60777
upi_rg_88	0.608347
upi_rg_880	0.649236
upi_rg_881	0.622139
upi_rg_882	0.583361
upi_rg_883	0.558884
upi_rg_884	0.625974
upi_rg_885	0.714275
upi_rg_886	0.683449
upi_rg_887	0.120903
upi_rg_888	0.448204
upi_rg_889	0.67548
upi_rg_89	0.794622
upi_rg_890	0.538702
upi_rg_891	0.541865
upi_rg_892	0.514709
upi_rg_893	0.647944
upi_rg_894	0.106779
upi_rg_895	0.720517
upi_rg_897	0.666189
upi_rg_898	0.690447
upi_rg_899	0.671032
upi_rg_9	0.550551
upi_rg_90	0.071603
upi_rg_900	0.554644
upi_rg_901	0.559925
upi_rg_902	0.603575
upi_rg_903	0.427637
upi_rg_904	0.641321
upi_rg_905	0.653983
upi_rg_907	0.10137
upi_rg_908	0.495769
upi_rg_909	0.553021
upi_rg_910	0.518279
upi_rg_911	0.515188
upi_rg_912	0.511447
upi_rg_913	0.672059
upi_rg_915	0.674725
upi_rg_916	0.678725
upi_rg_917	0.618501
upi_rg_918	0.300479
upi_rg_92	0.84753
upi_rg_921	0.536914
upi_rg_922	0.518416
upi_rg_923	0.556651
upi_rg_925	0.580125
upi_rg_926	0.675679
upi_rg_928	0.63096
upi_rg_929	0.651266
upi_rg_93	0.783683
upi_rg_930	0.659958
upi_rg_931	0.473071
upi_rg_932	0.493725
upi_rg_933	0.643135
upi_rg_934	0.662454
upi_rg_935	0.640068
upi_rg_936	0.611985
upi_rg_937	0.494337
upi_rg_938	0.496526
upi_rg_939	0.62794
upi_rg_940	0.668545
upi_rg_941	0.68814
upi_rg_942	0.681351
upi_rg_943	0.67546
upi_rg_945	0.57755
upi_rg_946	0.560146
upi_rg_947	0.103616
upi_rg_948	0.529542
upi_rg_949	0.676328
upi_rg_95	0.69843
upi_rg_950	0.650341
upi_rg_951	0.637498
upi_rg_952	0.50478
upi_rg_953	0.496866
upi_rg_954	0.52452
upi_rg_958	0.677709
upi_rg_959	0.646846
upi_rg_96	0.697437
upi_rg_960	0.676088
upi_rg_961	0.355151
upi_rg_962	0.764124
upi_rg_963	0.64141
upi_rg_964	0.638184
upi_rg_965	0.11887
upi_rg_966	0.681651
upi_rg_967	0.550977
upi_rg_970	0.591508
upi_rg_971	0.593127
upi_rg_972	0.60905
upi_rg_973	0.637308
upi_rg_974	0.221855
upi_rg_975	0.631898
upi_rg_976	0.65294
upi_rg_977	0.555463
upi_rg_978	0.675108
upi_rg_979	0.488015
upi_rg_98	0.109411
upi_rg_980	0.641946
upi_rg_981	0.679831
upi_rg_982	0.0939615
upi_rg_983	0.638306
upi_rg_984	0.653834
upi_rg_985	0.642354
upi_rg_986	0.653481
upi_rg_987	0.622948
upi_rg_988	0.421428
upi_rg_989	0.161857
upi_rg_99	0.769342
upi_rg_990	0.573805
upi_rg_991	0.591091
upi_rg_992	0.593307
upi_rg_993	0.390054
upi_rg_994	0.322248
upi_rg_995	0.657039
upi_rg_996	0.0861082
upi_rg_997	0.667052
upi_rg_998	0.641668
upi_rg_999	0.50965
upi_by_0	0.892852
upi_by_1	0.659008
upi_by_10	0.781426
upi_by_100	0.805601
upi_by_1000	0.65848
upi_by_1001	0.600062
upi_by_1002	0.630928
upi_by_1003	0.622465
upi_by_1004	0.0911186
upi_by_1005	0.657043
upi_by_1006	0.660187
upi_by_1007	0.678818
upi_by_1008	0.667824
upi_by_1009	0.401211
upi_by_101	0.0691013
upi_by_1011	0.603902
upi_by_1012	0.101026
upi_by_1013	0.660331
upi_by_1014	0.501394
upi_by_1015	0.501213
upi_by_1016	0.506176
upi_by_1017	0.607446
upi_by_1018	0.681661
upi_by_1019	0.674487
upi_by_102	0.778457
upi_by_1021	0.325668
upi_by_1022	0.642949
upi_by_1023	0.493218
upi_by_1024	0.128885
upi_by_1025	0.601178
upi_by_1026	0.606379
upi_by_1027	0.654728
upi_by_1028	0.623789
upi_by_1029	0.0829796
upi_by_103	0.851559
upi_by_1030	0.646211
upi_by_1031	0.68316
upi_by_1032	0.661708
upi_by_1033	0.664963
upi_by_1034	0.673567
upi_by_1036	0.461331
upi_by_1037	0.638244
upi_by_1038	0.665159
upi_by_104	0.870812
upi_by_1040	0.626057
upi_by_1041	0.475612
upi_by_1042	0.435601
upi_by_1043	0.643679
upi_by_1044	0.605155
upi_by_1045	0.609039
upi_by_1046	0.0782397
upi_by_1047	0.700805
upi_by_1048	0.649329
upi_by_1049	0.668674
upi_by_105	0.0432417
upi_by_1050	0.130433
upi_by_1052	0.639939
upi_by_1053	0.661145
upi_by_1054	0.618005
upi_by_1056	0.693389
upi_by_1057	0.110374
upi_by_1058	0.636364
upi_by_1059	0.632961
upi_by_106	0.794068
upi_by_1060	0.343387
upi_by_1061	0.642321
upi_by_1062	0.563833
upi_by_1063	0.578034
upi_by_1064	0.44855
upi_by_1065	0.498407
upi_by_1066	0.615117
upi_by_1067	0.0971119
upi_by_1069	0.671259
upi_by_107	0.78411
upi_by_1070	0.0793335
upi_by_1071	0.641941
upi_by_1072	0.622895
upi_by_1073	0.675977
upi_by_1074	0.106837
upi_by_1075	0.309172
upi_by_1077	0.638685
upi_by_1078	0.447258
upi_by_1079	0.442762
upi_by_108	0.769248
upi_by_1080	0.634738
upi_by_1081	0.106109
upi_by_1082	0.656339
upi_by_1083	0.351606
upi_by_1085	0.126153
upi_by_1086	0.473433
upi_by_1087	0.689045
upi_by_1088	0.617038
upi_by_1089	0.597495
upi_by_109	0.739687
upi_by_1090	0.458191
upi_by_1091	0.512892
upi_by_1093	0.0851479
upi_by_1094	0.60594
upi_by_1095	0.594491
upi_by_1096	0.577502
upi_by_1097	0.548392
upi_by_1098	0.60968
upi_by_1099	0.631917
upi_by_11	0.886799
upi_by_110	0.736719
upi_by_1100	0.463112
upi_by_1101	0.607405
upi_by_1103	0.519124
upi_by_1104	0.631446
upi_by_1105	0.660405
upi_by_1106	0.610721
upi_by_1107	0.615421
upi_by_1108	0.382116
upi_by_1109	0.572671
upi_by_111	0.737303
upi_by_1110	0.551303
upi_by_1111	0.566184
upi_by_1112	0.661276
upi_by_1113	0.603741
upi_by_1114	0.624903
upi_by_1115	0.649195
upi_by_1116	0.647034
upi_by_1117	0.299447
upi_by_1118	0.521675
upi_by_1119	0.112815
upi_by_112	0.811203
upi_by_1120	0.608698
upi_by_1121	0.557331
upi_by_1122	0.402891
upi_by_1123	0.588431
upi_by_1124	0.310045
upi_by_1125	0.642667
upi_by_1126	0.596459
upi_by_1127	0.623977
upi_by_1128	0.470387
upi_by_1129	0.438041
upi_by_113	0.815127
upi_by_1130	0.648014
upi_by_1132	0.520986
upi_by_1133	0.569986
upi_by_1134	0.641924
upi_by_1135	0.637504
upi_by_1136	0.648583
upi_by_1137	0.657863
upi_by_1138	0.688875
upi_by_1139	0.604104
upi_by_114	0.0966115
upi_by_1141	0.607129
upi_by_1142	0.477385
upi_by_1144	0.611332
upi_by_1145	0.559893
upi_by_1146	0.696703
upi_by_1147	0.659797
upi_by_1148	0.479252
upi_by_1149	0.49255
upi_by_115	0.822432
upi_by_1150	0.497814
upi_by_1151	0.532091
upi_by_1152	0.640213
upi_by_1153	0.586428
upi_by_1154	0.630864
upi_by_1155	0.63539
upi_by_1156	0.143396
upi_by_1158	0.622044
upi_by_1159	0.496068
upi_by_116	0.555343
upi_by_1160	0.525191
upi_by_1161	0.484721
upi_by_1162	0.458481
upi_by_1163	0.618062
upi_by_1164	0.628177
upi_by_1166	0.644324
upi_by_1167	0.605762
upi_by_1168	0.606544
upi_by_1169	0.556016
upi_by_117	0.0696463
upi_by_1170	0.487748
upi_by_1171	0.577004
upi_by_1173	0.594719
upi_by_1174	0.714613
upi_by_1175	0.63265
upi_by_1177	0.643679
upi_by_1178	0.684095
upi_by_1179	0.645621
upi_by_118	0.546071
upi_by_1180	0.631346
upi_by_1181	0.575377
upi_by_1182	0.614925
upi_by_1183	0.656279
upi_by_1185	0.610842
upi_by_1186	0.159717
upi_by_1187	0.481762
upi_by_1188	0.542392
upi_by_1189	0.601894
upi_by_119	0.585163
upi_by_1190	0.638107
upi_by_1191	0.677841
upi_by_1192	0.683205
upi_by_1193	0.652365
upi_by_1194	0.670969
upi_by_1195	0.632529
upi_by_1196	0.661948
upi_by_1197	0.627918
upi_by_1198	0.635483
upi_by_1199	0.618656
upi_by_12	0.855957
upi_by_120	0.644371
upi_by_1200	0.31589
upi_by_1201	0.617295
upi_by_1202	0.634184
upi_by_1203	0.380475
upi_by_1204	0.616142
upi_by_1205	0.622278
upi_by_1206	0.600718
upi_by_1207	0.488196
upi_by_1208	0.14605
upi_by_1209	0.140907
upi_by_121	0.837091
upi_by_1211	0.0947623
upi_by_1212	0.601078
upi_by_1213	0.636485
upi_by_1214	0.348772
upi_by_1215	0.539097
upi_by_1216	0.640094
upi_by_1217	0.0865136
upi_by_1218	0.550275
upi_by_1219	0.6313
upi_by_1220	0.57282
upi_by_1221	0.600472
upi_by_1222	0.623912
upi_by_1223	0.69158
upi_by_1224	0.6282
upi_by_1225	0.682133
upi_by_1226	0.572745
upi_by_1227	0.610152
upi_by_123	0.773105
upi_by_1230	0.517338
upi_by_1231	0.496683
upi_by_1235	0.488799
upi_by_1236	0.606389
upi_by_1237	0.556843
upi_by_1238	0.564144
upi_by_124	0.808788
upi_by_1241	0.610897
upi_by_1242	0.535685
upi_by_1243	0.593784
upi_by_1245	0.596711
upi_by_1246	0.627221
upi_by_1247	0.681876
upi_by_1248	0.682074
upi_by_125	0.0700722
upi_by_1251	0.557403
upi_by_1252	0.548931
upi_by_1253	0.557605
upi_by_1254	0.622773
upi_by_1256	0.616862
upi_by_1257	0.524267
upi_by_1258	0.633196
upi_by_1259	0.644612
upi_by_126	0.637002
upi_by_1260	0.4639
[truncated: 1,581 more rows]
