# Supplementary material for: An error correction strategy for image reconstruction by DNA sequencing microscopy
Source: Nat Comput Sci. 2024 Jan 22;4(2):119–27. doi: 10.1038/s43588-023-00589-x (PMC10899105; doi:10.1038/s43588-023-00589-x)
Supplement: Supplementary file 8 — Numerical source data. [file 43588_2023_589_MOESM8_ESM.xlsx]

## Sheet: 3A and 3C
Spread	Quantile cutoff	Fraction spurious crosslinks removed	Fraction real edges removed
10	q0.01	0	0
10	q0.01	0	0
10	q0.01	0	0
10	q0.01	0	0
10	q0.01	0	0
10	q0.01	0	0
10	q0.01	0.119329	0
10	q0.01	0.0588488	0
10	q0.01	0.033987	0
10	q0.01	0.0206359	0
10	q0.01	0.05492	0
10	q0.01	0.0321897	0
10	q0.01	0.0185119	0
10	q0.01	0.0139587	0
10	q0.01	0.0116786	0
20	q0.01	0	0
20	q0.01	0	0
20	q0.01	0	0
20	q0.01	0	0
20	q0.01	0	0
20	q0.01	0.762582	0.000226465
20	q0.01	0.349026	4.18813e-05
20	q0.01	0.095508	1.33871e-05
20	q0.01	0.0493827	0
20	q0.01	0.0391168	2.17879e-05
20	q0.01	0.261881	1.26665e-05
20	q0.01	0.134663	4.07286e-06
20	q0.01	0.0581194	1.10119e-05
20	q0.01	0.0326613	3.11863e-06
20	q0.01	0.0198857	1.15488e-05
20	q0.01	0.0501085	4.45982e-06
20	q0.01	0.0296216	5.66929e-06
20	q0.01	0.017307	1.42936e-05
20	q0.01	0.0132347	6.01923e-06
20	q0.01	0.0112086	5.75247e-06
50	q0.01	0	0
50	q0.01	0	0
50	q0.01	0	0
50	q0.01	0.416873	0.00424012
50	q0.01	0	0
50	q0.01	0	0
50	q0.01	0	0
50	q0.01	0.0365512	0.000682961
50	q0.01	0.548194	0.00292145
50	q0.01	0.385193	2.57684e-05
50	q0.01	0.155187	6.20788e-06
50	q0.01	0.0785446	0
50	q0.01	0.0403498	5.09006e-06
50	q0.01	0.249402	0
50	q0.01	0.127956	0
50	q0.01	0.0549922	0
50	q0.01	0.0306629	0
50	q0.01	0.0185383	1.23419e-06
50	q0.01	0.0458372	0
50	q0.01	0.0268119	0
50	q0.01	0.0154799	0
50	q0.01	0.0118582	0
50	q0.01	0.0103351	0
100	q0.01	0	0
100	q0.01	0	0
100	q0.01	0	0
100	q0.01	0	0
100	q0.01	0	0
100	q0.01	0.254725	0.00728683
100	q0.01	0.24098	0.00471777
100	q0.01	0.166091	0.00144714
100	q0.01	0.0927489	0.000408692
100	q0.01	0.0440495	0.000423751
100	q0.01	0.275207	0.00641848
100	q0.01	0.256427	0.00325429
100	q0.01	0.149102	0.00020776
100	q0.01	0.0767122	1.0925e-05
100	q0.01	0.0390941	2.91409e-06
100	q0.01	0.179733	0.0017647
100	q0.01	0.109604	0.0001546
100	q0.01	0.0475118	3.54942e-06
100	q0.01	0.0263362	1.094e-06
100	q0.01	0.0158922	0
100	q0.01	0.0336719	6.80251e-06
100	q0.01	0.0200533	1.46879e-06
100	q0.01	0.0123106	0
100	q0.01	0.0103641	0
100	q0.01	0.0100075	0
200	q0.01	0	0
200	q0.01	0	0
200	q0.01	0	0
200	q0.01	0	0
200	q0.01	0	0
200	q0.01	0.0490583	0.00958346
200	q0.01	0.0438083	0.00915336
200	q0.01	0.0404678	0.00781914
200	q0.01	0.0339321	0.00646719
200	q0.01	0.024504	0.00494095
200	q0.01	0.056683	0.00930116
200	q0.01	0.0562154	0.00851723
200	q0.01	0.0486559	0.00668581
200	q0.01	0.0386668	0.0047023
200	q0.01	0.0261335	0.00289336
200	q0.01	0.0293404	0.00830382
200	q0.01	0.0268135	0.0068915
200	q0.01	0.0212573	0.00417829
200	q0.01	0.0161009	0.00211637
200	q0.01	0.0120443	0.000665614
200	q0.01	0.0106845	0.00534905
200	q0.01	0.0103785	0.00286573
200	q0.01	0.0100581	0.000438297
200	q0.01	0.0100065	1.09884e-05		0.0447642
200	q0.01	0.0100001	0
10	q0.02	0.906367	0.00872121
10	q0.02	0	0
10	q0.02	0	0
10	q0.02	0	0
10	q0.02	0	0
10	q0.02	0.534849	1.36953e-05
10	q0.02	0.27702	1.32179e-05
10	q0.02	0.119989	0
10	q0.02	0.0683479	0
10	q0.02	0.0414541	0
10	q0.02	0.10984	0
10	q0.02	0.064398	0
10	q0.02	0.0370165	0
10	q0.02	0.0279139	0
10	q0.02	0.0233556	1.43012e-06
20	q0.02	0	0
20	q0.02	0	0
20	q0.02	0	0
20	q0.02	0	0
20	q0.02	0	0
20	q0.02	0.891685	0.00860652
20	q0.02	0.766234	0.000239957
20	q0.02	0.284215	4.06515e-05
20	q0.02	0.119574	0
20	q0.02	0.0795168	3.30106e-05
20	q0.02	0.523872	4.69181e-05
20	q0.02	0.26949	1.23433e-05
20	q0.02	0.116196	2.22483e-05
20	q0.02	0.0653025	1.57522e-05
20	q0.02	0.0397988	1.63333e-05
20	q0.02	0.100239	4.50533e-06
20	q0.02	0.0592377	1.14543e-05
20	q0.02	0.0346251	2.10029e-05
20	q0.02	0.0264716	1.0424e-05
20	q0.02	0.022412	1.58486e-05
50	q0.02	0	0
50	q0.02	0	0
50	q0.02	0	0
50	q0.02	0.526055	0.0127912
50	q0.02	0.371324	0.00397959
50	q0.02	0.284831	0.00335888
50	q0.02	0.157432	0.00207298
50	q0.02	0.0365512	0.000682961
50	q0.02	0.625654	0.0121278
50	q0.02	0.58709	0.00489714
50	q0.02	0.311428	1.88144e-05
50	q0.02	0.157567	5.88687e-06
50	q0.02	0.0806488	1.79967e-05
50	q0.02	0.478131	0.000844873
50	q0.02	0.255899	9.88887e-07
50	q0.02	0.109979	0
50	q0.02	0.0613283	7.92193e-07
50	q0.02	0.0370778	1.87017e-06
50	q0.02	0.0916718	0
50	q0.02	0.0536238	0
50	q0.02	0.0309593	0
50	q0.02	0.0237159	0
50	q0.02	0.02067	0
100	q0.02	0	0
100	q0.02	0	0
100	q0.02	0	0
100	q0.02	0	0
100	q0.02	0	0
100	q0.02	0.281728	0.0160272
100	q0.02	0.282405	0.0138069
100	q0.02	0.233667	0.00751388
100	q0.02	0.163785	0.00293237
100	q0.02	0.084194	0.00192577
100	q0.02	0.313828	0.0161661
100	q0.02	0.309007	0.0120738
100	q0.02	0.251253	0.00356563
100	q0.02	0.151431	0.000289157
100	q0.02	0.0778948	8.34083e-05
100	q0.02	0.249875	0.00870014
100	q0.02	0.194525	0.00257483
100	q0.02	0.0947025	7.56967e-05
100	q0.02	0.052663	5.52581e-06
100	q0.02	0.0317828	9.72095e-07
100	q0.02	0.0670447	0.000104328
100	q0.02	0.0400937	9.19944e-06
100	q0.02	0.0246198	1.09063e-06
100	q0.02	0.0207281	0
100	q0.02	0.0200147	0
200	q0.02	0	0
200	q0.02	0	0
200	q0.02	0	0
200	q0.02	0	0
200	q0.02	0	0
200	q0.02	0.0762155	0.0195468
200	q0.02	0.0594231	0.0188929
200	q0.02	0.0631836	0.0169958
200	q0.02	0.0543313	0.0145344
200	q0.02	0.0424725	0.0112981
200	q0.02	0.0785514	0.0192882
200	q0.02	0.0775812	0.0181992
200	q0.02	0.0708804	0.0153823
200	q0.02	0.0604604	0.0118803
200	q0.02	0.0447178	0.00794816
200	q0.02	0.0491268	0.0173681
200	q0.02	0.0458571	0.0148632
200	q0.02	0.0385845	0.0095478
200	q0.02	0.0307634	0.00499656
200	q0.02	0.0237019	0.00165079
200	q0.02	0.02091	0.0110135
200	q0.02	0.020541	0.00594183
200	q0.02	0.0200658	0.000934592
200	q0.02	0.0200051	2.99456e-05
200	q0.02	0.0200003	0
10	q0.05	0.932584	0.0366041
10	q0.05	0.959335	0.0222732
10	q0.05	0	0
10	q0.05	0	0
10	q0.05	0	0
10	q0.05	0.96161	0.0161598
10	q0.05	0.709332	4.09227e-05
10	q0.05	0.303551	0
10	q0.05	0.170309	2.09037e-05
10	q0.05	0.103377	7.70915e-06
10	q0.05	0.274712	0
10	q0.05	0.161023	0
10	q0.05	0.0925377	0
10	q0.05	0.0697971	0
10	q0.05	0.058393	1.47528e-06
20	q0.05	0	0
20	q0.05	0	0
20	q0.05	0	0
20	q0.05	0	0
20	q0.05	0	0
20	q0.05	0.920131	0.0399015
20	q0.05	0.920996	0.0274563
20	q0.05	0.776029	0.000546073
20	q0.05	0.395858	6.54905e-05
20	q0.05	0.200805	7.94236e-05
20	q0.05	0.896169	0.0167068
20	q0.05	0.67223	0.000148553
20	q0.05	0.290597	6.12026e-05
20	q0.05	0.163216	5.84989e-05
20	q0.05	0.0995016	4.81402e-05
20	q0.05	0.250542	2.09142e-05
20	q0.05	0.148086	2.95399e-05
20	q0.05	0.0865638	5.41654e-05
20	q0.05	0.0661733	3.13634e-05
20	q0.05	0.0560292	4.14178e-05
50	q0.05	0	0
50	q0.05	0	0
50	q0.05	0	0
50	q0.05	0.615385	0.0282648
50	q0.05	0.555147	0.0266576
50	q0.05	0.545411	0.0225438
50	q0.05	0.312387	0.00700192
50	q0.05	0.205788	0.00657937
50	q0.05	0.708344	0.0429656
50	q0.05	0.693151	0.0337413
50	q0.05	0.617684	0.0109108
50	q0.05	0.392155	0.000242906
50	q0.05	0.20123	0.000169734
50	q0.05	0.619209	0.0264957
50	q0.05	0.554157	0.00704287
50	q0.05	0.274912	5.61045e-06
50	q0.05	0.153312	4.08605e-06
50	q0.05	0.0926531	2.76523e-05
50	q0.05	0.229178	0
50	q0.05	0.134059	0
50	q0.05	0.0773973	4.16877e-07
50	q0.05	0.0592897	0
50	q0.05	0.0516724	2.52078e-06
100	q0.05	0	0
100	q0.05	0	0
100	q0.05	0	0
100	q0.05	0	0
100	q0.05	0	0
100	q0.05	0.351035	0.045859
100	q0.05	0.348775	0.042839
100	q0.05	0.321638	0.0349397
100	q0.05	0.26907	0.0221273
100	q0.05	0.172402	0.0137699
100	q0.05	0.373965	0.0474122
100	q0.05	0.372612	0.0422642
100	q0.05	0.340234	0.0291047
100	q0.05	0.281464	0.0140502
100	q0.05	0.177189	0.00493882
100	q0.05	0.323447	0.0369974
100	q0.05	0.299678	0.0242903
100	q0.05	0.218997	0.00412876
100	q0.05	0.130881	0.000324538
100	q0.05	0.079373	5.8162e-05
100	q0.05	0.153736	0.00460361
100	q0.05	0.0994807	0.000419088
100	q0.05	0.0615259	2.25014e-05
100	q0.05	0.0518172	2.96026e-06
100	q0.05	0.0500363	0
200	q0.05	0	0
200	q0.05	0	0
200	q0.05	0	0
200	q0.05	0	0
200	q0.05	0	0
200	q0.05	0.125712	0.0510728
200	q0.05	0.106268	0.0501777
200	q0.05	0.114168	0.0462673
200	q0.05	0.0995609	0.0413645
200	q0.05	0.0879189	0.0331588
200	q0.05	0.129767	0.0507225
200	q0.05	0.126631	0.0489125
200	q0.05	0.117488	0.044037
200	q0.05	0.106225	0.0371762
200	q0.05	0.0878023	0.0273934
200	q0.05	0.0907298	0.0468398
200	q0.05	0.0869539	0.041785
200	q0.05	0.0791282	0.029656
200	q0.05	0.0683777	0.0172941
200	q0.05	0.0569145	0.00616792
200	q0.05	0.0510614	0.0289656
200	q0.05	0.0505689	0.0158931
200	q0.05	0.0500569	0.00251786
200	q0.05	0.0500079	8.25541e-05
200	q0.05	0.0500001	0
10	q0.10	0.958801	0.0974087
10	q0.10	0.966728	0.0741786
10	q0.10	0.963441	0.0440415
10	q0.10	0.765445	0.00274049
10	q0.10	0	0
10	q0.10	0.971673	0.0721993
10	q0.10	0.973995	0.0350503
10	q0.10	0.611827	3.89717e-05
10	q0.10	0.340958	3.30925e-05
10	q0.10	0.207103	3.25516e-05
10	q0.10	0.549424	0
10	q0.10	0.322064	6.41153e-06
10	q0.10	0.185054	8.74386e-06
10	q0.10	0.139591	0
10	q0.10	0.116778	7.78619e-06
20	q0.10	0	0
20	q0.10	0	0
20	q0.10	0	0
20	q0.10	0	0
20	q0.10	0	0
20	q0.10	0.936543	0.0970593
20	q0.10	0.937771	0.0840722
20	q0.10	0.922544	0.0457091
20	q0.10	0.788431	0.000829313
20	q0.10	0.403823	0.000215476
20	q0.10	0.920755	0.0721514
20	q0.10	0.911439	0.0360028
20	q0.10	0.58113	0.000165546
20	q0.10	0.326452	0.000116636
20	q0.10	0.199044	9.90894e-05
20	q0.10	0.500996	6.37754e-05
20	q0.10	0.296188	5.61259e-05
20	q0.10	0.173143	0.000102914
20	q0.10	0.132342	6.81032e-05
20	q0.10	0.112065	8.05346e-05
50	q0.10	0	0
50	q0.10	0	0
50	q0.10	0	0
50	q0.10	0.707196	0.0821575
50	q0.10	0.658088	0.0793765
50	q0.10	0.652877	0.0694046
50	q0.10	0.531081	0.0321929
50	q0.10	0.298218	0.0145284
50	q0.10	0.755417	0.100196
50	q0.10	0.748214	0.0895849
50	q0.10	0.721477	0.0596707
50	q0.10	0.649369	0.0195798
50	q0.10	0.39799	0.00166571
50	q0.10	0.688328	0.0804439
50	q0.10	0.662447	0.0535863
50	q0.10	0.528698	0.00428073
50	q0.10	0.306375	9.92001e-05
50	q0.10	0.185123	0.000167664
50	q0.10	0.450029	0.0020185
50	q0.10	0.268115	1.68743e-06
50	q0.10	0.154795	8.80074e-07
50	q0.10	0.118575	3.86518e-06
50	q0.10	0.103335	1.53737e-05
100	q0.10	0	0
100	q0.10	0	0
100	q0.10	0	0
100	q0.10	0	0
100	q0.10	0	0
100	q0.10	0.438344	0.104273
100	q0.10	0.43118	0.0987615
100	q0.10	0.399758	0.0857766
100	q0.10	0.356002	0.0669287
100	q0.10	0.275464	0.04773
100	q0.10	0.444094	0.104573
100	q0.10	0.440055	0.098186
100	q0.10	0.414254	0.0808765
100	q0.10	0.368808	0.0577526
100	q0.10	0.281985	0.0309939
100	q0.10	0.385968	0.0914182
100	q0.10	0.369532	0.074222
100	q0.10	0.32285	0.0356342
100	q0.10	0.244389	0.00801384
100	q0.10	0.156541	0.00166432
100	q0.10	0.238361	0.0325085
100	q0.10	0.185696	0.00823411
100	q0.10	0.122586	0.000467607
100	q0.10	0.103595	4.85751e-05
100	q0.10	0.100072	5.62317e-07
200	q0.10	0	0
200	q0.10	0	0
200	q0.10	0	0
200	q0.10	0	0
200	q0.10	0	0
200	q0.10	0.193167	0.108587
200	q0.10	0.175016	0.106277
200	q0.10	0.186438	0.099471
200	q0.10	0.168024	0.0912703
200	q0.10	0.152563	0.0753852
200	q0.10	0.194498	0.108093
200	q0.10	0.193616	0.105109
200	q0.10	0.183618	0.0969304
200	q0.10	0.170796	0.0848789
200	q0.10	0.150325	0.0655016
200	q0.10	0.147295	0.101186
200	q0.10	0.143517	0.0922141
200	q0.10	0.134869	0.0697751
200	q0.10	0.123281	0.04386
200	q0.10	0.109256	0.0169614
200	q0.10	0.101093	0.0616533
200	q0.10	0.100467	0.0340662
200	q0.10	0.100026	0.00540826
200	q0.10	0.100015	0.000174843
200	q0.10	0.0999998	5.62196e-07
10	q0.20	0.962547	0.226404
10	q0.20	0.977819	0.207516
10	q0.20	0.976344	0.171291
10	q0.20	0.974542	0.0944578
10	q0.20	0.804164	0.00662672
10	q0.20	0.979128	0.205859
10	q0.20	0.982294	0.163724
10	q0.20	0.971936	0.0515762
10	q0.20	0.683887	0.000111719
10	q0.20	0.414404	7.32426e-05
10	q0.20	0.957716	0.0321096
10	q0.20	0.64411	2.16389e-05
10	q0.20	0.370129	1.47553e-05
10	q0.20	0.27916	1.26036e-05
10	q0.20	0.233549	2.97822e-05
20	q0.20	0	0
20	q0.20	0	0
20	q0.20	0	0
20	q0.20	0	0
20	q0.20	0	0
20	q0.20	0.955142	0.233697
20	q0.20	0.954004	0.219304
20	q0.20	0.947523	0.174844
20	q0.20	0.936977	0.102857
20	q0.20	0.811717	0.00214352
20	q0.20	0.939853	0.205258
20	q0.20	0.936664	0.163161
20	q0.20	0.918679	0.0526875
20	q0.20	0.652742	0.000320319
20	q0.20	0.398011	0.000262965
20	q0.20	0.881878	0.0300952
20	q0.20	0.592244	0.000180071
20	q0.20	0.346322	0.000205828
20	q0.20	0.264653	0.000185156
20	q0.20	0.224141	0.000170201
50	q0.20	0	0
50	q0.20	0	0
50	q0.20	0	0
50	q0.20	0.789082	0.218588
50	q0.20	0.759804	0.213371
50	q0.20	0.750357	0.193666
50	q0.20	0.696622	0.117032
50	q0.20	0.600441	0.0904334
50	q0.20	0.809714	0.236784
50	q0.20	0.805124	0.223895
50	q0.20	0.79088	0.186534
50	q0.20	0.766094	0.128465
50	q0.20	0.675012	0.0411856
50	q0.20	0.755106	0.212153
50	q0.20	0.742203	0.177492
50	q0.20	0.698828	0.0911419
50	q0.20	0.579944	0.0135958
50	q0.20	0.368526	0.00153647
50	q0.20	0.609134	0.0838805
50	q0.20	0.512091	0.0112566
50	q0.20	0.309544	3.86133e-05
50	q0.20	0.23712	3.99256e-05
50	q0.20	0.206624	9.08006e-05
100	q0.20	0	0
100	q0.20	0	0
100	q0.20	0	0
100	q0.20	0	0
100	q0.20	0	0
100	q0.20	0.536454	0.235133
100	q0.20	0.54343	0.232142
100	q0.20	0.512789	0.215993
100	q0.20	0.481934	0.187062
100	q0.20	0.419328	0.142143
100	q0.20	0.538441	0.241081
100	q0.20	0.544813	0.231992
100	q0.20	0.524946	0.206893
100	q0.20	0.489662	0.170298
100	q0.20	0.419467	0.115921
100	q0.20	0.475292	0.222718
100	q0.20	0.464546	0.197829
100	q0.20	0.43079	0.136699
100	q0.20	0.376261	0.07143
100	q0.20	0.288989	0.022695
100	q0.20	0.337098	0.124943
100	q0.20	0.301304	0.0622095
100	q0.20	0.2367	0.00965574
100	q0.20	0.206372	0.00109422
100	q0.20	0.200124	2.56205e-05
200	q0.20	0	0
200	q0.20	0	0
200	q0.20	0	0
200	q0.20	0	0
200	q0.20	0	0
200	q0.20	0.307052	0.245802
200	q0.20	0.294296	0.241273
200	q0.20	0.307336	0.22979
200	q0.20	0.290379	0.212271
200	q0.20	0.275261	0.178429
200	q0.20	0.3139	0.244519
200	q0.20	0.310194	0.23918
200	q0.20	0.301675	0.223792
200	q0.20	0.288421	0.200167
200	q0.20	0.268123	0.158482
200	q0.20	0.249403	0.231094
200	q0.20	0.245462	0.21364
200	q0.20	0.237531	0.168099
200	q0.20	0.22552	0.111598
200	q0.20	0.210992	0.045454
200	q0.20	0.201115	0.139309
200	q0.20	0.200433	0.0770814
200	q0.20	0.200022	0.0122043
200	q0.20	0.200016	0.000411106
200	q0.20	0.2	9.48705e-07
10	q0.50	0.988232	0.514088
10	q0.50	0.989191	0.928656
10	q0.50	0.990041	0.860857
10	q0.50	0.98697	0.677587
10	q0.50	0.984536	0.42461
10	q0.50	0.972516	0.0617456
10	q0.50	0.978802	0.643694
10	q0.50	0.977382	0.393076
10	q0.50	0.924969	0.000456431
10	q0.50	0.697862	0.000126036
10	q0.50	0.583872	0.000117727
20	q0.50	0	0
20	q0.50	0	0
20	q0.50	0	0
20	q0.50	0	0
20	q0.50	0	0
20	q0.50	0.978118	0.972568
20	q0.50	0.978355	0.94639
20	q0.50	0.975441	0.874963
20	q0.50	0.970032	0.753273
20	q0.50	0.965839	0.52819
20	q0.50	0.966085	0.926407
20	q0.50	0.967979	0.856415
20	q0.50	0.961761	0.669482
20	q0.50	0.953021	0.41676
20	q0.50	0.922876	0.073549
20	q0.50	0.943927	0.623392
20	q0.50	0.931881	0.371059
20	q0.50	0.858334	0.00943979
20	q0.50	0.661533	0.000885341
20	q0.50	0.560391	0.000608841
50	q0.50	0	0
50	q0.50	0	0
50	q0.50	0	0
50	q0.50	0.920596	0.932399
50	q0.50	0.870098	0.904038
50	q0.50	0.876367	0.831958
50	q0.50	0.861712	0.710962
50	q0.50	0.852093	0.635668
50	q0.50	0.864829	0.571907
50	q0.50	0.863605	0.93074
50	q0.50	0.86076	0.865457
50	q0.50	0.846239	0.692211
50	q0.50	0.819562	0.46547
50	q0.50	0.755398	0.185125
50	q0.50	0.776888	0.66101
50	q0.50	0.748463	0.441691
50	q0.50	0.672767	0.130768
50	q0.50	0.580923	0.0201921
50	q0.50	0.515239	0.00291999
100	q0.50	0	0
100	q0.50	0	0
100	q0.50	0	0
100	q0.50	0	0
100	q0.50	0	0
100	q0.50	0.754275	0.969498
100	q0.50	0.767483	0.968079
100	q0.50	0.750951	0.9107
100	q0.50	0.739041	0.829728
100	q0.50	0.712419	0.705832
100	q0.50	0.744528	0.806099
100	q0.50	0.712795	0.635471
100	q0.50	0.689904	0.936639
100	q0.50	0.686905	0.87657
100	q0.50	0.668859	0.718537
100	q0.50	0.639346	0.514515
100	q0.50	0.588347	0.259576
100	q0.50	0.587344	0.651369
100	q0.50	0.565025	0.436548
100	q0.50	0.526278	0.144989
100	q0.50	0.5052	0.0250842
100	q0.50	0.500098	0.000525822
200	q0.50	0.434211	0.828525
200	q0.50	0.493478	0.798402
200	q0.50	0.423757	0.672705
200	q0.50	0.396249	0.526229
200	q0.50	0.277029	0.269416
200	q0.50	0.60622	0.98547
200	q0.50	0.606593	0.971283
200	q0.50	0.615935	0.934046
200	q0.50	0.601717	0.874748
200	q0.50	0.587563	0.755526
200	q0.50	0.613497	0.982864
200	q0.50	0.608924	0.966021
200	q0.50	0.604659	0.915955
200	q0.50	0.593761	0.835858
200	q0.50	0.580186	0.683146
200	q0.50	0.536267	0.934955
200	q0.50	0.531226	0.874095
200	q0.50	0.526863	0.709337
200	q0.50	0.518976	0.490407
200	q0.50	0.508813	0.210769
200	q0.50	0.500851	0.55894
200	q0.50	0.500313	0.309386
200	q0.50	0.500094	0.0487416
200	q0.50	0.500008	0.00170818
200	q0.50	0.5	1.51793e-06

## Sheet: 3B and 3D
Spread	Quantile cutoff	Fraction fused nodes split	Fraction unaltered nodes split
10	q0.01	1	0.00475594
10	q0.01	0.894737	0.00100604
10	q0.01	0	0
10	q0.01	0	0
10	q0.01	0	0
10	q0.01	1	0.00525263
10	q0.01	0.894737	0.00150792
10	q0.01	0.397959	0
10	q0.01	0.191919	0
10	q0.01	0.0906801	0
10	q0.01	1.05263	0.0050025
10	q0.01	0.947368	0.00100528
10	q0.01	0.397959	0
10	q0.01	0.191919	0
10	q0.01	0.0906801	0
10	q0.02	1	0.0141334
10	q0.02	0.947368	0.00996512
10	q0.02	0	0
10	q0.02	0	0
10	q0.02	0	0
10	q0.02	1	0.0151065
10	q0.02	0.973684	0.010453
10	q0.02	0.795918	0
10	q0.02	0.383838	0
10	q0.02	0.18136	0
10	q0.02	1.05263	0.0148699
10	q0.02	1	0.0102066
10	q0.02	0.77551	0.000505433
10	q0.02	0.383838	0
10	q0.02	0.18136	0
10	q0.05	1	0.0410034
10	q0.05	0.947368	0.0368396
10	q0.05	0.908163	0.0233875
10	q0.05	0.868687	0.0022733
10	q0.05	0.43073	0
10	q0.05	1.05263	0.0428296
10	q0.05	0.973684	0.0386847
10	q0.05	1	0.0235699
10	q0.05	0.934343	0.00100806
10	q0.05	0.448363	0.000266028
10	q0.05	1.05263	0.0429433
10	q0.05	1	0.0385361
10	q0.05	0.94898	0.0248646
10	q0.05	0.914141	0.00201613
10	q0.05	0.448363	0.000266028
10	q0.1	1	0.0826408
10	q0.1	0.947368	0.078868
10	q0.1	0.928571	0.0657399
10	q0.1	0.939394	0.042291
10	q0.1	0.833753	0.00255102
10	q0.1	1.05263	0.0863574
10	q0.1	0.973684	0.082391
10	q0.1	1	0.0679634
10	q0.1	0.974747	0.044514
10	q0.1	0.894207	0.000761808
10	q0.1	1.05263	0.086616
10	q0.1	1	0.0824074
10	q0.1	1	0.0681711
10	q0.1	0.969697	0.0448733
10	q0.1	0.874055	0.00279401
10	q0.2	1	0.156716
10	q0.2	0.973684	0.152989
10	q0.2	0.94898	0.140496
10	q0.2	0.949495	0.11892
10	q0.2	0.926952	0.0738476
10	q0.2	1.05263	0.16235
10	q0.2	1	0.158697
10	q0.2	1	0.14565
10	q0.2	0.984848	0.123732
10	q0.2	0.987406	0.075419
10	q0.2	1.05263	0.163145
10	q0.2	1.02632	0.159023
10	q0.2	1.0102	0.146
10	q0.2	0.979798	0.124364
10	q0.2	0.979849	0.0762238
20	q0.01	0	0
20	q0.01	0	0
20	q0.01	0	0
20	q0.01	0	0
20	q0.01	0	0
20	q0.01	1	0.00525263
20	q0.01	0.894737	0.00150792
20	q0.01	0.397959	0
20	q0.01	0.186869	0.000261986
20	q0.01	0.0906801	0
20	q0.01	0.894737	0.00575288
20	q0.01	0.921053	0.0012566
20	q0.01	0.387755	0.000255232
20	q0.01	0.191919	0
20	q0.01	0.0906801	0
20	q0.01	0.736842	0.00650325
20	q0.01	0.736842	0.00301583
20	q0.01	0.387755	0.000255232
20	q0.01	0.191919	0
20	q0.01	0.0906801	0
20	q0.02	0	0
20	q0.02	0	0
20	q0.02	0	0
20	q0.02	0	0
20	q0.02	0	0
20	q0.02	1	0.0151065
20	q0.02	0.947368	0.0107018
20	q0.02	0.785714	0.000252717
20	q0.02	0.378788	0.000259403
20	q0.02	0.18136	0
20	q0.02	0.894737	0.0156018
20	q0.02	0.921053	0.0109507
20	q0.02	0.785714	0.000252717
20	q0.02	0.383838	0
20	q0.02	0.18136	0
20	q0.02	0.842105	0.0158573
20	q0.02	0.763158	0.0124471
20	q0.02	0.734694	0.0015163
20	q0.02	0.383838	0
20	q0.02	0.18136	0
20	q0.05	0	0
20	q0.05	0	0
20	q0.05	0	0
20	q0.05	0	0
20	q0.05	0	0
20	q0.05	1	0.0430703
20	q0.05	0.973684	0.0386847
20	q0.05	0.928571	0.0252885
20	q0.05	0.914141	0.00201613
20	q0.05	0.450882	0
20	q0.05	1	0.0430806
20	q0.05	0.973684	0.0386941
20	q0.05	0.908163	0.0257795
20	q0.05	0.89899	0.00277218
20	q0.05	0.450882	0
20	q0.05	0.894737	0.0436987
20	q0.05	0.868421	0.0397865
20	q0.05	0.867347	0.0267616
20	q0.05	0.813131	0.00705645
20	q0.05	0.450882	0
20	q0.1	0	0
20	q0.1	0	0
20	q0.1	0	0
20	q0.1	0	0
20	q0.1	0	0
20	q0.1	1	0.086587
20	q0.1	0.973684	0.082391
20	q0.1	0.938776	0.0693858
20	q0.1	0.979798	0.0442733
20	q0.1	0.88665	0.00152362
20	q0.1	1	0.0866268
20	q0.1	1	0.0821981
20	q0.1	0.959184	0.068917
20	q0.1	0.944444	0.0459466
20	q0.1	0.866499	0.0035551
20	q0.1	1	0.0869465
20	q0.1	0.973684	0.0827346
20	q0.1	0.918367	0.0699202
20	q0.1	0.939394	0.0461872
20	q0.1	0.81864	0.00837989
20	q0.2	0	0
20	q0.2	0	0
20	q0.2	0	0
20	q0.2	0	0
20	q0.2	0	0
20	q0.2	1	0.162595
20	q0.2	1	0.158519
20	q0.2	0.979592	0.146111
20	q0.2	0.994949	0.123291
20	q0.2	0.962217	0.0777648
20	q0.2	1.05263	0.162732
20	q0.2	1.02632	0.158653
20	q0.2	0.979592	0.146174
20	q0.2	0.969697	0.124366
20	q0.2	0.957179	0.0782123
20	q0.2	1	0.163494
20	q0.2	0.973684	0.159685
20	q0.2	0.928571	0.147375
20	q0.2	0.964646	0.124614
20	q0.2	0.914358	0.0821695
50	q0.01	0.526316	0.00675845
50	q0.01	0.473684	0.00477867
50	q0.01	0.27551	0.00255363
50	q0.01	0.156566	0.00131062
50	q0.01	0.0730479	0.00165975
50	q0.01	0.894737	0.00575288
50	q0.01	0.842105	0.00201056
50	q0.01	0.397959	0
50	q0.01	0.191919	0
50	q0.01	0.0906801	0
50	q0.01	0.473684	0.00775388
50	q0.01	0.815789	0.00226187
50	q0.01	0.397959	0
50	q0.01	0.191919	0
50	q0.01	0.0906801	0
50	q0.01	0.526316	0.00750375
50	q0.01	0.526316	0.00502639
50	q0.01	0.397959	0
50	q0.01	0.191919	0
50	q0.01	0.0906801	0
50	q0.02	0.526316	0.0156289
50	q0.02	0.578947	0.0127119
50	q0.02	0.397959	0.00860324
50	q0.02	0.267677	0.00493378
50	q0.02	0.148615	0.00274048
50	q0.02	0.894737	0.0156018
50	q0.02	0.842105	0.0116974
50	q0.02	0.72449	0.00176902
50	q0.02	0.383838	0
50	q0.02	0.18136	0
50	q0.02	0.473684	0.017583
50	q0.02	0.815789	0.0119462
50	q0.02	0.653061	0.00353803
50	q0.02	0.383838	0
50	q0.02	0.18136	0
50	q0.02	0.578947	0.0170877
50	q0.02	0.526316	0.0146839
50	q0.02	0.44898	0.00859237
50	q0.02	0.383838	0
50	q0.02	0.18136	0
50	q0.05	0.526316	0.0417874
50	q0.05	0.710526	0.0376122
50	q0.05	0.602041	0.0300567
50	q0.05	0.464646	0.0217391
50	q0.05	0.324937	0.0114606
50	q0.05	0.894737	0.0435515
50	q0.05	0.868421	0.0396518
50	q0.05	0.785714	0.0287258
50	q0.05	0.752525	0.0100806
50	q0.05	0.450882	0
50	q0.05	0.526316	0.0452358
50	q0.05	0.842105	0.0398936
50	q0.05	0.704082	0.0306899
50	q0.05	0.59596	0.0178931
50	q0.05	0.450882	0
50	q0.05	0.684211	0.044514
50	q0.05	0.552632	0.0425532
50	q0.05	0.5	0.0356003
50	q0.05	0.494949	0.0229335
50	q0.05	0.400504	0.00532056
50	q0.1	0.526316	0.082195
50	q0.1	0.789474	0.0776744
50	q0.1	0.622449	0.0708383
50	q0.1	0.580808	0.0583253
50	q0.1	0.516373	0.035423
50	q0.1	0.894737	0.0870464
50	q0.1	0.921053	0.0828525
50	q0.1	0.816327	0.0721819
50	q0.1	0.787879	0.0534039
50	q0.1	0.783375	0.011935
50	q0.1	0.578947	0.0884244
50	q0.1	0.868421	0.0833141
50	q0.1	0.795918	0.0726506
50	q0.1	0.666667	0.0591773
50	q0.1	0.647355	0.0256475
50	q0.1	0.736842	0.0877354
50	q0.1	0.578947	0.0858528
50	q0.1	0.540816	0.0785095
50	q0.1	0.520202	0.0661535
50	q0.1	0.493703	0.0411376
50	q0.2	0.578947	0.153517
50	q0.2	0.815789	0.149635
50	q0.2	0.693878	0.142048
50	q0.2	0.646465	0.13027
50	q0.2	0.634761	0.102299
50	q0.2	0.947368	0.162947
50	q0.2	0.947368	0.159086
50	q0.2	0.887755	0.148013
50	q0.2	0.868687	0.128776
50	q0.2	0.846348	0.0884544
50	q0.2	0.684211	0.164
50	q0.2	0.921053	0.159298
50	q0.2	0.877551	0.148228
50	q0.2	0.787879	0.132304
50	q0.2	0.788413	0.0938082
50	q0.2	0.947368	0.162947
50	q0.2	0.578947	0.162048
50	q0.2	0.612245	0.153813
50	q0.2	0.60101	0.140463
50	q0.2	0.566751	0.114292
100	q0.01	0	0
100	q0.01	0	0
100	q0.01	0	0
100	q0.01	0	0
100	q0.01	0	0
100	q0.01	0.526316	0.00750375
100	q0.01	0.421053	0.00603167
100	q0.01	0.377551	0.000510465
100	q0.01	0.191919	0
100	q0.01	0.0906801	0
100	q0.01	0.526316	0.00750375
100	q0.01	0.631579	0.00402111
100	q0.01	0.397959	0
100	q0.01	0.191919	0
100	q0.01	0.0906801	0
100	q0.01	0.631579	0.0070035
100	q0.01	0.552632	0.00477507
100	q0.01	0.397959	0
100	q0.01	0.191919	0
100	q0.01	0.0906801	0
100	q0.01	0.631579	0.0070035
100	q0.01	0.5	0.00527771
100	q0.01	0.397959	0
100	q0.01	0.191919	0
100	q0.01	0.0906801	0
100	q0.02	0	0
100	q0.02	0	0
100	q0.02	0	0
100	q0.02	0	0
100	q0.02	0	0
100	q0.02	0.526316	0.0173353
100	q0.02	0.447368	0.0154306
100	q0.02	0.510204	0.00707607
100	q0.02	0.343434	0.00207523
100	q0.02	0.18136	0
100	q0.02	0.578947	0.0170877
100	q0.02	0.657895	0.0134395
100	q0.02	0.673469	0.0030326
100	q0.02	0.383838	0
100	q0.02	0.18136	0
100	q0.02	0.631579	0.01684
100	q0.02	0.578947	0.0141862
100	q0.02	0.632653	0.00404347
100	q0.02	0.383838	0
100	q0.02	0.18136	0
100	q0.02	0.631579	0.01684
100	q0.02	0.5	0.0149328
100	q0.02	0.489796	0.0075815
100	q0.02	0.383838	0
100	q0.02	0.18136	0
100	q0.05	0	0
100	q0.05	0	0
100	q0.05	0	0
100	q0.05	0	0
100	q0.05	0	0
100	q0.05	0.578947	0.0449952
100	q0.05	0.526316	0.042795
100	q0.05	0.581633	0.0336361
100	q0.05	0.454545	0.0249496
100	q0.05	0.40806	0.00452248
100	q0.05	0.578947	0.0449952
100	q0.05	0.736842	0.0408607
100	q0.05	0.683673	0.0311809
100	q0.05	0.636364	0.015877
100	q0.05	0.450882	0
100	q0.05	0.684211	0.044514
100	q0.05	0.631579	0.0418279
100	q0.05	0.642857	0.032163
100	q0.05	0.590909	0.0181452
100	q0.05	0.450882	0
100	q0.05	0.631579	0.0447546
100	q0.05	0.578947	0.0423114
100	q0.05	0.530612	0.0348637
100	q0.05	0.525253	0.0214214
100	q0.05	0.450882	0
100	q0.1	0	0
100	q0.1	0	0
100	q0.1	0	0
100	q0.1	0	0
100	q0.1	0	0
100	q0.1	0.631579	0.0881948
100	q0.1	0.631579	0.0853912
100	q0.1	0.612245	0.076869
100	q0.1	0.530303	0.0656724
100	q0.1	0.541562	0.0363128
100	q0.1	0.631579	0.0881948
100	q0.1	0.763158	0.0842372
100	q0.1	0.693878	0.0749941
100	q0.1	0.686869	0.0582151
100	q0.1	0.622166	0.0281869
100	q0.1	0.684211	0.0879651
100	q0.1	0.657895	0.0851604
100	q0.1	0.663265	0.0756972
100	q0.1	0.616162	0.0615829
100	q0.1	0.619647	0.0284408
100	q0.1	0.736842	0.0877354
100	q0.1	0.657895	0.0851604
100	q0.1	0.571429	0.0778064
100	q0.1	0.580808	0.0632668
100	q0.1	0.559194	0.0345353
100	q0.2	0	0
100	q0.2	0	0
100	q0.2	0	0
100	q0.2	0	0
100	q0.2	0	0
100	q0.2	0.736842	0.163789
100	q0.2	0.736842	0.160779
100	q0.2	0.693878	0.152095
100	q0.2	0.626263	0.139361
100	q0.2	0.652393	0.106378
100	q0.2	0.631579	0.164211
100	q0.2	0.815789	0.160144
100	q0.2	0.755102	0.150806
100	q0.2	0.717172	0.135391
100	q0.2	0.710327	0.101024
100	q0.2	0.736842	0.163789
100	q0.2	0.684211	0.161202
100	q0.2	0.714286	0.151665
100	q0.2	0.686869	0.136714
100	q0.2	0.670025	0.104749
100	q0.2	0.894737	0.163158
100	q0.2	0.710526	0.16099
100	q0.2	0.673469	0.152524
100	q0.2	0.686869	0.136714
100	q0.2	0.680101	0.103818
200	q0.01	0	0
200	q0.01	0	0
200	q0.01	0	0
200	q0.01	0	0
200	q0.01	0	0
200	q0.01	0.315789	0.00850425
200	q0.01	0.184211	0.00829354
200	q0.01	0.163265	0.00587034
200	q0.01	0.10101	0.00471575
200	q0.01	0.0680101	0.00248894
200	q0.01	0.684211	0.00675338
200	q0.01	0.526316	0.00502639
200	q0.01	0.397959	0
200	q0.01	0.191919	0
200	q0.01	0.0906801	0
200	q0.01	0.631579	0.0070035
200	q0.01	0.657895	0.00376979
200	q0.01	0.397959	0
200	q0.01	0.191919	0
200	q0.01	0.0906801	0
200	q0.01	0	0.010005
200	q0.01	0.0263158	0.00980146
200	q0.01	0	0.00995406
200	q0.01	0.0151515	0.0091695
200	q0.01	0.00755668	0.00912611
200	q0.02	0	0
200	q0.02	0	0
200	q0.02	0	0
200	q0.02	0	0
200	q0.02	0	0
200	q0.02	0.368421	0.0180783
200	q0.02	0.236842	0.0174216
200	q0.02	0.204082	0.0146576
200	q0.02	0.146465	0.012192
200	q0.02	0.110831	0.00766703
200	q0.02	0.789474	0.0160971
200	q0.02	0.552632	0.014435
200	q0.02	0.591837	0.00505433
200	q0.02	0.383838	0
200	q0.02	0.18136	0
200	q0.02	0.684211	0.0165924
200	q0.02	0.710526	0.0129418
200	q0.02	0.622449	0.00429618
200	q0.02	0.383838	0
200	q0.02	0.18136	0
200	q0.02	0	0.0198118
200	q0.02	0.0263158	0.0194126
200	q0.02	0	0.0197119
200	q0.02	0.020202	0.018677
200	q0.02	0.0151134	0.0180723
200	q0.05	0	0
200	q0.05	0	0
200	q0.05	0	0
200	q0.05	0	0
200	q0.05	0	0
200	q0.05	0.473684	0.0454764
200	q0.05	0.289474	0.044971
200	q0.05	0.316327	0.0400196
200	q0.05	0.282828	0.0335181
200	q0.05	0.216625	0.0247406
200	q0.05	0.789474	0.0440327
200	q0.05	0.631579	0.0418279
200	q0.05	0.704082	0.0306899
200	q0.05	0.666667	0.0143649
200	q0.05	0.450882	0
200	q0.05	0.684211	0.044514
200	q0.05	0.815789	0.0401354
200	q0.05	0.673469	0.0314265
200	q0.05	0.671717	0.0141129
200	q0.05	0.450882	0
200	q0.05	0	0.047642
200	q0.05	0.0789474	0.0469052
200	q0.05	0.0408163	0.0466487
200	q0.05	0.040404	0.0456149
200	q0.05	0.0579345	0.0415004
200	q0.1	0	0
200	q0.1	0	0
200	q0.1	0	0
200	q0.1	0	0
200	q0.1	0	0
200	q0.1	0.578947	0.0884244
200	q0.1	0.342105	0.0879298
200	q0.1	0.44898	0.0806187
200	q0.1	0.459596	0.0690402
200	q0.1	0.347607	0.0558659
200	q0.1	0.789474	0.0875057
200	q0.1	0.710526	0.0846988
200	q0.1	0.72449	0.0742911
200	q0.1	0.727273	0.0562906
200	q0.1	0.717884	0.0185373
200	q0.1	0.736842	0.0877354
200	q0.1	0.894737	0.0830833
200	q0.1	0.734694	0.0740567
200	q0.1	0.752525	0.0550878
200	q0.1	0.675063	0.0228542
200	q0.1	0.0526316	0.0907212
200	q0.1	0.157895	0.0895453
200	q0.1	0.112245	0.0883525
200	q0.1	0.10101	0.0861198
200	q0.1	0.105793	0.0802438
200	q0.2	0	0
200	q0.2	0	0
200	q0.2	0	0
200	q0.2	0	0
200	q0.2	0	0
200	q0.2	0.789474	0.163579
200	q0.2	0.421053	0.163317
200	q0.2	0.591837	0.154243
200	q0.2	0.611111	0.140022
200	q0.2	0.554156	0.115456
200	q0.2	0.894737	0.163158
200	q0.2	0.736842	0.160779
200	q0.2	0.785714	0.150161
200	q0.2	0.792929	0.132084
200	q0.2	0.793451	0.0933426
200	q0.2	0.789474	0.163579
200	q0.2	0.921053	0.159298
200	q0.2	0.77551	0.150376
200	q0.2	0.818182	0.130981
200	q0.2	0.79597	0.0931099
200	q0.2	0.105263	0.166316
200	q0.2	0.236842	0.164798
200	q0.2	0.234694	0.161762
200	q0.2	0.186869	0.158545
200	q0.2	0.209068	0.147346
