# Supplementary material for: An error correction strategy for image reconstruction by DNA sequencing microscopy
Source: Nat Comput Sci. 2024 Jan 22;4(2):119–27. doi: 10.1038/s43588-023-00589-x (PMC10899105; doi:10.1038/s43588-023-00589-x)
Supplement: Supplementary file 9 — Numerical source data. [file 43588_2023_589_MOESM9_ESM.xlsx]

## Sheet: Sheet1
sMLE Procrustes disparity spurious crosslink simulations	Amplitude	0.01	0.01	0.01	0.01	0.01	0.01	0.1	0.1	0.1	0.1	0.1	0.1	1	1	1	1	1	1	10	10	10	10	10	10	100	100	100	100	100	100
	Fraction errors	0	0.01	0.02	0.05	0.1	0.2	0	0.01	0.02	0.05	0.1	0.2	0	0.01	0.02	0.05	0.1	0.2	0	0.01	0.02	0.05	0.1	0.2	0	0.01	0.02	0.05	0.1	0.2
Spread	Quantile cutoff	Column1	Column2	Column3	Column4	Column5	Column6	Column7	Column8	Column9	Column10	Column11	Column12	Column13	Column14	Column15	Column16	Column17	Column18	Column19	Column20	Column21	Column22	Column23	Column24	Column25	Column26	Column27	Column28	Column29	Column30	Column31	Column32	Column33	Column34	Column35	Column36	Column37	Column38	Column39	Column40	Column41	Column42	Column43	Column44	Column45	Column46	Column47	Column48
10	q0.0													0.264574	0.666205	0.691859	0.737775	0.744633	0.935785	0.769743	0.644254	0.631936	0.811443	0.802532	0.725466	0.195608	0.961186	0.959158	0.510683	0.733506	0.75771
10	q0.01													0.230018	0.700678	0.653946	0.75965	0.724329	0.938383	0.545316	0.946864	0.917822	0.811678	0.789581	0.717263	0.28623	0.932447	0.962844	0.805317	0.658391	0.759975
10	q0.02													0.187423	0.411245	0.620662	0.757323	0.746629	0.938342	0.589831	0.640639	0.989359	0.664568	0.659358	0.811858	0.512172	0.985451	0.960428	0.717794	0.804759	0.757279
10	q0.05													0.363966	0.203504	0.6777	0.773725	0.720694	0.938426	0.582971	0.574798	0.985507	0.812566	0.629703	0.812042	0.211416	0.958716	0.654809	0.952851	0.948235	0.760352
10	q0.10													0.198077	0.787824	0.246944	0.49688	0.709815	0.938282	0.526432	0.205072	0.586651	0.868168	0.527689	0.571896	0.231072	0.889549	0.780832	0.944268	0.841822	0.778377
10	q0.20													0.191838	0.238774	0.259561	0.218132	0.836659	0.831662	0.195204	0.585019	0.22234	0.600823	0.602021	0.438207	0.871277	0.326032	0.740329	0.956297	0.526933	0.735426
10	q0.50																		0.259225	0.295152	0.13074	0.502452	0.771937	0.643493	0.522047	0.816506	0.566862	0.588478	0.380472	0.732482	0.635905
20	q0.0							0.0388197	0.94578	0.641904	0.644279	0.634681	0.952369	0.0413826	0.553379	0.691404	0.697233	0.681621	0.743611	0.0360676	0.54385	0.70462	0.711523	0.686967	0.700147	0.0333296	0.4937	0.693539	0.683085	0.682225	0.741339
20	q0.01							0.0385264	0.580301	0.641856	0.644237	0.634717	0.952364	0.121178	0.0494115	0.637988	0.710233	0.717332	0.738142	0.0961398	0.44519	0.683501	0.713942	0.696738	0.696512	0.0258029	0.515249	0.690826	0.723463	0.659573	0.751654
20	q0.02							0.0383217	0.5806	0.374082	0.64421	0.634719	0.952366	0.0851068	0.230805	0.419289	0.609762	0.728899	0.738453	0.107586	0.406134	0.631833	0.700227	0.824222	0.720219	0.032194	0.467012	0.631465	0.648861	0.684383	0.751349
20	q0.05							0.0377203	0.947857	0.641899	0.644212	0.634659	0.952335	0.127736	0.144421	0.188159	0.482524	0.623513	0.762755	0.206945	0.117498	0.298035	0.666037	0.696497	0.679712	0.0720805	0.496819	0.27597	0.648472	0.681642	0.77674
20	q0.10							0.0390536	0.94817	0.641833	0.644248	0.634748	0.952368	0.00950996	0.0860173	0.0200328	0.0967252	0.613804	0.656526	0.316527	0.203149	0.212262	0.533805	0.655428	0.630781	0.102712	0.267809	0.524802	0.652929	0.634876	0.682872
20	q0.20							0.0376787	0.580602	0.376365	0.644334	0.634655	0.952365	0.196004	0.145893	0.124261	0.201992	0.0247005	0.384179	0.279629	0.381907	0.237148	0.210847	0.495602	0.499416	0.168217	0.0935729	0.426796	0.520074	0.573779	0.650403
20	q0.50							0.0388049	0.580167	0.641821	0.644235	0.634791	0.952365	0.362313	0.301247	0.28682	0.347607	0.383638	0.163604	0.182415	0.276904	0.377441	0.374955	0.232036	0.486445	0.204282	0.358445	0.548735	0.0494647	0.471684	0.455868
50	q0.0				0.732031	0.76353	0.930852	0.0167632	0.325646	0.415603	0.493319	0.583609	0.652921	0.00591618	0.320742	0.408913	0.50465	0.583927	0.650412	0.00508265	0.320887	0.410401	0.502791	0.583371	0.648041	0.00505105	0.323513	0.408378	0.503736	0.584636	0.648888
50	q0.01				0.732533	0.767052	0.930849	0.106197	0.112688	0.414868	0.489853	0.58365	0.643187	0.00543819	0.00561731	0.00583585	0.376894	0.500693	0.618068	0.00468649	0.00528411	0.292128	0.454244	0.544972	0.63157	0.00508441	0.283748	0.383438	0.490451	0.571255	0.640013
50	q0.02				0.732622	0.768618	0.930693	0.181303	0.180818	0.122383	0.367583	0.509333	0.643175	0.00564814	0.183214	0.00545387	0.123306	0.423507	0.580331	0.00451914	0.00497903	0.0057815	0.39412	0.50661	0.61365	0.00492532	0.246591	0.360769	0.476928	0.555241	0.630399
50	q0.05				0.737271	0.768797	0.930799	0.116049	0.118127	0.112914	0.125199	0.371269	0.587848	0.00620725	0.00603226	0.00589967	0.00531358	0.124661	0.403013	0.100121	0.103069	0.00479999	0.137011	0.228077	0.51244	0.0047517	0.00542379	0.275217	0.431789	0.511145	0.599775
50	q0.10				0.732426	0.768622	0.930796	0.12172	0.120712	0.117446	0.121852	0.0248564	0.538252	0.00679021	0.00667611	0.102735	0.00630328	0.0054363	0.178848	0.00538705	0.00493358	0.00473408	0.00463292	0.160444	0.250754	0.00446322	0.00501979	0.00559818	0.336791	0.436011	0.5141
50	q0.20				0.729951	0.768493	0.930795	0.179096	0.17956	0.13727	0.179171	0.185461	0.327903	0.00774584	0.00770784	0.00749791	0.00720647	0.00687932	0.00564918	0.00564734	0.0182861	0.00577939	0.00513385	0.101141	0.18666	0.00478714	0.00447568	0.00488778	0.121634	0.302733	0.236788
50	q0.50				0.73257	0.768235	0.930799	0.156526	0.17183	0.182339	0.180775	0.16978	0.0924355						0.116071	0.0117386	0.114657	0.115778	0.136533	0.106905	0.00563924	0.00600458	0.00545598	0.0304875	0.0995327	0.100753	0.101215
100	q0.0	0.444381	0.459204	0.461219	0.493442	0.552422	0.6315	0.0390894	0.0409685	0.0428472	0.0503638	0.454284	0.503908	0.0127833	0.0132144	0.0139353	0.0184005	0.443555	0.500038	0.0105581	0.0108504	0.0113211	0.014777	0.447644	0.498941	0.0109321	0.0111979	0.0116803		0.463435	0.502523
100	q0.01	0.444402	0.459162	0.461136	0.493666	0.552486	0.631486	0.0406771	0.0409903	0.0408972	0.0428577	0.0542501	0.454305	0.0128175	0.0129704	0.0131208	0.0139487	0.0174367	0.443785	0.0106502	0.0106607	0.0108087	0.0121953	0.449115	0.479789	0.0109958	0.0111634	0.0114297	0.0148674	0.437556	0.490298
100	q0.02	0.444387	0.459237	0.460886	0.493333	0.552441	0.631453	0.0419282	0.0427247	0.0425939	0.0431343	0.0499828	0.406634	0.0130138	0.0130233	0.013059	0.0134811	0.0154966	0.377821	0.0105935	0.0106916	0.0107862	0.0115455	0.314071	0.465472	0.0109521	0.0110416	0.0113716	0.0139336	0.432454	0.478931
100	q0.05	0.444406	0.459206	0.461136	0.493625	0.552432	0.63568	0.0465504	0.0465012	0.0471278	0.0476922	0.0514662	0.0666971	0.0149556	0.0147825	0.0150686	0.0146527	0.014658	0.0200726	0.0108284	0.0106914	0.0106799	0.01108	0.0129821	0.388624	0.0109475	0.0110179	0.0111885	0.0123967	0.438072	0.421879
100	q0.10	0.444385	0.459185	0.461066	0.493602	0.550905	0.631482	0.0544706	0.054116	0.0545994	0.0535864	0.058564	0.0686059	0.0169643	0.0172561	0.0176936	0.0182156	0.0190881	0.0213833	0.0128361	0.0119883	0.013173	0.0112478	0.0114645	0.0168248	0.0108246	0.0110136	0.011194	0.0118759	0.0143571	0.0226132
100	q0.20	0.444364	0.459223	0.460898	0.49336	0.552436	0.6351	0.0725444	0.0716154	0.0731764	0.0738171	0.081103	0.0876124	0.0224887	0.0229556	0.0231009	0.0229286	0.0254837	0.0311132	0.0160746	0.0157232	0.0156253	0.0156392	0.0158798	0.0177216	0.0118863		0.0108856	0.0111806
100	q0.50	0.444443	0.459196	0.461163	0.493391	0.552418	0.631481	0.14213	0.138536	0.145305	0.149864	0.151671	0.157266					0.0490822	0.0508152	0.0314205	0.0319174	0.030609	0.0293605	0.0289133	0.0307693	0.0228148	0.0217048	0.0213052	0.0202434	0.0220701	0.0273095
200	q0.0	0.647841	0.654599	0.661945	0.671803	0.698546	0.764865	0.263653	0.277061	0.281859	0.289798	0.302899	0.32732	0.0365414	0.036161	0.0375514	0.0363573	0.0364154	0.0366207	0.0311266	0.126776	0.0320557	0.0331826	0.122043	0.0647676	0.0364208	0.037969	0.0381455	0.0383549	0.0423896	0.0488
200	q0.01	0.65139	0.655596	0.66183	0.671655	0.698349	0.762479	0.26268	0.250133	0.268374	0.271444	0.267001	0.322216	0.0322372	0.0329826	0.0327958	0.0359399	0.0364582	0.035816	0.0277623	0.028173	0.0290677	0.0298669	0.0305901	0.0342091	0.0376962	0.0361786	0.0369612	0.0381591	0.0387446	0.0434629
200	q0.02	0.649667	0.658946	0.660166	0.671991	0.698279	0.764663	0.271443	0.269059	0.270999	0.278933	0.289216	0.325594	0.0330675	0.0331749	0.0337497	0.0356822	0.0354766	0.0402081	0.024676	0.0250119	0.0256042	0.0268816	0.02953	0.0261024	0.127682	0.0370063	0.0369081	0.0401298	0.038253	0.043786
200	q0.05	0.650869	0.654865	0.663815	0.671303	0.698915	0.764669	0.273502	0.265511	0.266327	0.242597	0.310514	0.333179	0.0380142	0.038255	0.0379731	0.328049	0.0403259	0.0413512	0.0183689	0.0186953	0.019204	0.0192366	0.0190982	0.0212763	0.0324406	0.0325636	0.0331403	0.0336235	0.0342813	0.03605
200	q0.10	0.64706	0.658893	0.663974	0.67458	0.699156	0.764786	0.292767	0.305504	0.290216	0.296734	0.306766	0.33898	0.0437481	0.134259	0.0453191	0.0444667	0.0566756	0.0679955	0.0201799	0.0201274	0.0205383	0.127267	0.0207094	0.132285	0.0296098	0.0294068	0.0293021	0.029413	0.0306054	0.0321872
200	q0.20	0.650269	0.654807	0.659911	0.673179	0.69958	0.767642	0.352753	0.355703	0.35632	0.360229	0.397896	0.490833	0.312919	0.31068	0.313594	0.3132	0.34498	0.236437	0.149153	0.140947	0.143866	0.137274	0.116893	0.178638	0.132983	0.133421	0.135124	0.0269042	0.056157	0.331519
200	q0.50	0.913348	0.878524	0.882724	0.958315	0.884626	0.878392	0.641279	0.649666	0.657557	0.670268	0.704327	0.756408	0.456317	0.471068	0.489081	0.523692	0.567725	0.67686	0.242002	0.243961	0.247372	0.249567	0.408149	0.543228	0.254316	0.256508	0.252536	0.257066	0.374231	0.532036
[truncated: 974 more columns]
