# Supplementary material for: An error correction strategy for image reconstruction by DNA sequencing microscopy
Source: Nat Comput Sci. 2024 Jan 22;4(2):119–27. doi: 10.1038/s43588-023-00589-x (PMC10899105; doi:10.1038/s43588-023-00589-x)
Supplement: Supplementary file 10 — Numerical source data. [file 43588_2023_589_MOESM10_ESM.xlsx]

## Sheet: Sheet1
sMLE KNN overlap spurious crosslink simulations	Amplitude	0.01	0.01	0.01	0.01	0.01	0.01	0.1	0.1	0.1	0.1	0.1	0.1	1	1	1	1	1	1	10	10	10	10	10	10	100	100	100	100	100	100
	Fraction errors	0	0.01	0.02	0.05	0.1	0.2	0	0.01	0.02	0.05	0.1	0.2	0	0.01	0.02	0.05	0.1	0.2	0	0.01	0.02	0.05	0.1	0.2	0	0.01	0.02	0.05	0.1	0.2
Spread	Quantile cutoff	Column1	Column2	Column3	Column4	Column5	Column6	Column7	Column8	Column9	Column10	Column11	Column12	Column13	Column14	Column15	Column16	Column17	Column18	Column19	Column20	Column21	Column22	Column23	Column24	Column25	Column26	Column27	Column28	Column29	Column30	Column31	Column32	Column33	Column34	Column35	Column36	Column37	Column38	Column39	Column40	Column41	Column42	Column43	Column44	Column45	Column46	Column47	Column48
10	q0.0													0.617735	0.502338	0.413612	0.293923	0.179901	0.103042	0.781616	0.720764	0.590783	0.459075	0.395475	0.272314	0.829898	0.755874	0.642417	0.561924	0.500034	0.431373
10	q0.01													0.623742	0.508792	0.414969	0.275987	0.182147	0.103629	0.794201	0.663566	0.669398	0.482789	0.383275	0.269918	0.825775	0.757349	0.714228	0.579437	0.494671	0.436802
10	q0.02													0.608515	0.622615	0.406672	0.273003	0.185483	0.103395	0.79204	0.744478	0.660516	0.487481	0.361103	0.283677	0.811346	0.765829	0.707944	0.566449	0.512167	0.44069
10	q0.05													0.595281	0.603018	0.613111	0.275132	0.182064	0.103244	0.779024	0.798291	0.742534	0.551433	0.430769	0.277711	0.826613	0.759963	0.736249	0.543405	0.493615	0.441612
10	q0.10													0.570935	0.561585	0.57844	0.597403	0.458107	0.103311	0.758544	0.785791	0.779068	0.651651	0.452288	0.298894	0.828691	0.786492	0.761857	0.603989	0.501307	0.439467
10	q0.20													0.538272	0.54702	0.548503	0.55207	0.563336	0.348214	0.746353	0.750369	0.766751	0.800771	0.559243	0.331222	0.790771	0.818971	0.779772	0.615519	0.557567	0.472666
10	q0.50																		0.517074	0.67689	0.679722	0.665837	0.671832	0.722951	0.772327	0.737935	0.774921	0.792136	0.830769	0.688118	0.556092
20	q0.0							0.155087	0.133453	0.123568	0.101951	0.0671284	0.0363233	0.598542	0.512955	0.43211	0.334289	0.259209	0.1636	0.826462	0.716474	0.633283	0.541947	0.457835	0.382403	0.858622	0.762611	0.700201	0.587766	0.54245	0.505279
20	q0.01							0.154899	0.134652	0.123431	0.101968	0.067214	0.0363403	0.573253	0.594352	0.503402	0.34855	0.256628	0.155623	0.80486	0.742031	0.653796	0.55936	0.447243	0.368795	0.875649	0.766382	0.711832	0.600385	0.530769	0.475281
20	q0.02							0.155276	0.134618	0.128442	0.101814	0.067214	0.0362891	0.575046	0.573437	0.57089	0.384599	0.275884	0.155589	0.806687	0.772415	0.674124	0.541981	0.442031	0.358086	0.858388	0.770421	0.691939	0.626998	0.501776	0.473605
20	q0.05							0.15531	0.133282	0.123345	0.101831	0.0671284	0.0363403	0.548172	0.566146	0.573793	0.531523	0.322222	0.18061	0.79819	0.791956	0.769935	0.624351	0.472348	0.344746	0.856913	0.789576	0.675767	0.655204	0.53273	0.448684
20	q0.10							0.15507	0.133316	0.123516	0.101934	0.0671798	0.0363403	0.537924	0.535441	0.546518	0.552571	0.523127	0.222256	0.768058	0.780409	0.789023	0.683794	0.522909	0.398173	0.855321	0.79995	0.780124	0.681012	0.591704	0.512284
20	q0.20							0.155122	0.134755	0.127912	0.102225	0.0671284	0.0362891	0.502289	0.506474	0.509758	0.51734	0.536674	0.469767	0.742084	0.750265	0.79021	0.786911	0.676202	0.442802	0.831155	0.848735	0.802614	0.660349	0.612301	0.558421
20	q0.50							0.155139	0.134635	0.123585	0.101916	0.0670771	0.0363062	0.420553	0.421907	0.418334	0.426178	0.437673	0.45515	0.653118	0.67728	0.682479	0.696477	0.732072	0.767748	0.76717	0.82519	0.783597	0.858019	0.749858	0.63092
50	q0.0				0.0150115	0.0107759	0.00947231	0.143674	0.124367	0.118301	0.102966	0.0856544	0.0585386	0.500587	0.448383	0.423915	0.378549	0.330233	0.243489	0.759343	0.693347	0.666885	0.606519	0.554533	0.477376	0.824351	0.75217	0.725943	0.665108	0.619625	0.552254
50	q0.01				0.0155944	0.0106322	0.00949234	0.12465	0.123276	0.118301	0.103385	0.0853528	0.0598291	0.493229	0.494838	0.48966	0.393967	0.334037	0.230954	0.756595	0.754449	0.69095	0.619775	0.556025	0.453109	0.824233	0.760483	0.73278	0.671929	0.614245	0.538244
50	q0.02				0.0158651	0.0107759	0.00963252	0.129744	0.128218	0.121499	0.110536	0.0910508	0.0600134	0.484079	0.464907	0.491487	0.422742	0.345517	0.232831	0.754852	0.759444	0.75279	0.642316	0.566415	0.434523	0.824568	0.76598	0.740406	0.682035	0.622524	0.52363
50	q0.05				0.0157193	0.0106322	0.00953239	0.121081	0.11764	0.120309	0.114837	0.103454	0.067823	0.468243	0.467505	0.474878	0.481733	0.407759	0.262846	0.688922	0.692861	0.755354	0.673722	0.617848	0.464589	0.822356	0.822222	0.75998	0.701106	0.6394	0.500117
50	q0.10				0.0154695	0.0107759	0.00955242	0.114871	0.113987	0.110049	0.110825	0.114168	0.0731102	0.445831	0.448145	0.424924	0.45861	0.470773	0.354835	0.732613	0.743992	0.747092	0.753729	0.659377	0.558455	0.821284	0.82358	0.815921	0.737372	0.681766	0.548299
50	q0.20				0.0150115	0.0107348	0.00955242	0.105069	0.104634	0.101519	0.105574	0.105159	0.0899637	0.41647	0.417308	0.419211	0.425557	0.432158	0.443835	0.712634	0.703604	0.714259	0.733283	0.69214	0.631339	0.808446	0.822306	0.823127	0.745768	0.730535	0.675616
50	q0.50				0.0153029	0.0107348	0.00957244	0.0896281	0.0895387	0.0874251	0.084997	0.0857471	0.0861222						0.368807	0.657298	0.641958	0.640388	0.647031	0.644664	0.693013	0.757807	0.772265	0.741287	0.749941	0.75812	0.754349
100	q0.0	0.0127379	0.011706	0.0120889	0.0114237	0.010376	0.00920997	0.0798056	0.0777107	0.0755824	0.0684431	0.0359477	0.0327468	0.347662	0.342266	0.332998	0.315318	0.12735	0.100721	0.647629	0.61753	0.631792	0.607659	0.278163	0.234222	0.684867	0.677225	0.678163		0.346204	0.324602
100	q0.01	0.0128055	0.0116552	0.0121227	0.011542	0.0103422	0.00917617	0.0763389	0.0771409	0.0776437	0.0744428	0.063935	0.0319256	0.34674	0.342685	0.340439	0.326747	0.297536	0.0897939	0.648819	0.648936	0.639534	0.623731	0.255338	0.226311	0.683744	0.653779	0.681599	0.653947	0.352137	0.307223
100	q0.02	0.0127717	0.0115538	0.0121566	0.0114406	0.010376	0.00920997	0.0767438	0.0758528	0.07334	0.0752807	0.0675716	0.0312385	0.338981	0.341847	0.340875	0.331423	0.308999	0.107374	0.658036	0.650712	0.643489	0.630283	0.383828	0.19814	0.68361	0.681146	0.662745	0.658421	0.351098	0.317848
100	q0.05	0.0126364	0.0116552	0.0121227	0.011542	0.0103929	0.00812843	0.0717419	0.0720598	0.0711346	0.0716851	0.0659623	0.0555639	0.329727	0.326274	0.322474	0.319055	0.309452	0.272516	0.660047	0.658488	0.65336	0.643053	0.62906	0.207575	0.694721	0.682135	0.662913	0.668896	0.32906	0.270571
100	q0.10	0.0127886	0.0115707	0.0120551	0.0115927	0.0104267	0.00919307	0.0659747	0.0674762	0.0685377	0.0653866	0.0625273	0.0522345	0.307213	0.309229	0.305835	0.299958	0.290822	0.267387	0.64053	0.646819	0.65507	0.647461	0.637942	0.597754	0.71944	0.692207	0.679789	0.673823	0.66675	0.627015
100	q0.20	0.0127041	0.0116214	0.0120889	0.0114237	0.0103929	0.00822983	0.0579224	0.0585437	0.0565646	0.0565646	0.0554616	0.0527523	0.282113	0.281379	0.28099	0.277201	0.269063	0.248448	0.591946	0.596275	0.596707	0.595738	0.601142	0.577526	0.772817		0.724334	0.699732
100	q0.50	0.0126026	0.0116552	0.0121227	0.011373	0.0102408	0.00920997	0.0437112	0.0432542	0.041588	0.0415386	0.0414355	0.0376354					0.213446	0.206687	0.528067	0.529387	0.533864	0.528624	0.527827	0.501702	0.66101	0.666739	0.66995	0.67724	0.657528	0.620765
200	q0.0	0.00767555	0.00742417	0.00792693	0.00811128	0.00683761	0.00542986	0.0227753	0.0235127	0.0220546	0.021887	0.0203117	0.0178146	0.100134	0.0997486	0.0962125	0.0982738	0.0968996	0.0912351	0.196145	0.0982068	0.192274	0.189258	0.134791	0.147947	0.393682	0.407977	0.403687	0.395944	0.371895	0.340791
200	q0.01	0.00799397	0.00737389	0.0078599	0.00819507	0.00708899	0.00646891	0.0215854	0.0219373	0.0226412	0.0218368	0.0216859	0.0182839	0.107257	0.104441	0.103318	0.0992961	0.0951902	0.092425	0.206167	0.206368	0.205279	0.200184	0.198575	0.18237	0.413759	0.40486	0.379487	0.396313	0.379822	0.307609
200	q0.02	0.00791017	0.00816156	0.00809452	0.00797721	0.00680409	0.00548014	0.020295	0.0222222	0.0214178	0.0206804	0.0201609	0.0182839	0.108916	0.10605	0.105614	0.101676	0.0974862	0.0888889	0.203117	0.202748	0.203989	0.198626	0.18909	0.202128	0.120446	0.403234	0.405933	0.386543	0.373756	0.335294
200	q0.05	0.00754148	0.00740741	0.00816156	0.00831238	0.0066365	0.00542986	0.0222334	0.0189925	0.0202046	0.0207474	0.0173833	0.0188202	0.105732	0.105916	0.106921	0.0672365	0.097218	0.0912686	0.253997	0.246003	0.239903	0.230635	0.228859	0.201877	0.392056	0.391956	0.386476	0.375985	0.353528	0.30367
200	q0.10	0.00750796	0.00807776	0.00851349	0.00765879	0.00690464	0.00558069	0.0198507	0.0193353	0.0200352	0.0185968	0.0183145	0.0169852	0.105476	0.0507002	0.101459	0.100737	0.0955086	0.0803922	0.300871	0.305966	0.295626	0.0987766	0.28485	0.091453	0.324116	0.325708	0.318669	0.314061	0.305648	0.298559
200	q0.20	0.00794369	0.007575	0.00780962	0.00760851	0.00698844	0.00616725	0.0192047	0.0188832	0.0183388	0.0174905	0.0178409	0.019389	0.0646208	0.0650778	0.0647069	0.0619735	0.0660096	0.0660782	0.239509	0.237658	0.226058	0.0892305	0.221311	0.0524409	0.112162	0.112783	0.135917	0.443734	0.361818	0.261483
200	q0.50	0.0047475	0.00568772	0.00582858	0.0045004	0.00564291	0.00498045	0.018927	0.0190339	0.0185664	0.0175128	0.0194657	0.016362	0.0636232	0.0636467	0.0613457	0.0632699	0.0594688	0.0534659	0.204653	0.205796	0.204833	0.20395	0.178804	0.170036	0.298786	0.299786	0.299951	0.297542	0.279304	0.261867
[truncated: 974 more columns]
