# Supplementary material for: An error correction strategy for image reconstruction by DNA sequencing microscopy
Source: Nat Comput Sci. 2024 Jan 22;4(2):119–27. doi: 10.1038/s43588-023-00589-x (PMC10899105; doi:10.1038/s43588-023-00589-x)
Supplement: Supplementary file 11 — Numerical source data. [file 43588_2023_589_MOESM11_ESM.xlsx]

## Sheet: Sheet1
sMLE Procrustes disparity fused nodes simulations	Amplitude	0.01	0.01	0.01	0.01	0.01	0.01	0.1	0.1	0.1	0.1	0.1	0.1	1	1	1	1	1	1	10	10	10	10	10	10	100	100	100	100	100	100
	Fraction errors	0	0.01	0.02	0.05	0.1	0.2	0	0.01	0.02	0.05	0.1	0.2	0	0.01	0.02	0.05	0.1	0.2	0	0.01	0.02	0.05	0.1	0.2	0	0.01	0.02	0.05	0.1	0.2
Spread	Quantile cutoff
10	q0.0													0.874672	0.429552	0.827421	0.618484	0.749046	0.735181	0.188993	0.949227	0.658439	0.89421	0.70759	0.762791	0.207	0.638555	0.626346	0.70523	0.659879	0.614175
10	q0.01													0.870258	0.805709	0.755612	0.655957	0.696035	0.736304	0.628013	0.494511	0.388821	0.675098	0.883615	0.756409	0.231068	0.400598	0.552312	0.824107	0.896412	0.647515
10	q0.02													0.219985	0.494783	0.533451	0.6827	0.693919	0.730641	0.540527	0.220847	0.540758	0.345232	0.851517	0.844606	0.214502	0.230879	0.338558	0.855298	0.686943	0.621563
10	q0.05													0.212239	0.338922	0.594583	0.133269	0.488911	0.617169	0.208509	0.212496	0.638895	0.519278	0.472171	0.75885	0.228633	0.132314	0.489886	0.498137	0.353561	0.559705
10	q0.1													0.336128	0.346854	0.615408	0.145875	0.363669	0.564749	0.208911	0.219787	0.190693	0.579933	0.257202	0.655287	0.239535	0.247062	0.201226	0.286988	0.276328	0.663583
10	q0.2													0.743034	0.976528	0.568062	0.145884	0.38038	0.688165	0.242357	0.215564	0.264485	0.262696	0.285452	0.281015	0.282562	0.299025	0.294633	0.528878	0.306798	0.288013
20	q0.0							0.0386155	0.53263	0.75628	0.876542	0.603674	0.613289	0.0581066	0.56936	0.539538	0.455971	0.714953	0.695517	0.0198216	0.572619	0.687882	0.539469	0.654589	0.650399	0.0939156	0.363797	0.534095	0.669216	0.553356	0.801735
20	q0.01							0.0382367	0.546473	0.759271	0.876485	0.603267	0.613247	0.229653	0.252326	0.0532506	0.546103	0.576606	0.581263	0.0642433	0.353851	0.308577	0.411346	0.557976	0.662012	0.0509218	0.0331541	0.0110993	0.621882	0.361499	0.54198
20	q0.02							0.0384206	0.532921	0.758413	0.876489	0.603483	0.613273	0.231734	0.140705	0.205683	0.37697	0.679924	0.604198	0.105335	0.0147932	0.0186156	0.426057	0.592182	0.697382	0.192398	0.00446476	0.0130048	0.230118	0.384844	0.422095
20	q0.05							0.0387478	0.532777	0.756735	0.876483	0.603551	0.613402	0.163977	0.141113	0.20642	0.0809348	0.199471	0.520973	0.0301565	0.250746	0.13117	0.185064	0.0681845	0.521082	0.0790595	0.090003	0.0251289	0.138315	0.301807	0.51767
20	q0.1							0.0381588	0.534887	0.756174	0.876497	0.603466	0.61331	0.181046	0.173279	0.148948	0.199299	0.149564	0.167268	0.258413	0.0293213	0.14534	0.285028	0.262122	0.0127172	0.142957	0.0930608	0.0978545	0.1599	0.175263	0.0926082
20	q0.2							0.0380657	0.534923	0.756206	0.876375	0.603496	0.613506	0.0496366	0.16449	0.344909	0.112264	0.208701	0.141113	0.0675863	0.156267	0.0385826	0.242536	0.172425	0.0538325	0.322977	0.286795	0.22024	0.0381033	0.317964	0.0369983
50	q0.0							0.0164801	0.13004	0.324328	0.0904803	0.446975	0.553203	0.00582399	0.0104221	0.291186	0.22806	0.529493	0.565293	0.00514517	0.00756454	0.327053	0.262318	0.51426	0.530162	0.00507889	0.144938	0.333348	0.229063	0.494198	0.567969
50	q0.01							0.106074	0.116062	0.135574	0.0436194	0.360546	0.502242	0.00622388	0.0108693	0.11953	0.216162	0.420592	0.345016	0.00596755	0.00875407	0.0165711	0.206999	0.191969	0.229946	0.00599484	0.015025	0.0188202	0.201558	0.347943	0.237394
50	q0.02							0.104874	0.112119	0.133685	0.143586	0.0539495	0.453181	0.00675338	0.0113688	0.0193003	0.0320761	0.159721	0.346674	0.00683067	0.00956622	0.0173537	0.204319	0.0590331	0.185516	0.00735596	0.0164788	0.0198297	0.198732	0.248655	0.0659054
50	q0.05							0.181483	0.114167	0.128336	0.145659	0.16409	0.367649	0.0083611	0.0127618	0.0210458	0.209975	0.226978	0.0191994	0.180734	0.0111845	0.0190837	0.199864	0.227345	0.0225782	0.171338	0.0209288	0.0238986	0.191027	0.0534844	0.0364776
50	q0.1							0.118749	0.127539	0.137572	0.204175	0.164119	0.277177	0.0105869	0.0148076	0.0233175	0.207838	0.231462	0.106653	0.0105943	0.18336	0.0212378	0.203333	0.228997	0.191473	0.01348	0.181462	0.181923	0.1898	0.212049	0.0273133
50	q0.2							0.114773	0.133555	0.14261	0.20734	0.222461	0.24852	0.0167552	0.0199568	0.0283912	0.0403452	0.228147	0.18323	0.174854	0.175856	0.1905	0.201295	0.226479	0.18571	0.0195533	0.0311749	0.192319	0.201316	0.217613	0.221699
100	q0.0	0.444395	0.449791	0.462874	0.46477	0.505702	0.54223	0.0391197	0.043735	0.0452934	0.0570061	0.0692946	0.441887	0.0127812	0.0161596	0.0193315	0.0317398	0.0510694	0.430243	0.0105568	0.0127743	0.0152273	0.0253831	0.0416633	0.448283	0.0110243	0.014442	0.0159936	0.0268921	0.105945	0.479085
100	q0.01	0.444377	0.449777	0.462872	0.464766	0.505537	0.542219	0.0420445	0.0489784	0.051841	0.0678942	0.0796267	0.135341	0.0150618	0.0205082	0.0260687	0.0433613	0.062657	0.0955124	0.0131004	0.0187578	0.0214474	0.036646	0.0547507	0.348466	0.0136149	0.0175024	0.0235227	0.0393464	0.0582346	0.416459
100	q0.02	0.444276	0.450163	0.462873	0.464817	0.505764	0.542241	0.0446662	0.0518346	0.0540153	0.0704611	0.0847461	0.139768	0.0170622	0.0226418	0.028299	0.0460156	0.0703567	0.103932	0.0159131	0.0217331	0.0239768	0.0386527	0.0638973	0.107285	0.0163557	0.0202914	0.0264038	0.042526	0.0740869	0.391353
100	q0.05	0.444411	0.449781	0.462872	0.464832	0.505737	0.542237	0.0514261	0.0578597	0.0613201	0.0776819	0.0940953	0.153735	0.0238436	0.0294827	0.0352178	0.0526216	0.0787429	0.125779	0.0230787	0.0291657	0.0315278	0.0471215	0.0717431	0.12372	0.024428	0.0284776	0.0344089	0.0511958	0.0829822	0.128568
100	q0.1	0.444372	0.450108	0.462797	0.46475	0.50562	0.542241	0.0626755	0.0681858	0.072314	0.0892556	0.104043	0.164927	0.0348592	0.040559	0.0468305	0.0640425	0.0892961	0.136541	0.0348803	0.0411034	0.0438372	0.0596039	0.0851515	0.141704	0.0379329	0.0421031	0.0475296	0.0640258	0.19748	0.143945
100	q0.2	0.444547	0.450087	0.462873	0.464841	0.505674	0.542271	0.145345	0.156922	0.114717	0.148178	0.177494	0.292136	0.167547	0.174599	0.168013	0.194472	0.219373	0.280153	0.159798	0.159807	0.16652	0.178526	0.213982	0.271094	0.188158	0.231404	0.193795	0.216169	0.261257	0.316636
200	q0.0	0.651107	0.649639	0.656974	0.662162	0.673492	0.716919	0.27795	0.271401	0.281027	0.286044	0.30031	0.306601	0.0365156	0.0383953	0.0426032	0.0502023	0.0667196	0.115073	0.031218	0.0341772	0.0382927	0.14501	0.166366	0.132235	0.0362229	0.0416432	0.0440107	0.0628174	0.0823335
200	q0.01	0.650077	0.648894	0.657036	0.658153	0.673541	0.717051	0.277299	0.271993	0.278077	0.304753	0.322618	0.291221	0.0591208	0.0629389	0.0633946	0.0727568	0.0966974	0.0880104	0.0497229	0.0518028	0.0592803	0.0638875	0.17462	0.114619	0.0546559	0.0596899	0.0627663	0.0801209	0.0999056	0.145222
200	q0.02	0.651529	0.651032	0.656747	0.661603	0.674036	0.717949	0.285608	0.288768	0.274531	0.305255	0.334406	0.28719	0.076311	0.0797978	0.0811445	0.0899884	0.115132	0.0762882	0.068918	0.0705944	0.0777077	0.0830553	0.10763	0.098945	0.0744317	0.0799855	0.0823063	0.100026	0.118175	0.144895
200	q0.05	0.648495	0.650423	0.656764	0.660711	0.673271	0.717986	0.293278	0.289175	0.297387	0.324118	0.349965	0.282143	0.12558	0.125797	0.12973	0.13899	0.151242	0.0615324	0.117315	0.120447	0.126935	0.132462	0.155209	0.0545215	0.214173	0.218579	0.219148	0.232093	0.24179	0.201448
200	q0.1	0.650645	0.651793	0.65605	0.662531	0.674609	0.728969	0.324293	0.322847	0.319819	0.344623	0.365535	0.238907	0.340948	0.343098	0.343578	0.3555	0.370198	0.216481	0.368411	0.36471	0.370851	0.371351	0.391138	0.170598	0.396709	0.40019	0.400459	0.413961	0.4289	0.320173
200	q0.2	0.649054	0.649291	0.656721	0.663632	0.671737	0.717607	0.441947	0.442088	0.442648	0.46312	0.486058	0.295855	0.472673	0.475781	0.477545	0.492727	0.512174	0.30707	0.525758	0.5269	0.532008	0.543664	0.563642	0.281832	0.533355	0.534018	0.534798	0.548956	0.551655	0.413764
