# Supplementary material for: An error correction strategy for image reconstruction by DNA sequencing microscopy
Source: Nat Comput Sci. 2024 Jan 22;4(2):119–27. doi: 10.1038/s43588-023-00589-x (PMC10899105; doi:10.1038/s43588-023-00589-x)
Supplement: Supplementary file 12 — Numerical source data. [file 43588_2023_589_MOESM12_ESM.xlsx]

## Sheet: Sheet1
sMLE KNN overlap fused nodes simulations	Amplitude	0.01	0.01	0.01	0.01	0.01	0.01	0.1	0.1	0.1	0.1	0.1	0.1	1	1	1	1	1	1	10	10	10	10	10	10	100	100	100	100	100	100
	Fraction errors	0	0.01	0.02	0.05	0.1	0.2	0	0.01	0.02	0.05	0.1	0.2	0	0.01	0.02	0.05	0.1	0.2	0	0.01	0.02	0.05	0.1	0.2	0	0.01	0.02	0.05	0.1	0.2
Spread	Quantile cutoff	Column1	Column2	Column3	Column4	Column5	Column6	Column7	Column8	Column9	Column10	Column11	Column12	Column13	Column14	Column15	Column16	Column17	Column18	Column19	Column20	Column21	Column22	Column23	Column24	Column25	Column26	Column27	Column28	Column29	Column30	Column31	Column32	Column33	Column34	Column35	Column36	Column37	Column38	Column39	Column40	Column41	Column42	Column43	Column44	Column45	Column46	Column47	Column48
10	q0.0													0.62253	0.57242	0.538666	0.442531	0.330086	0.22198	0.812318	0.720785	0.670949	0.595738	0.489001	0.374953	0.819407	0.771181	0.731336	0.583484	0.503484	0.391434
10	q0.01													0.60989	0.601584	0.591045	0.428881	0.337657	0.221961	0.776504	0.788378	0.794246	0.662181	0.552157	0.385419	0.817982	0.82188	0.763984	0.670224	0.550287	0.407523
10	q0.02													0.620484	0.618448	0.604994	0.433316	0.336986	0.221514	0.782772	0.797608	0.791131	0.756398	0.58497	0.392868	0.81815	0.812616	0.817873	0.73201	0.602099	0.447244
10	q0.05													0.597418	0.599023	0.588911	0.58623	0.558025	0.348012	0.777878	0.768991	0.763426	0.766314	0.74884	0.460056	0.814413	0.804261	0.813167	0.801959	0.745576	0.467691
10	q0.1													0.558059	0.556432	0.560528	0.552089	0.549722	0.48481	0.744562	0.740408	0.748701	0.738627	0.736967	0.696145	0.782085	0.786845	0.781654	0.773722	0.758578	0.718566
10	q0.2													0.497812	0.494786	0.50072	0.500791	0.496339	0.46169	0.675432	0.674735	0.677414	0.677391	0.672365	0.67473	0.724887	0.729796	0.717204	0.72187	0.69888	0.693166
20	q0.0							0.155019	0.139714	0.137071	0.110842	0.101251	0.0669137	0.590866	0.564831	0.521232	0.4843	0.380824	0.281304	0.826127	0.746353	0.703918	0.621724	0.531975	0.396704	0.831808	0.801263	0.733638	0.653931	0.529011	0.439702
20	q0.01							0.155293	0.136515	0.137486	0.109823	0.101466	0.0669326	0.574627	0.575088	0.592993	0.524863	0.397354	0.326486	0.821166	0.76766	0.733079	0.528332	0.538061	0.439409	0.874057	0.849857	0.861691	0.408404	0.602752	0.470128
20	q0.02							0.155087	0.139749	0.13688	0.10977	0.10143	0.0669137	0.590799	0.580832	0.584006	0.558591	0.43239	0.354523	0.7849	0.820482	0.817331	0.626845	0.631631	0.451406	0.830434	0.867964	0.860709	0.796442	0.657405	0.474686
20	q0.05							0.155104	0.139818	0.137348	0.10991	0.101233	0.0666667	0.550813	0.552956	0.560718	0.565017	0.552245	0.425992	0.803117	0.787957	0.772345	0.779565	0.773132	0.528942	0.841797	0.840424	0.852382	0.839563	0.784723	0.604254
20	q0.1							0.155344	0.139474	0.137105	0.10977	0.101305	0.0662107	0.525473	0.530301	0.515241	0.534485	0.522554	0.622533	0.751265	0.760502	0.741085	0.74569	0.738485	0.812787	0.788537	0.803116	0.791199	0.796099	0.762036	0.80298
20	q0.2							0.155379	0.139628	0.137036	0.109664	0.101377	0.0666857	0.448215	0.435826	0.437455	0.458368	0.449502	0.624022	0.658874	0.661226	0.67105	0.662748	0.650648	0.830307	0.706586	0.719168	0.693425	0.718054	0.696075	0.85838
50	q0.0							0.143674	0.122924	0.123382	0.130291	0.105636	0.0890875	0.502179	0.49141	0.448506	0.416551	0.372021	0.307486	0.759108	0.748257	0.684218	0.632809	0.528676	0.478212	0.824384	0.742159	0.728561	0.676824	0.625015	0.493296
50	q0.01							0.125775	0.125602	0.121858	0.134416	0.115974	0.0960978	0.49385	0.49557	0.447119	0.454395	0.391303	0.327823	0.746355	0.743237	0.747736	0.6876	0.604393	0.512735	0.813105	0.803587	0.799408	0.731202	0.666261	0.528668
50	q0.02							0.126194	0.1238	0.1224	0.119017	0.127953	0.0996107	0.486643	0.486491	0.487213	0.486105	0.410849	0.357196	0.735428	0.721526	0.737412	0.687875	0.682597	0.545097	0.800184	0.788937	0.792672	0.729346	0.690447	0.622653
50	q0.05							0.126913	0.118979	0.121266	0.118944	0.114634	0.113908	0.467806	0.467121	0.465651	0.453381	0.438194	0.449931	0.688168	0.707462	0.709046	0.678594	0.642639	0.65122	0.754349	0.755157	0.75718	0.720701	0.711335	0.673018
50	q0.1							0.114604	0.112926	0.113408	0.118631	0.1086	0.131232	0.434339	0.435051	0.439232	0.423563	0.417271	0.461992	0.682554	0.659997	0.679089	0.655409	0.623833	0.65957	0.724082	0.706913	0.696844	0.677357	0.650066	0.68442
50	q0.2							0.0976358	0.095787	0.100491	0.102425	0.0983329	0.141286	0.365695	0.369176	0.369857	0.370852	0.361348	0.505713	0.604475	0.60475	0.608158	0.59682	0.570539	0.687896	0.669046	0.65855	0.637675	0.621294	0.599435	0.679423
100	q0.0	0.012721	0.0125478	0.0121072	0.0128232	0.011906	0.0108855	0.0804089	0.0783055	0.0789033	0.0734554	0.0686778	0.0338547	0.347629	0.342328	0.34012	0.324121	0.297768	0.115959	0.647411	0.634849	0.634171	0.616619	0.581618	0.251899	0.646724	0.672798	0.672218	0.653571	0.606598	0.268231
100	q0.01	0.0126533	0.0125818	0.0121072	0.0128232	0.0120306	0.0111299	0.0765879	0.0776655	0.0765	0.0768583	0.0726471	0.0620298	0.342936	0.339768	0.340933	0.329965	0.310258	0.263706	0.614966	0.62033	0.610578	0.622807	0.59192	0.307058	0.671007	0.654304	0.665685	0.670637	0.612913	0.300624
100	q0.02	0.0125518	0.0124458	0.0121072	0.0129273	0.0119416	0.0109043	0.0751466	0.0751053	0.0751121	0.0772192	0.074129	0.0648045	0.339987	0.33714	0.336651	0.332938	0.313646	0.270615	0.588436	0.590989	0.584277	0.613595	0.587722	0.519721	0.660751	0.622907	0.652145	0.629114	0.671271	0.329014
100	q0.05	0.0127717	0.0126498	0.0120902	0.0127191	0.0118882	0.0109231	0.0710742	0.0704733	0.0698654	0.070293	0.0691541	0.0679888	0.325658	0.323631	0.318135	0.317797	0.308265	0.278492	0.556913	0.546774	0.52025	0.537802	0.553427	0.533575	0.607357	0.603099	0.608496	0.619008	0.639781	0.630904
100	q0.1	0.0127717	0.0125138	0.0120731	0.0129099	0.0119772	0.0109607	0.0614044	0.0618831	0.0633663	0.0650339	0.0637735	0.0639106	0.294168	0.29269	0.281696	0.290728	0.281168	0.263408	0.50129	0.493482	0.472083	0.467148	0.498227	0.430931	0.547629	0.522537	0.536075	0.565919	0.416159	0.594471
100	q0.2	0.0126195	0.0124288	0.0121072	0.0127711	0.0120306	0.0109795	0.0427853	0.0440458	0.0445121	0.0419696	0.0398871	0.0309311	0.150025	0.148172	0.14931	0.142734	0.13381	0.115698	0.243154	0.245831	0.237065	0.24649	0.246326	0.23406	0.323479	0.328179	0.327714	0.320925	0.382747	0.315778
200	q0.0	0.00804424	0.00791646	0.00842854	0.007923	0.00788568	0.00750466	0.0243674	0.0228903	0.0210375	0.0216894	0.0222634	0.020838	0.0997151	0.101684	0.0964204	0.0970181	0.0855076	0.073594	0.195308	0.19776	0.195837	0.0889576	0.1077	0.177356	0.408044	0.392488	0.404468	0.398574	0.385852
200	q0.01	0.00792693	0.00803436	0.00820851	0.00838704	0.00762106	0.00763501	0.0211664	0.0223682	0.02273	0.0218097	0.0208344	0.0211813	0.107676	0.110477	0.109537	0.108	0.0987739	0.0892588	0.221786	0.223463	0.217517	0.217496	0.0768104	0.18053	0.363281	0.358986	0.349852	0.358821	0.327159	0.309725
200	q0.02	0.00770907	0.00769749	0.00864856	0.00809487	0.00758578	0.00756052	0.020781	0.0211555	0.0212237	0.020727	0.0214519	0.0211897	0.112703	0.11302	0.108065	0.10788	0.105248	0.0949449	0.226898	0.230857	0.225336	0.236607	0.220782	0.168434	0.265594	0.262708	0.266785	0.268076	0.249378	0.240213
200	q0.05	0.008061	0.00761327	0.00832699	0.0081808	0.00790333	0.0075419	0.0211161	0.0187974	0.020242	0.0198161	0.019282	0.0199941	0.0988269	0.106148	0.0992976	0.0926699	0.103237	0.108968	0.23568	0.225602	0.236558	0.219507	0.235583	0.249554	0.27451	0.254691	0.280342	0.274263	0.258164	0.230344
200	q0.1	0.00745768	0.00749537	0.00831006	0.00783707	0.00749757	0.0075419	0.0191721	0.0195216	0.0192435	0.0191802	0.0198112	0.0223464	0.0558572	0.0565942	0.057358	0.0556157	0.0556937	0.0665632	0.126261	0.126545	0.125176	0.12242	0.110858	0.145582	0.156142	0.163247	0.157942	0.171866	0.180612	0.166149
200	q0.2	0.00796045	0.00800067	0.00834391	0.00749334	0.00737408	0.00787709	0.0206972	0.0201785	0.0195312	0.018888	0.0198112	0.0262337	0.0537624	0.0546572	0.0533469	0.0526252	0.050172	0.0670391	0.105363	0.102611	0.103698	0.0981696	0.102002	0.129725	0.145902	0.145528	0.149581	0.144986	0.136597	0.159916
[truncated: 974 more columns]
