# Supplementary material for: An error correction strategy for image reconstruction by DNA sequencing microscopy
Source: Nat Comput Sci. 2024 Jan 22;4(2):119–27. doi: 10.1038/s43588-023-00589-x (PMC10899105; doi:10.1038/s43588-023-00589-x)
Supplement: Supplementary file 13 — Numerical source data. [file 43588_2023_589_MOESM13_ESM.xlsx]

## Sheet: 8A, 8B and 8C
Spread	Amplitude	Fraction errors	Quantile cutoff	Average jaccard across simulation
10	1	0.01	q0.01	0.980065
10	1	0.02	q0.01	0.976489
10	10	0.01	q0.01	0.979393
10	10	0.02	q0.01	0.964218
10	10	0.05	q0.01	0.953799
10	10	0.1	q0.01	0.922343
10	10	0.2	q0.01	0.850457
10	100	0.01	q0.01	0.981798
10	100	0.02	q0.01	0.974857
10	100	0.05	q0.01	0.948959
10	100	0.1	q0.01	0.918023
10	100	0.2	q0.01	0.835515
20	1	0.01	q0.01	0.970044
20	1	0.02	q0.01	0.972703
20	1	0.05	q0.01	0.959593
20	1	0.1	q0.01	0.914866
20	1	0.2	q0.01	0.825918
20	10	0.01	q0.01	0.986548
20	10	0.02	q0.01	0.97556
20	10	0.05	q0.01	0.960515
20	10	0.1	q0.01	0.91505
20	10	0.2	q0.01	0.835506
20	100	0.01	q0.01	0.98329
20	100	0.02	q0.01	0.975597
20	100	0.05	q0.01	0.953575
20	100	0.1	q0.01	0.909719
20	100	0.2	q0.01	0.83109
50	0.1	0.01	q0.01	0.967943
50	0.1	0.02	q0.01	0.96554
50	0.1	0.05	q0.01	0.955646
50	0.1	0.1	q0.01	0.914782
50	0.1	0.2	q0.01	0.836769
50	1	0.01	q0.01	0.921401
50	1	0.02	q0.01	0.930721
50	1	0.05	q0.01	0.948052
50	1	0.1	q0.01	0.903581
50	1	0.2	q0.01	0.828037
50	10	0.01	q0.01	0.854877
50	10	0.02	q0.01	0.883221
50	10	0.05	q0.01	0.937675
50	10	0.1	q0.01	0.916183
50	10	0.2	q0.01	0.835876
50	100	0.01	q0.01	0.903309
50	100	0.02	q0.01	0.862319
50	100	0.05	q0.01	0.854118
50	100	0.1	q0.01	0.898855
50	100	0.2	q0.01	0.83457
100	0.1	0.01	q0.01	0.826033
100	0.1	0.02	q0.01	0.812763
100	0.1	0.05	q0.01	0.801516
100	0.1	0.1	q0.01	0.801728
100	0.1	0.2	q0.01	0.762233
100	1	0.01	q0.01	0.830136
100	1	0.02	q0.01	0.756641
100	1	0.05	q0.01	0.826434
100	1	0.1	q0.01	0.827515
100	1	0.2	q0.01	0.793316
100	10	0.01	q0.01	0.661233
100	10	0.02	q0.01	0.664916
100	10	0.05	q0.01	0.76636
100	10	0.1	q0.01	0.778449
100	10	0.2	q0.01	0.769357
100	100	0.01	q0.01	0.641845
100	100	0.02	q0.01	0.638053
100	100	0.05	q0.01	0.680702
100	100	0.1	q0.01	0.682644
100	100	0.2	q0.01	0.66021
200	0.1	0.01	q0.01	0.595775
200	0.1	0.02	q0.01	0.595144
200	0.1	0.05	q0.01	0.60117
200	0.1	0.1	q0.01	0.589473
200	0.1	0.2	q0.01	0.517707
200	1	0.01	q0.01	0.525037
200	1	0.02	q0.01	0.555863
200	1	0.05	q0.01	0.580874
200	1	0.1	q0.01	0.594509
200	1	0.2	q0.01	0.578371
200	10	0.01	q0.01	0.524029
200	10	0.02	q0.01	0.517765
200	10	0.05	q0.01	0.527777
200	10	0.1	q0.01	0.518654
200	10	0.2	q0.01	0.485526
200	100	0.02	q0.01	0.495232
200	100	0.1	q0.01	0.475861
200	100	0.2	q0.01	0.450385
10	1	0.01	q0.02	0.967075
10	1	0.02	q0.02	0.968299
10	10	0.01	q0.02	0.968869
10	10	0.02	q0.02	0.952667
10	10	0.05	q0.02	0.951785
10	10	0.1	q0.02	0.914448
10	10	0.2	q0.02	0.848064
10	100	0.01	q0.02	0.972788
10	100	0.02	q0.02	0.959312
10	100	0.05	q0.02	0.945057
10	100	0.1	q0.02	0.907822
10	100	0.2	q0.02	0.828729
20	1	0.01	q0.02	0.965361
20	1	0.02	q0.02	0.960064
20	1	0.05	q0.02	0.955814
20	1	0.1	q0.02	0.910447
20	1	0.2	q0.02	0.825844
20	10	0.01	q0.02	0.978227
20	10	0.02	q0.02	0.968807
20	10	0.05	q0.02	0.953127
20	10	0.1	q0.02	0.906614
20	10	0.2	q0.02	0.823111
20	100	0.01	q0.02	0.972397
20	100	0.02	q0.02	0.960004
20	100	0.05	q0.02	0.951323
20	100	0.1	q0.02	0.909599
20	100	0.2	q0.02	0.823738
50	0.1	0.01	q0.02	0.960525
50	0.1	0.02	q0.02	0.943576
50	0.1	0.05	q0.02	0.936575
50	0.1	0.1	q0.02	0.899798
50	0.1	0.2	q0.02	0.812278
50	1	0.01	q0.02	0.913725
50	1	0.02	q0.02	0.923247
50	1	0.05	q0.02	0.893308
50	1	0.1	q0.02	0.900867
50	1	0.2	q0.02	0.823673
50	10	0.01	q0.02	0.845569
50	10	0.02	q0.02	0.873903
50	10	0.05	q0.02	0.874422
50	10	0.1	q0.02	0.890299
50	10	0.2	q0.02	0.8314
50	100	0.01	q0.02	0.874814
50	100	0.02	q0.02	0.854422
50	100	0.05	q0.02	0.82252
50	100	0.1	q0.02	0.839721
50	100	0.2	q0.02	0.828562
100	0.1	0.01	q0.02	0.821961
100	0.1	0.02	q0.02	0.803157
100	0.1	0.05	q0.02	0.76425
100	0.1	0.1	q0.02	0.742082
100	0.1	0.2	q0.02	0.756189
100	1	0.01	q0.02	0.801527
100	1	0.02	q0.02	0.737682
100	1	0.05	q0.02	0.728442
100	1	0.1	q0.02	0.766995
100	1	0.2	q0.02	0.769426
100	10	0.01	q0.02	0.654157
100	10	0.02	q0.02	0.657279
100	10	0.05	q0.02	0.701849
100	10	0.1	q0.02	0.719908
100	10	0.2	q0.02	0.731739
100	100	0.01	q0.02	0.635649
100	100	0.02	q0.02	0.631878
100	100	0.05	q0.02	0.656662
100	100	0.1	q0.02	0.646959
100	100	0.2	q0.02	0.613106
200	0.1	0.01	q0.02	0.590655
200	0.1	0.02	q0.02	0.565551
200	0.1	0.05	q0.02	0.582744
200	0.1	0.1	q0.02	0.562287
200	0.1	0.2	q0.02	0.501325
200	1	0.01	q0.02	0.507159
200	1	0.02	q0.02	0.545891
200	1	0.05	q0.02	0.543741
200	1	0.1	q0.02	0.554595
200	1	0.2	q0.02	0.559687
200	10	0.01	q0.02	0.516031
200	10	0.02	q0.02	0.512744
200	10	0.05	q0.02	0.519142
200	10	0.1	q0.02	0.506432
200	10	0.2	q0.02	0.487812
200	100	0.02	q0.02	0.495232
200	100	0.1	q0.02	0.475681
200	100	0.2	q0.02	0.450318
10	1	0.01	q0.05	0.921948
10	1	0.02	q0.05	0.946464
10	1	0.05	q0.05	0.919304
10	1	0.1	q0.05	0.894374
10	1	0.2	q0.05	0.819907
10	10	0.01	q0.05	0.929411
10	10	0.02	q0.05	0.92639
10	10	0.05	q0.05	0.914771
10	10	0.1	q0.05	0.893929
10	10	0.2	q0.05	0.821635
10	100	0.01	q0.05	0.943558
10	100	0.02	q0.05	0.934766
10	100	0.05	q0.05	0.921842
10	100	0.1	q0.05	0.895865
10	100	0.2	q0.05	0.817631
20	1	0.01	q0.05	0.941562
20	1	0.02	q0.05	0.931025
20	1	0.05	q0.05	0.917808
20	1	0.1	q0.05	0.89139
20	1	0.2	q0.05	0.817179
20	10	0.01	q0.05	0.931132
20	10	0.02	q0.05	0.932017
20	10	0.05	q0.05	0.910702
20	10	0.1	q0.05	0.885556
20	10	0.2	q0.05	0.81838
20	100	0.01	q0.05	0.934079
20	100	0.02	q0.05	0.928789
20	100	0.05	q0.05	0.907916
20	100	0.1	q0.05	0.891669
20	100	0.2	q0.05	0.817119
50	0.1	0.01	q0.05	0.946636
50	0.1	0.02	q0.05	0.897972
50	0.1	0.05	q0.05	0.880727
50	0.1	0.1	q0.05	0.851601
50	0.1	0.2	q0.05	0.789582
50	1	0.01	q0.05	0.887055
50	1	0.02	q0.05	0.886643
50	1	0.05	q0.05	0.852799
50	1	0.1	q0.05	0.842132
50	1	0.2	q0.05	0.805808
50	10	0.01	q0.05	0.796799
50	10	0.02	q0.05	0.843631
50	10	0.05	q0.05	0.841848
50	10	0.1	q0.05	0.806653
50	10	0.2	q0.05	0.794907
50	100	0.01	q0.05	0.832377
50	100	0.02	q0.05	0.821532
50	100	0.05	q0.05	0.771424
50	100	0.1	q0.05	0.780618
50	100	0.2	q0.05	0.738942
100	0.1	0.01	q0.05	0.79819
100	0.1	0.02	q0.05	0.74953
100	0.1	0.05	q0.05	0.716802
100	0.1	0.1	q0.05	0.689839
100	0.1	0.2	q0.05	0.690254
100	1	0.01	q0.05	0.783658
100	1	0.02	q0.05	0.690819
100	1	0.05	q0.05	0.707676
100	1	0.1	q0.05	0.682237
100	1	0.2	q0.05	0.678177
100	10	0.01	q0.05	0.631654
100	10	0.02	q0.05	0.636562
100	10	0.05	q0.05	0.680293
100	10	0.1	q0.05	0.649107
100	10	0.2	q0.05	0.654945
100	100	0.01	q0.05	0.617172
100	100	0.02	q0.05	0.606508
100	100	0.05	q0.05	0.631352
100	100	0.1	q0.05	0.608743
100	100	0.2	q0.05	0.579328
200	0.1	0.01	q0.05	0.563572
200	0.1	0.02	q0.05	0.545886
200	0.1	0.05	q0.05	0.550017
200	0.1	0.1	q0.05	0.526756
200	0.1	0.2	q0.05	0.471136
200	1	0.01	q0.05	0.494137
200	1	0.02	q0.05	0.520503
200	1	0.05	q0.05	0.515063
200	1	0.1	q0.05	0.497207
200	1	0.2	q0.05	0.507393
200	10	0.01	q0.05	0.500303
200	10	0.02	q0.05	0.496944
200	10	0.05	q0.05	0.501
200	10	0.1	q0.05	0.484685
200	10	0.2	q0.05	0.465778
200	100	0.02	q0.05	0.495545
200	100	0.05	q0.05	0.488785
200	100	0.1	q0.05	0.475636
200	100	0.2	q0.05	0.4505
10	1	0.01	q0.1	0.875042
10	1	0.02	q0.1	0.919681
10	1	0.05	q0.1	0.869282
10	1	0.1	q0.1	0.850168
10	1	0.2	q0.1	0.799785
10	10	0.01	q0.1	0.87103
10	10	0.02	q0.1	0.882782
10	10	0.05	q0.1	0.86341
10	10	0.1	q0.1	0.850745
10	10	0.2	q0.1	0.801271
10	100	0.01	q0.1	0.891621
10	100	0.02	q0.1	0.883322
10	100	0.05	q0.1	0.85658
10	100	0.1	q0.1	0.854962
10	100	0.2	q0.1	0.803942
20	1	0.01	q0.1	0.890484
20	1	0.02	q0.1	0.895057
20	1	0.05	q0.1	0.874248
20	1	0.1	q0.1	0.83834
20	1	0.2	q0.1	0.791788
20	10	0.01	q0.1	0.881565
20	10	0.02	q0.1	0.874943
20	10	0.05	q0.1	0.848571
20	10	0.1	q0.1	0.829638
20	10	0.2	q0.1	0.799054
20	100	0.01	q0.1	0.841771
20	100	0.02	q0.1	0.861863
20	100	0.05	q0.1	0.84485
20	100	0.1	q0.1	0.825732
20	100	0.2	q0.1	0.79519
50	0.1	0.01	q0.1	0.894115
50	0.1	0.02	q0.1	0.855884
50	0.1	0.05	q0.1	0.829972
50	0.1	0.1	q0.1	0.803726
50	0.1	0.2	q0.1	0.755265
50	1	0.01	q0.1	0.842375
50	1	0.02	q0.1	0.826203
50	1	0.05	q0.1	0.800288
50	1	0.1	q0.1	0.788535
50	1	0.2	q0.1	0.75046
50	10	0.01	q0.1	0.740286
50	10	0.02	q0.1	0.789436
50	10	0.05	q0.1	0.785031
50	10	0.1	q0.1	0.744729
50	10	0.2	q0.1	0.722007
50	100	0.01	q0.1	0.786945
50	100	0.02	q0.1	0.776503
50	100	0.05	q0.1	0.718884
50	100	0.1	q0.1	0.733613
50	100	0.2	q0.1	0.682534
100	0.1	0.01	q0.1	0.751261
100	0.1	0.02	q0.1	0.679776
100	0.1	0.05	q0.1	0.67849
100	0.1	0.1	q0.1	0.639076
100	0.1	0.2	q0.1	0.635221
100	1	0.01	q0.1	0.720783
100	1	0.02	q0.1	0.653088
100	1	0.05	q0.1	0.67656
100	1	0.1	q0.1	0.639848
100	1	0.2	q0.1	0.603881
100	10	0.01	q0.1	0.598742
100	10	0.02	q0.1	0.603663
100	10	0.05	q0.1	0.643975
100	10	0.1	q0.1	0.612818
100	10	0.2	q0.1	0.58624
100	100	0.01	q0.1	0.567223
100	100	0.02	q0.1	0.567686
100	100	0.05	q0.1	0.587812
100	100	0.1	q0.1	0.568261
100	100	0.2	q0.1	0.536559
200	0.1	0.01	q0.1	0.51162
200	0.1	0.02	q0.1	0.509075
200	0.1	0.05	q0.1	0.50363
200	0.1	0.1	q0.1	0.484096
200	0.1	0.2	q0.1	0.435329
200	1	0.01	q0.1	0.470755
200	1	0.02	q0.1	0.488368
200	1	0.05	q0.1	0.491456
200	1	0.1	q0.1	0.468295
200	1	0.2	q0.1	0.453873
200	10	0.01	q0.1	0.472762
200	10	0.02	q0.1	0.469886
200	10	0.05	q0.1	0.472174
200	10	0.1	q0.1	0.45773
200	10	0.2	q0.1	0.436523
200	100	0.01	q0.1	0.497557
200	100	0.02	q0.1	0.495455
200	100	0.05	q0.1	0.488506
200	100	0.1	q0.1	0.467688
200	100	0.2	q0.1	0.450383
10	1	0.01	q0.2	0.734719
10	1	0.02	q0.2	0.816869
10	1	0.05	q0.2	0.775569
10	1	0.1	q0.2	0.75675
10	1	0.2	q0.2	0.712186
10	10	0.01	q0.2	0.75723
10	10	0.02	q0.2	0.781198
10	10	0.05	q0.2	0.765583
10	10	0.1	q0.2	0.745539
10	10	0.2	q0.2	0.709462
10	100	0.01	q0.2	0.776234
10	100	0.02	q0.2	0.776376
10	100	0.05	q0.2	0.750436
10	100	0.1	q0.2	0.757845
10	100	0.2	q0.2	0.707138
20	1	0.01	q0.2	0.7856
20	1	0.02	q0.2	0.793149
20	1	0.05	q0.2	0.767338
20	1	0.1	q0.2	0.74222
20	1	0.2	q0.2	0.701962
20	10	0.01	q0.2	0.773874
20	10	0.02	q0.2	0.767086
20	10	0.05	q0.2	0.744537
20	10	0.1	q0.2	0.732843
20	10	0.2	q0.2	0.694763
20	100	0.01	q0.2	0.730653
20	100	0.02	q0.2	0.762499
20	100	0.05	q0.2	0.742511
20	100	0.1	q0.2	0.727855
20	100	0.2	q0.2	0.697046
50	0.1	0.01	q0.2	0.78778
50	0.1	0.02	q0.2	0.766207
50	0.1	0.05	q0.2	0.733316
50	0.1	0.1	q0.2	0.718937
50	0.1	0.2	q0.2	0.662772
50	1	0.01	q0.2	0.73846
50	1	0.02	q0.2	0.727079
50	1	0.05	q0.2	0.692653
50	1	0.1	q0.2	0.683114
50	1	0.2	q0.2	0.663657
50	10	0.01	q0.2	0.638046
50	10	0.02	q0.2	0.692074
50	10	0.05	q0.2	0.679586
50	10	0.1	q0.2	0.636361
50	10	0.2	q0.2	0.625263
50	100	0.01	q0.2	0.663828
50	100	0.02	q0.2	0.697965
50	100	0.05	q0.2	0.626314
50	100	0.1	q0.2	0.630139
50	100	0.2	q0.2	0.592928
100	0.1	0.01	q0.2	0.632864
100	0.1	0.02	q0.2	0.578673
100	0.1	0.05	q0.2	0.589683
100	0.1	0.1	q0.2	0.55188
100	0.1	0.2	q0.2	0.54863
100	1	0.01	q0.2	0.669765
100	1	0.02	q0.2	0.576795
100	1	0.05	q0.2	0.600726
100	1	0.1	q0.2	0.574412
100	1	0.2	q0.2	0.522409
100	10	0.01	q0.2	0.517391
100	10	0.02	q0.2	0.537909
100	10	0.05	q0.2	0.560732
100	10	0.1	q0.2	0.536031
100	10	0.2	q0.2	0.516839
100	100	0.01	q0.2	0.493187
100	100	0.02	q0.2	0.499089
100	100	0.05	q0.2	0.505482
100	100	0.1	q0.2	0.492221
100	100	0.2	q0.2	0.463963
200	0.1	0.01	q0.2	0.450701
200	0.1	0.02	q0.2	0.433533
200	0.1	0.05	q0.2	0.439633
200	0.1	0.1	q0.2	0.427085
200	0.1	0.2	q0.2	0.38799
200	1	0.01	q0.2	0.416917
200	1	0.02	q0.2	0.442716
200	1	0.05	q0.2	0.440587
200	1	0.1	q0.2	0.41942
200	1	0.2	q0.2	0.405258
200	10	0.01	q0.2	0.418733
200	10	0.02	q0.2	0.418501
200	10	0.05	q0.2	0.419017
200	10	0.1	q0.2	0.406662
200	10	0.2	q0.2	0.386003
200	100	0.01	q0.2	0.498189
200	100	0.02	q0.2	0.495407
200	100	0.05	q0.2	0.488427
200	100	0.1	q0.2	0.419133
200	100	0.2	q0.2	0.45041

## Sheet: 8D
Spread	Amplitude	Fraction of nodes with failed normalized cut calculation
10	0.01
10	0.1
10	1	0.0477747
10	10	0.000502765
10	100	0
20	0.01
20	0.1	0.974116
20	1	0.0015083
20	10	0
20	100	0
50	0.01
50	0.1	0.0822021
50	1	0
50	10	0
50	100	0
100	0.01	0.998986
100	0.1	0
100	1	0
100	10	0
100	100	0
200	0.01	0.998994
200	0.1	0
200	1	0
200	10	0
200	100	0
