# Supplementary material for: An error correction strategy for image reconstruction by DNA sequencing microscopy
Source: Nat Comput Sci. 2024 Jan 22;4(2):119–27. doi: 10.1038/s43588-023-00589-x (PMC10899105; doi:10.1038/s43588-023-00589-x)
Supplement: Supplementary file 14 — Numerical source data. [file 43588_2023_589_MOESM14_ESM.xlsx]

## Sheet: Left figure locations
ID	x	y	ACTB_hits	Gapdh_hits	GFP_hits	RFP_hits
upi_rg_25063	-9.09548e-05	-0.000295415	1	0	0	0
upi_rg_14653	-9.07018e-05	-0.000301208	1	0	0	0
upi_rg_49058	-9.34556e-05	-8.83836e-05	1	0	0	0
upi_rg_11072	-9.11782e-05	-0.000287362	1	0	0	0
upi_rg_32245	-9.09179e-05	-0.000300056	1	0	0	0
upi_rg_3434	-9.10524e-05	-0.000286874	1	0	0	0
upi_rg_43333	-9.09024e-05	-0.00029762	1	0	0	0
upi_rg_83934	-9.04789e-05	-0.000301382	1	0	0	0
upi_rg_68293	-9.00626e-05	-0.00029968	1	0	0	0
upi_rg_87467	-9.10884e-05	-0.00029957	1	0	0	0
upi_rg_37466	-9.11232e-05	-0.000298175	1	0	0	0
upi_rg_22750	-9.05534e-05	-0.000312292	1	0	0	0
upi_rg_35749	-9.07437e-05	-0.000311456	1	0	0	0
upi_rg_55192	-9.11799e-05	-0.000288484	1	0	0	0
upi_rg_81367	-9.09731e-05	-0.000325661	1	0	0	0
upi_rg_34860	-9.08823e-05	-0.000322492	1	0	0	0
upi_rg_23657	-8.8963e-05	-0.000312204	1	0	0	0
upi_rg_5445	-9.04671e-05	-0.00030963	1	0	0	0
upi_rg_86412	-9.07367e-05	-0.000311052	1	0	0	0
upi_rg_39152	-9.05929e-05	-0.00030978	1	0	0	0
upi_rg_68541	-9.14571e-05	-0.000307439	1	0	0	0
upi_rg_75932	-9.14058e-05	-0.00030607	1	0	0	0
upi_rg_78504	-9.19275e-05	-0.000306817	1	0	0	0
upi_rg_29849	-9.14554e-05	-0.000300987	1	0	0	0
upi_rg_10522	-9.1698e-05	-0.000305807	1	0	0	0
upi_rg_458	-9.12055e-05	-0.000300888	1	0	0	0
upi_rg_34124	-8.89878e-05	-0.000306435	1	0	0	0
upi_rg_59455	-9.09152e-05	-0.000304167	1	0	0	0
upi_rg_84507	-9.01584e-05	-0.000318604	1	0	0	0
upi_rg_84626	-9.10804e-05	-0.000309604	1	0	0	0
upi_rg_6746	-9.18251e-05	-0.000270042	1	0	0	0
upi_rg_27036	-9.06904e-05	-0.000294103	1	0	0	0
upi_rg_63379	-9.04257e-05	-0.000305357	1	0	0	0
upi_rg_12076	-8.99793e-05	-0.000311315	1	0	0	0
upi_rg_43620	-9.12638e-05	-0.000303742	1	0	0	0
upi_rg_15929	-9.08089e-05	-0.000304814	1	0	0	0
upi_rg_82406	-9.09573e-05	-0.000293278	1	0	0	0
upi_rg_36300	-9.14211e-05	-0.000309461	1	0	0	0
upi_rg_71896	-8.87834e-05	-0.000298561	1	0	0	0
upi_rg_84286	-9.15193e-05	-0.000274582	1	0	0	0
upi_rg_69381	-9.08709e-05	-0.000311225	1	0	0	0
upi_rg_58394	-9.15807e-05	-0.000293777	1	0	0	0
upi_rg_736	-9.06093e-05	-0.000318246	1	0	0	0
upi_rg_83610	-9.11886e-05	-0.000306564	1	0	0	0
upi_rg_38218	-9.10671e-05	-0.000306427	1	0	0	0
upi_rg_38239	-9.08511e-05	-0.000308538	1	0	0	0
upi_rg_2115	-9.01339e-05	-0.000303163	1	0	0	0
upi_rg_61781	-9.15164e-05	-0.000296016	1	0	0	0
upi_rg_77225	-9.16444e-05	-0.000288326	1	0	0	0
upi_rg_30153	-9.09561e-05	-0.000302373	1	0	0	0
upi_rg_84059	-9.12857e-05	-0.000305424	1	0	0	0
upi_rg_50191	-9.06361e-05	-0.000303506	1	0	0	0
upi_rg_1888	-9.05756e-05	-0.00030531	1	0	0	0
upi_rg_24226	-9.12641e-05	-0.000299964	1	0	0	0
upi_rg_13374	-9.13957e-05	-0.000305046	1	0	0	0
upi_rg_77467	-8.5914e-05	-0.00030045	1	0	0	0
upi_rg_37257	-0.000158692	0.00204831	1	0	0	0
upi_rg_4681	-8.79131e-05	-0.000307085	1	0	0	0
upi_rg_57721	-9.09194e-05	-0.000299146	1	0	0	0
upi_rg_26999	-9.11788e-05	-0.000290642	1	0	0	0
upi_rg_42432	-8.97809e-05	-0.000300286	1	0	0	0
upi_rg_8089	-9.16206e-05	-0.000290501	1	0	0	0
upi_rg_81035	-8.62936e-05	-0.000302057	1	0	0	0
upi_rg_13114	-9.14282e-05	-0.00030951	1	0	0	0
upi_rg_21640	-9.06507e-05	-0.000319918	1	0	0	0
upi_rg_74432	-9.06476e-05	-0.000336782	1	0	0	0
upi_rg_45198	-9.09039e-05	-0.000322294	1	0	0	0
upi_rg_86735	-9.06428e-05	-0.000324474	1	0	0	0
upi_rg_71158	-9.03223e-05	-0.000321064	1	0	0	0
upi_rg_54470	-9.09301e-05	-0.000318413	1	0	0	0
upi_rg_20862	-9.08482e-05	-0.00032229	1	0	0	0
upi_rg_51864	-9.0335e-05	-0.000314363	1	0	0	0
upi_rg_32374	-9.09664e-05	-0.000325347	1	0	0	0
upi_rg_47366	-9.08814e-05	-0.000326581	1	0	0	0
upi_rg_66492	-9.10264e-05	-0.000320888	1	0	0	0
upi_rg_14306	-9.0459e-05	-0.000330091	1	0	0	0
upi_rg_23956	-9.0661e-05	-0.000329784	1	0	0	0
upi_rg_64407	-9.06871e-05	-0.000316613	1	0	0	0
upi_rg_17694	-9.03281e-05	-0.000330818	1	0	0	0
upi_rg_60341	-9.01208e-05	-0.000331401	1	0	0	0
upi_rg_27107	-9.12854e-05	-0.000320746	1	0	0	0
upi_rg_9910	-9.0886e-05	-0.0003239	1	0	0	0
upi_rg_82234	-9.22822e-05	-0.000314626	1	0	0	0
upi_rg_51172	-9.08406e-05	-0.000326739	1	0	0	0
upi_rg_26623	-9.05631e-05	-0.000323109	1	0	0	0
upi_rg_60183	-8.93337e-05	-0.000337497	1	0	0	0
upi_rg_34493	-9.09015e-05	-0.000320854	1	0	0	0
upi_rg_31900	-9.11512e-05	-0.000314751	1	0	0	0
upi_rg_71676	-8.94758e-05	-0.000316137	1	0	0	0
upi_rg_85019	-9.16488e-05	-0.000322391	1	0	0	0
upi_rg_53075	-9.03174e-05	-0.00033148	1	0	0	0
upi_rg_33766	-9.13091e-05	-0.000319081	1	0	0	0
upi_rg_40707	-9.04658e-05	-0.000329341	1	0	0	0
upi_rg_46658	-8.97031e-05	-0.00031346	1	0	0	0
upi_rg_53871	-9.09822e-05	-0.000326861	1	0	0	0
upi_rg_4574	-9.08222e-05	-0.00032098	1	0	0	0
upi_rg_48240	-9.10934e-05	-0.000317807	1	0	0	0
upi_rg_58944	-9.09857e-05	-0.000320936	1	0	0	0
upi_rg_32657	-8.96088e-05	-0.000313814	1	0	0	0
upi_rg_45702	-8.7303e-05	-0.000354066	1	0	0	0
upi_rg_67954	-8.99367e-05	-0.000317139	1	0	0	0
upi_rg_78807	-9.05083e-05	-0.00031773	1	0	0	0
upi_rg_84725	-9.06587e-05	-0.00031966	1	0	0	0
upi_rg_30213	-9.05889e-05	-0.000320817	1	0	0	0
upi_rg_36962	-9.09463e-05	-0.000321016	1	0	0	0
upi_rg_17602	-9.1023e-05	-0.000324391	1	0	0	0
upi_rg_57003	-9.09638e-05	-0.000326576	1	0	0	0
upi_rg_11047	-9.08513e-05	-0.000319854	1	0	0	0
upi_rg_27589	-9.12129e-05	-0.000315286	1	0	0	0
upi_rg_53884	-9.07724e-05	-0.000322047	1	0	0	0
upi_rg_43349	-9.10342e-05	-0.000325308	1	0	0	0
upi_rg_29189	-9.08059e-05	-0.00032116	1	0	0	0
upi_rg_74652	-9.12607e-05	-0.000316914	1	0	0	0
upi_rg_9863	-9.10581e-05	-0.000326221	1	0	0	0
upi_rg_9620	-9.08392e-05	-0.000324756	1	0	0	0
upi_rg_45651	-9.09849e-05	-0.000326418	1	0	0	0
upi_rg_1562	-9.08482e-05	-0.000324366	1	0	0	0
upi_rg_22515	-9.08006e-05	-0.000327702	1	0	0	0
upi_rg_64833	-9.09272e-05	-0.000323049	1	0	0	0
upi_rg_81478	-8.97436e-05	-0.000316846	1	0	0	0
upi_rg_23907	-9.09599e-05	-0.00032017	1	0	0	0
upi_rg_50402	-9.06086e-05	-0.000322234	1	0	0	0
upi_rg_13479	-9.06404e-05	-0.000320076	1	0	0	0
upi_rg_51168	-9.07365e-05	-0.000321058	1	0	0	0
upi_rg_39985	-9.10405e-05	-0.000320854	1	0	0	0
upi_rg_19398	-9.09632e-05	-0.00032527	1	0	0	0
upi_rg_48128	-9.03379e-05	-0.000328318	1	0	0	0
upi_rg_68770	-9.06989e-05	-0.000319002	1	0	0	0
upi_rg_66027	-9.09811e-05	-0.000325671	1	0	0	0
upi_rg_80567	-9.06518e-05	-0.000309267	1	0	0	0
upi_rg_50284	-9.10018e-05	-0.000327446	1	0	0	0
upi_rg_62449	-9.14387e-05	-0.000320609	1	0	0	0
upi_rg_13693	-9.10883e-05	-0.000317711	1	0	0	0
upi_rg_555	-9.13298e-05	-0.000306685	1	0	0	0
upi_rg_85670	-9.11408e-05	-0.000314175	1	0	0	0
upi_rg_3754	-9.07229e-05	-0.000308232	1	0	0	0
upi_rg_19694	-9.08781e-05	-0.000306023	1	0	0	0
upi_rg_58498	-9.10202e-05	-0.000310944	1	0	0	0
upi_rg_52573	-9.16601e-05	-0.000311946	1	0	0	0
upi_rg_75316	-9.12964e-05	-0.000311278	1	0	0	0
upi_rg_58592	-9.10256e-05	-0.000309919	1	0	0	0
upi_rg_75093	-9.10758e-05	-0.00030676	1	0	0	0
upi_rg_7137	-9.08588e-05	-0.000307272	1	0	0	0
upi_rg_69085	-9.16085e-05	-0.000311729	1	0	0	0
upi_rg_58414	-9.09807e-05	-0.000309735	1	0	0	0
upi_rg_27572	-8.79663e-05	-0.000262444	1	0	0	0
upi_rg_41905	-9.14356e-05	-0.000311849	1	0	0	0
upi_rg_27322	-9.07038e-05	-0.00030702	1	0	0	0
upi_rg_46897	-9.11403e-05	-0.000312092	1	0	0	0
upi_rg_61404	-9.08176e-05	-0.000308673	1	0	0	0
upi_rg_5783	-9.03569e-05	-0.000318468	1	0	0	0
upi_rg_71579	-9.09808e-05	-0.00030542	1	0	0	0
upi_rg_29835	-9.14707e-05	-0.000308263	1	0	0	0
upi_rg_44258	-9.32001e-05	-0.000329726	1	0	0	0
upi_rg_82803	-7.53557e-05	-0.000301738	1	0	0	0
upi_rg_28717	-9.12767e-05	-0.000317585	1	0	0	0
upi_rg_72716	-9.10099e-05	-0.000310116	1	0	0	0
upi_rg_43486	-9.13747e-05	-0.00031182	1	0	0	0
upi_rg_5833	-9.17368e-05	-0.000311859	1	0	0	0
upi_rg_70949	-9.09999e-05	-0.000310074	1	0	0	0
upi_rg_39809	-9.12741e-05	-0.00031483	1	0	0	0
upi_rg_23254	-8.82691e-05	-0.000336466	1	0	0	0
upi_rg_7786	-9.16444e-05	-0.000315307	1	0	0	0
upi_rg_26738	-9.12542e-05	-0.000311967	1	0	0	0
upi_rg_82432	-9.16939e-05	-0.000322032	1	0	0	0
upi_rg_3465	-9.07849e-05	-0.000308349	1	0	0	0
upi_rg_26750	-9.09315e-05	-0.000302821	1	0	0	0
upi_rg_28636	-9.10732e-05	-0.000309691	1	0	0	0
upi_rg_36728	-9.14909e-05	-0.000314216	1	0	0	0
upi_rg_63127	-9.12761e-05	-0.000301423	1	0	0	0
upi_rg_84969	-9.11282e-05	-0.000313822	1	0	0	0
upi_rg_25776	-7.71807e-05	-0.000306809	1	0	0	0
upi_rg_11066	-9.1112e-05	-0.000293427	1	0	0	0
upi_rg_40853	-9.13573e-05	-0.00029314	1	0	0	0
upi_rg_66455	-9.10919e-05	-0.000305516	1	0	0	0
upi_rg_24763	-9.14598e-05	-0.00031011	1	0	0	0
upi_rg_70484	-9.0993e-05	-0.000309217	1	0	0	0
upi_rg_36111	-9.16746e-05	-0.000297673	1	0	0	0
upi_rg_31888	-9.12339e-05	-0.00030983	1	0	0	0
upi_rg_62149	-9.13954e-05	-0.00029824	1	0	0	0
upi_rg_30674	-9.17046e-05	-0.000302046	1	0	0	0
upi_rg_82119	-9.01885e-05	-0.000319108	1	0	0	0
upi_rg_84297	-9.09871e-05	-0.000307907	1	0	0	0
upi_rg_27125	-9.06315e-05	-0.000311607	1	0	0	0
upi_rg_86552	-9.14673e-05	-0.000279443	1	0	0	0
upi_rg_64555	-8.40148e-06	-0.000275289	1	0	0	0
upi_rg_69115	-8.879e-05	-0.000305825	1	0	0	0
upi_rg_84880	-9.00465e-05	-0.000308253	1	0	0	0
upi_rg_15289	-8.91852e-05	-0.000300414	1	0	0	0
upi_rg_80923	-9.01881e-05	-0.000312226	1	0	0	0
upi_rg_87321	-9.04e-05	-0.000308578	1	0	0	0
upi_rg_9326	-9.00318e-05	-0.000309327	1	0	0	0
upi_rg_18243	-9.02554e-05	-0.000306352	1	0	0	0
upi_rg_14929	-9.0079e-05	-0.000307953	1	0	0	0
upi_rg_18682	-9.03964e-05	-0.000303109	1	0	0	0
upi_rg_63184	-8.95467e-05	-0.000310571	1	0	0	0
upi_rg_69585	-8.93668e-05	-0.000305914	1	0	0	0
upi_rg_24784	-9.07625e-05	-0.000304749	1	0	0	0
upi_rg_41962	-8.75591e-05	-0.000307773	1	0	0	0
upi_rg_55681	-8.98853e-05	-0.000308665	1	0	0	0
upi_rg_3449	-9.03179e-05	-0.000307266	1	0	0	0
upi_rg_8000	-8.41738e-05	-0.000303054	1	0	0	0
upi_rg_41638	-9.04468e-05	-0.000307788	1	0	0	0
upi_rg_6636	-9.01433e-05	-0.000306711	1	0	0	0
upi_rg_78424	-9.04395e-05	-0.000310741	1	0	0	0
upi_rg_43475	-8.9366e-05	-0.000307367	1	0	0	0
upi_rg_5225	-8.90257e-05	-0.000307177	1	0	0	0
upi_rg_47402	-8.94892e-05	-0.000304673	1	0	0	0
upi_rg_32786	-9.00948e-05	-0.000308275	1	0	0	0
upi_rg_35182	-9.23664e-05	-0.000314881	1	0	0	0
upi_rg_34261	-9.19867e-05	-0.000313788	1	0	0	0
upi_rg_57324	-9.15354e-05	-0.000300367	1	0	0	0
upi_rg_61106	-9.14469e-05	-0.000298305	1	0	0	0
upi_rg_85551	-9.11567e-05	-0.00029888	1	0	0	0
upi_rg_11540	-9.15809e-05	-0.00030099	1	0	0	0
upi_rg_18159	-9.14421e-05	-0.000300341	1	0	0	0
upi_rg_28990	-9.14905e-05	-0.000300896	1	0	0	0
upi_rg_54111	-9.16223e-05	-0.000300155	1	0	0	0
upi_rg_32337	-9.15948e-05	-0.000301397	1	0	0	0
upi_rg_81725	-9.12393e-05	-0.000303355	1	0	0	0
upi_rg_76779	-9.16113e-05	-0.000299752	1	0	0	0
upi_rg_60854	-9.15587e-05	-0.000299898	1	0	0	0
upi_rg_83830	-9.15286e-05	-0.000300745	1	0	0	0
upi_rg_42767	-9.14877e-05	-0.000301163	1	0	0	0
upi_rg_84718	-9.15868e-05	-0.000301186	1	0	0	0
upi_rg_72037	-9.14458e-05	-0.00030015	1	0	0	0
upi_rg_11462	-9.14149e-05	-0.000301371	1	0	0	0
upi_rg_1671	-9.15221e-05	-0.000300831	1	0	0	0
upi_rg_3990	-9.16366e-05	-0.000302897	1	0	0	0
upi_rg_10526	-9.13804e-05	-0.000299489	1	0	0	0
upi_rg_78962	-9.1505e-05	-0.000300112	1	0	0	0
upi_rg_40547	-9.15102e-05	-0.000300641	1	0	0	0
upi_rg_33882	-9.16076e-05	-0.000301065	1	0	0	0
upi_rg_71007	-9.15024e-05	-0.000300249	1	0	0	0
upi_rg_15082	-9.13315e-05	-0.000300529	1	0	0	0
upi_rg_8336	-9.14615e-05	-0.000300452	1	0	0	0
upi_rg_15296	-9.15716e-05	-0.000301403	1	0	0	0
upi_rg_17390	-9.14062e-05	-0.000299319	1	0	0	0
upi_rg_81435	-9.15171e-05	-0.000300777	1	0	0	0
upi_rg_86351	-9.16785e-05	-0.000309626	1	0	0	0
upi_rg_86643	-9.15358e-05	-0.000300466	1	0	0	0
upi_rg_76662	-9.16146e-05	-0.000299629	1	0	0	0
upi_rg_60290	-9.13816e-05	-0.000300935	1	0	0	0
upi_rg_16975	-9.1484e-05	-0.000300212	1	0	0	0
upi_rg_62143	-9.11837e-05	-0.000300191	1	0	0	0
upi_rg_12260	-9.16077e-05	-0.000301288	1	0	0	0
upi_rg_64060	-9.16367e-05	-0.000301172	1	0	0	0
upi_rg_17025	-9.14367e-05	-0.000297558	1	0	0	0
upi_rg_46484	-9.16299e-05	-0.000301544	1	0	0	0
upi_rg_62288	-9.16103e-05	-0.000300999	1	0	0	0
upi_rg_31272	-9.13775e-05	-0.000299548	1	0	0	0
upi_rg_52128	-8.13594e-05	-0.000253612	1	0	0	0
upi_rg_61436	-9.1432e-05	-0.000300064	1	0	0	0
upi_rg_83955	-9.14747e-05	-0.000300862	1	0	0	0
upi_rg_29237	-9.14036e-05	-0.000298153	1	0	0	0
upi_rg_87307	-9.15692e-05	-0.000300217	1	0	0	0
upi_rg_81135	-9.15244e-05	-0.000300629	1	0	0	0
upi_rg_75138	-9.14201e-05	-0.000300943	1	0	0	0
upi_rg_66886	-9.16535e-05	-0.000301311	1	0	0	0
upi_rg_72627	-9.15969e-05	-0.000300931	1	0	0	0
upi_rg_47439	-9.13981e-05	-0.000296039	1	0	0	0
upi_rg_31772	-9.1541e-05	-0.000300744	1	0	0	0
upi_rg_30445	-9.1596e-05	-0.000300782	1	0	0	0
upi_rg_59917	-9.1539e-05	-0.000301052	1	0	0	0
upi_rg_49078	-9.16641e-05	-0.000301351	1	0	0	0
upi_rg_44401	-9.12286e-05	-0.000300583	1	0	0	0
upi_rg_80186	-9.16313e-05	-0.000300731	1	0	0	0
upi_rg_73514	-9.16794e-05	-0.000301652	1	0	0	0
upi_rg_8456	-9.12606e-05	-0.000301297	1	0	0	0
upi_rg_17425	-9.14547e-05	-0.000302354	1	0	0	0
upi_rg_84122	-9.13612e-05	-0.000299212	1	0	0	0
upi_rg_3393	-9.14065e-05	-0.000299205	1	0	0	0
upi_rg_82436	-9.15498e-05	-0.000301689	1	0	0	0
upi_rg_63454	-9.15753e-05	-0.000298118	1	0	0	0
upi_rg_63341	-9.11787e-05	-0.000300884	1	0	0	0
upi_rg_1841	-9.1073e-05	-0.000298837	1	0	0	0
upi_rg_64905	-9.14303e-05	-0.000301579	1	0	0	0
upi_rg_54434	-9.15766e-05	-0.000301587	1	0	0	0
upi_rg_15835	-9.14288e-05	-0.00029918	1	0	0	0
upi_rg_55439	-9.1598e-05	-0.000301532	1	0	0	0
upi_rg_84664	-9.16525e-05	-0.00030127	1	0	0	0
upi_rg_59607	-9.14808e-05	-0.000300223	1	0	0	0
upi_rg_62520	-9.15117e-05	-0.000300997	1	0	0	0
upi_rg_27994	-9.16133e-05	-0.000299092	1	0	0	0
upi_rg_67801	-9.14092e-05	-0.000300542	1	0	0	0
upi_rg_12961	-9.16767e-05	-0.000301079	1	0	0	0
upi_rg_8941	-9.14901e-05	-0.0003004	1	0	0	0
upi_rg_24355	-9.15026e-05	-0.000296877	1	0	0	0
upi_rg_79373	-9.13949e-05	-0.000299177	1	0	0	0
upi_rg_38312	-9.16452e-05	-0.000300891	1	0	0	0
upi_rg_50519	-9.15598e-05	-0.000300955	1	0	0	0
upi_rg_23151	-9.14907e-05	-0.000301	1	0	0	0
upi_rg_81044	-9.15161e-05	-0.000300527	1	0	0	0
upi_rg_41184	-9.14036e-05	-0.00030098	1	0	0	0
upi_rg_35473	-9.13081e-05	-0.000299827	1	0	0	0
upi_rg_24848	-9.15473e-05	-0.000300802	1	0	0	0
upi_rg_60495	-9.1531e-05	-0.000299875	1	0	0	0
upi_rg_32344	-9.14784e-05	-0.000300831	1	0	0	0
upi_rg_85599	-9.15525e-05	-0.000295486	1	0	0	0
upi_rg_29003	-9.15332e-05	-0.000300558	1	0	0	0
upi_rg_26776	-9.17459e-05	-0.000283282	1	0	0	0
upi_rg_24509	-9.15218e-05	-0.00030085	1	0	0	0
upi_rg_80179	-9.15446e-05	-0.000300642	1	0	0	0
upi_rg_21535	-9.14746e-05	-0.000299586	1	0	0	0
upi_rg_6358	-9.15117e-05	-0.000301276	1	0	0	0
upi_rg_10957	-9.1427e-05	-0.00028891	1	0	0	0
upi_rg_2754	-9.15862e-05	-0.000301207	1	0	0	0
upi_rg_35803	-9.16576e-05	-0.000301381	1	0	0	0
upi_rg_19023	-9.16822e-05	-0.000297611	1	0	0	0
upi_rg_75645	-9.16553e-05	-0.000300745	1	0	0	0
upi_rg_62653	-9.15184e-05	-0.00029995	1	0	0	0
upi_rg_60661	-9.13097e-05	-0.00030054	1	0	0	0
upi_rg_72721	-9.17009e-05	-0.000301586	1	0	0	0
upi_rg_62714	-9.15875e-05	-0.000300733	1	0	0	0
upi_rg_56975	-9.16331e-05	-0.000299281	1	0	0	0
upi_rg_47865	-9.1343e-05	-0.000300939	1	0	0	0
upi_rg_62162	-9.14927e-05	-0.00030086	1	0	0	0
upi_rg_51954	-9.14097e-05	-0.000299401	1	0	0	0
upi_rg_49798	-9.15549e-05	-0.000299183	1	0	0	0
upi_rg_26113	-9.13684e-05	-0.000299818	1	0	0	0
upi_rg_51086	-9.04804e-05	-0.000295971	1	0	0	0
upi_rg_84368	-9.14113e-05	-0.000301901	1	0	0	0
upi_rg_42666	-9.16246e-05	-0.000299165	1	0	0	0
upi_rg_82373	-9.1531e-05	-0.000300363	1	0	0	0
upi_rg_43930	-9.13316e-05	-0.000300217	1	0	0	0
upi_rg_32508	-9.15313e-05	-0.000299965	1	0	0	0
upi_rg_72119	-9.16081e-05	-0.000301193	1	0	0	0
upi_rg_12472	-9.12176e-05	-0.000300431	1	0	0	0
upi_rg_74543	-9.16146e-05	-0.000300536	1	0	0	0
upi_rg_54469	-9.16113e-05	-0.000301506	1	0	0	0
upi_rg_47796	-9.16369e-05	-0.000301388	1	0	0	0
upi_rg_16044	-9.12796e-05	-0.000298642	1	0	0	0
upi_rg_23582	-9.15468e-05	-0.00030139	1	0	0	0
upi_rg_72732	-9.16198e-05	-0.000292583	1	0	0	0
upi_rg_29346	-9.15621e-05	-0.000300706	1	0	0	0
upi_rg_62316	-9.14237e-05	-0.00030175	1	0	0	0
upi_rg_25478	-9.1369e-05	-0.000302742	1	0	0	0
upi_rg_11923	-9.15554e-05	-0.000299535	1	0	0	0
upi_rg_11169	-9.16171e-05	-0.000298588	1	0	0	0
upi_rg_65810	-9.16138e-05	-0.000300033	1	0	0	0
upi_rg_21898	-9.15905e-05	-0.000300619	1	0	0	0
upi_rg_75638	-9.15797e-05	-0.000300679	1	0	0	0
upi_rg_58934	-7.92243e-05	-0.000249363	1	0	0	0
upi_rg_6032	-9.14881e-05	-0.000300399	1	0	0	0
upi_rg_37572	-9.68304e-05	-0.000352973	1	0	0	0
upi_rg_52122	-9.6757e-05	-0.000353374	1	0	0	0
upi_rg_35894	-9.71618e-05	-0.000355078	1	0	0	0
upi_rg_27823	-9.71693e-05	-0.000348454	1	0	0	0
upi_rg_85491	-8.94001e-05	-0.000307793	1	0	0	0
upi_rg_76378	-9.00301e-05	-0.000303264	1	0	0	0
upi_rg_77991	-8.9743e-05	-0.000311894	1	0	0	0
upi_rg_71077	-9.00283e-05	-0.0003096	1	0	0	0
upi_rg_8981	-9.01204e-05	-0.000304652	1	0	0	0
upi_rg_10299	-8.95473e-05	-0.000309293	1	0	0	0
upi_rg_13613	-9.03331e-05	-0.000308472	1	0	0	0
upi_rg_80836	-9.00024e-05	-0.000308636	1	0	0	0
upi_rg_57824	-9.00301e-05	-0.00030839	1	0	0	0
upi_rg_8098	-8.96204e-05	-0.00030911	1	0	0	0
upi_rg_31044	-9.06195e-05	-0.000313932	1	0	0	0
upi_rg_12090	-9.03088e-05	-0.000290347	1	0	0	0
upi_rg_45755	-8.97331e-05	-0.000301945	1	0	0	0
upi_rg_44252	-8.88692e-05	-0.000308356	1	0	0	0
upi_rg_58789	-8.96714e-05	-0.000309038	1	0	0	0
upi_rg_16871	-8.9605e-05	-0.000311316	1	0	0	0
upi_rg_32542	-9.02704e-05	-0.000309365	1	0	0	0
upi_rg_25459	-9.03784e-05	-0.00030205	1	0	0	0
upi_rg_72551	-9.02222e-05	-0.000303557	1	0	0	0
upi_rg_68636	-9.02391e-05	-0.00029757	1	0	0	0
upi_rg_37160	-9.02837e-05	-0.000309042	1	0	0	0
upi_rg_83823	-8.87847e-05	-0.000302661	1	0	0	0
upi_rg_32625	-8.96134e-05	-0.000310618	1	0	0	0
upi_rg_43060	-9.01041e-05	-0.000301482	1	0	0	0
upi_rg_37108	-9.02753e-05	-0.000303788	1	0	0	0
upi_rg_43596	-8.87927e-05	-0.000305265	1	0	0	0
upi_rg_52009	-8.97919e-05	-0.000307872	1	0	0	0
upi_rg_72086	-8.90644e-05	-0.000306974	1	0	0	0
upi_rg_58018	-8.96585e-05	-0.000302586	1	0	0	0
upi_rg_17221	-9.01333e-05	-0.000307664	1	0	0	0
upi_rg_87226	-8.95716e-05	-0.000309523	1	0	0	0
upi_rg_39737	-9.03503e-05	-0.000313916	1	0	0	0
upi_rg_59781	-9.06626e-05	-0.000306999	1	0	0	0
upi_rg_71971	-9.11618e-05	-0.000288369	1	0	0	0
upi_rg_11030	-9.08902e-05	-0.000300901	1	0	0	0
upi_rg_76757	-8.95937e-05	-0.000303456	1	0	0	0
upi_rg_44219	-9.0062e-05	-0.000311207	1	0	0	0
upi_rg_5688	-8.83696e-05	-0.000310691	1	0	0	0
upi_rg_79043	-8.99794e-05	-0.000311491	1	0	0	0
upi_rg_70099	-8.97218e-05	-0.000309829	1	0	0	0
upi_rg_78611	-8.95372e-05	-0.000309863	1	0	0	0
upi_rg_48922	-8.94793e-05	-0.000308794	1	0	0	0
upi_rg_47010	-9.02308e-05	-0.000308174	1	0	0	0
upi_rg_19968	-8.67341e-05	-0.000300991	1	0	0	0
upi_rg_52174	-9.01472e-05	-0.000306066	1	0	0	0
upi_rg_78193	-9.00382e-05	-0.000322313	1	0	0	0
upi_rg_7999	-8.88208e-05	-0.000311727	1	0	0	0
upi_rg_80504	-9.0022e-05	-0.000304357	1	0	0	0
upi_rg_78429	-8.83074e-05	-0.000315155	1	0	0	0
upi_rg_64600	-9.02497e-05	-0.000303427	1	0	0	0
upi_rg_67660	-8.99763e-05	-0.000306473	1	0	0	0
upi_rg_9867	-9.03969e-05	-0.000303801	1	0	0	0
upi_rg_18271	-7.24854e-05	-0.00030405	1	0	0	0
upi_rg_44310	-9.05879e-05	-0.000313018	1	0	0	0
upi_rg_44558	-9.04214e-05	-0.000306297	1	0	0	0
upi_rg_78600	-8.96776e-05	-0.000305353	1	0	0	0
upi_rg_53119	-8.9755e-05	-0.00030835	1	0	0	0
upi_rg_74515	-8.96432e-05	-0.000304011	1	0	0	0
upi_rg_73406	-8.9077e-05	-0.000302527	1	0	0	0
upi_rg_31496	-9.04736e-05	-0.000305864	1	0	0	0
upi_rg_2206	-8.96895e-05	-0.000314247	1	0	0	0
upi_rg_25987	-8.77484e-05	-0.000304507	1	0	0	0
upi_rg_56685	-8.93548e-05	-0.000311173	1	0	0	0
upi_rg_71027	-9.02088e-05	-0.0003066	1	0	0	0
upi_rg_72173	-8.99343e-05	-0.000303916	1	0	0	0
upi_rg_43037	-6.75764e-05	-0.000296325	1	0	0	0
upi_rg_12173	-8.75239e-05	-0.000307675	1	0	0	0
upi_rg_72457	-8.87943e-05	-0.000311434	1	0	0	0
upi_rg_29896	-9.0662e-05	-0.000269652	1	0	0	0
upi_rg_71729	-9.04577e-05	-0.000306001	1	0	0	0
upi_rg_31953	-8.98588e-05	-0.000308188	1	0	0	0
upi_rg_4602	-9.03535e-05	-0.000293734	1	0	0	0
upi_rg_43226	-9.01907e-05	-0.000310864	1	0	0	0
upi_rg_86602	-9.05549e-05	-0.000306935	1	0	0	0
upi_rg_81854	-9.01927e-05	-0.000309725	1	0	0	0
upi_rg_55658	0.000475393	-0.000114144	1	0	0	0
upi_rg_81994	-9.04687e-05	-0.000309851	1	0	0	0
upi_rg_86867	-8.90534e-05	-0.000309402	1	0	0	0
upi_rg_75808	-9.0003e-05	-0.000304574	1	0	0	0
upi_rg_29889	-8.90773e-05	-0.00030474	1	0	0	0
upi_rg_54667	-8.80027e-05	-0.000309431	1	0	0	0
upi_rg_80098	-9.03648e-05	-0.000311866	1	0	0	0
upi_rg_22813	-6.12578e-05	-0.000295568	1	0	0	0
upi_rg_15261	-9.00871e-05	-0.000310247	1	0	0	0
upi_rg_8273	-9.06192e-05	-0.000308532	1	0	0	0
upi_rg_72934	-9.13101e-05	-0.000315164	1	0	0	0
upi_rg_34208	-9.03807e-05	-0.000311754	1	0	0	0
upi_rg_56275	-9.11098e-05	-0.000304092	1	0	0	0
upi_rg_85285	-9.00385e-05	-0.000315209	1	0	0	0
upi_rg_2031	-8.83941e-05	-0.000307259	1	0	0	0
upi_rg_8920	-9.06917e-05	-0.000316912	1	0	0	0
upi_rg_36646	-8.98634e-05	-0.000308277	1	0	0	0
upi_rg_56377	-8.98876e-05	-0.000310884	1	0	0	0
upi_rg_73557	-8.91271e-05	-0.000313679	1	0	0	0
upi_rg_207	-8.94518e-05	-0.000310414	1	0	0	0
upi_rg_69140	-9.03146e-05	-0.000302866	1	0	0	0
upi_rg_2879	-9.04349e-05	-0.000301604	1	0	0	0
upi_rg_61375	-9.11881e-05	-0.000304383	1	0	0	0
upi_rg_20706	-9.0305e-05	-0.000303289	1	0	0	0
upi_rg_34545	-8.70941e-05	-0.000308841	1	0	0	0
upi_rg_82286	-8.98277e-05	-0.000307319	1	0	0	0
upi_rg_71847	-8.99969e-05	-0.000306077	1	0	0	0
upi_rg_23197	-8.95645e-05	-0.000315441	1	0	0	0
upi_rg_11718	-9.02002e-05	-0.00030638	1	0	0	0
upi_rg_82565	-8.70227e-05	-0.000304484	1	0	0	0
upi_rg_81094	-8.89262e-05	-0.000313146	1	0	0	0
upi_rg_76486	-8.89137e-05	-0.00030825	1	0	0	0
upi_rg_7744	-8.99862e-05	-0.000304052	1	0	0	0
upi_rg_66613	-9.05375e-05	-0.000304952	1	0	0	0
upi_rg_24646	-8.96653e-05	-0.000310035	1	0	0	0
upi_rg_27033	-9.12132e-05	-0.000303331	1	0	0	0
upi_rg_20066	-9.09379e-05	-0.000300683	1	0	0	0
upi_rg_83564	-9.09924e-05	-0.000301764	1	0	0	0
upi_rg_45358	-0.000468547	0.030687	1	0	0	0
upi_rg_27192	-0.000471283	0.0309127	1	0	0	0
upi_rg_67661	-0.000469676	0.0307823	1	0	0	0
upi_rg_30863	-9.08574e-05	-0.000318619	1	0	0	0
upi_rg_80425	-8.99269e-05	-0.000319898	1	0	0	0
upi_rg_38481	-0.000375187	0.0230215	1	0	0	0
upi_rg_74705	-9.11563e-05	-0.000281014	1	0	0	0
upi_rg_44930	-9.18775e-05	-0.000306294	1	0	0	0
upi_rg_55380	-9.07716e-05	-0.000321598	1	0	0	0
upi_rg_17237	-9.0725e-05	-0.000313525	1	0	0	0
upi_rg_67196	-9.12329e-05	-0.000299617	1	0	0	0
upi_rg_10052	-9.11406e-05	-0.000267223	1	0	0	0
upi_rg_65311	-9.1969e-05	-0.000205373	1	0	0	0
upi_rg_23836	-9.19207e-05	-0.000212772	1	0	0	0
upi_rg_64154	-9.18418e-05	-0.000244365	1	0	0	0
upi_rg_38270	-9.19101e-05	-0.000279501	1	0	0	0
upi_rg_1756	-9.10928e-05	-0.000310323	1	0	0	0
upi_rg_44212	-9.15403e-05	-0.000306931	1	0	0	0
upi_rg_2827	-9.55063e-05	0.000176398	1	0	0	0
upi_rg_12591	-9.44384e-05	-8.61698e-05	1	0	0	0
upi_rg_50065	-9.09154e-05	-0.000295409	1	0	0	0
upi_rg_75603	-9.12805e-05	-0.000303106	1	0	0	0
upi_rg_45816	-9.17193e-05	-0.000305499	1	0	0	0
upi_rg_54804	-9.06703e-05	-0.000306731	1	0	0	0
upi_rg_77815	-9.0814e-05	-0.000325919	1	0	0	0
upi_rg_30747	-9.13491e-05	-0.000310617	1	0	0	0
upi_rg_64790	-9.1076e-05	-0.000307442	1	0	0	0
upi_rg_5598	-9.13447e-05	-0.000311194	1	0	0	0
upi_rg_42844	-9.10165e-05	-0.000311018	1	0	0	0
upi_rg_20165	-9.13922e-05	-0.000308718	1	0	0	0
upi_rg_10148	-9.11824e-05	-0.000320014	1	0	0	0
upi_rg_56503	-9.15668e-05	-0.000318074	1	0	0	0
upi_rg_40683	-9.1337e-05	-0.000322815	1	0	0	0
upi_rg_2458	-9.15136e-05	-0.000300976	1	0	0	0
upi_rg_57277	-9.15207e-05	-0.000300129	1	0	0	0
upi_rg_31546	-9.15232e-05	-0.000299512	1	0	0	0
upi_rg_46358	-9.15165e-05	-0.000300342	1	0	0	0
upi_rg_77048	-9.14774e-05	-0.000298782	1	0	0	0
upi_rg_65730	-9.15933e-05	-0.000301603	1	0	0	0
upi_rg_75706	-9.21595e-05	-0.000304712	1	0	0	0
upi_rg_83221	-9.13306e-05	-0.000297203	1	0	0	0
upi_rg_1834	-9.1523e-05	-0.000300936	1	0	0	0
upi_rg_38947	-9.15633e-05	-0.000301492	1	0	0	0
upi_rg_71245	-9.13803e-05	-0.000302012	1	0	0	0
upi_rg_12174	-9.15385e-05	-0.000309585	1	0	0	0
upi_rg_25594	-9.16155e-05	-0.000296431	1	0	0	0
upi_rg_12311	-9.16541e-05	-0.00030144	1	0	0	0
upi_rg_15917	-9.14336e-05	-0.000300676	1	0	0	0
upi_rg_49665	-9.14087e-05	-0.00029991	1	0	0	0
upi_rg_50375	-9.149e-05	-0.000300496	1	0	0	0
upi_rg_8860	-9.15703e-05	-0.000299528	1	0	0	0
upi_rg_12648	-9.1304e-05	-0.000300315	1	0	0	0
upi_rg_27735	-9.14762e-05	-0.000300978	1	0	0	0
upi_rg_49457	-9.16181e-05	-0.000299251	1	0	0	0
upi_rg_72295	-9.12012e-05	-0.000304212	1	0	0	0
upi_rg_72284	-9.14514e-05	-0.000299926	1	0	0	0
upi_rg_43712	-9.14728e-05	-0.000300523	1	0	0	0
upi_rg_29901	-9.15097e-05	-0.000300626	1	0	0	0
upi_rg_69983	-9.15498e-05	-0.000303447	1	0	0	0
upi_rg_37726	-9.15409e-05	-0.000301606	1	0	0	0
upi_rg_4763	-9.12716e-05	-0.000309284	1	0	0	0
upi_rg_86024	-9.17738e-05	-0.000312447	1	0	0	0
upi_rg_61224	-9.09107e-05	-0.000312311	1	0	0	0
upi_rg_11017	-9.10053e-05	-0.000310215	1	0	0	0
upi_rg_45486	-9.10206e-05	-0.000296216	1	0	0	0
upi_rg_78488	-9.14383e-05	-0.000299845	1	0	0	0
upi_rg_82395	-9.14899e-05	-0.000300878	1	0	0	0
upi_rg_26925	-9.14577e-05	-0.000295102	1	0	0	0
upi_rg_9320	-9.1392e-05	-0.000299841	1	0	0	0
upi_rg_44182	-9.15162e-05	-0.000302069	1	0	0	0
upi_rg_82980	-9.14926e-05	-0.000299742	1	0	0	0
upi_rg_15061	-9.14837e-05	-0.000298552	1	0	0	0
upi_rg_4675	-9.12487e-05	-0.000297941	1	0	0	0
upi_rg_10895	-9.1416e-05	-0.000294894	1	0	0	0
upi_rg_72653	-9.13833e-05	-0.00030546	1	0	0	0
upi_rg_60181	-9.1511e-05	-0.000300073	1	0	0	0
upi_rg_37733	-9.14256e-05	-0.000257282	1	0	0	0
upi_rg_10486	-9.13676e-05	-0.000300064	1	0	0	0
upi_rg_84881	-9.14248e-05	-0.000299827	1	0	0	0
upi_rg_20891	-9.15915e-05	-0.00030097	1	0	0	0
upi_rg_35159	-9.15141e-05	-0.000299421	1	0	0	0
upi_rg_72326	-9.12756e-05	-0.000300432	1	0	0	0
upi_rg_55149	-9.15717e-05	-0.000301143	1	0	0	0
upi_rg_64563	-9.14125e-05	-0.0003014	1	0	0	0
upi_rg_66994	-9.13876e-05	-0.000297538	1	0	0	0
upi_rg_32182	-9.12568e-05	-0.00030058	1	0	0	0
upi_rg_12689	-9.14675e-05	-0.00029961	1	0	0	0
upi_rg_67471	-9.13984e-05	-0.000299957	1	0	0	0
upi_rg_20826	-8.85016e-05	-0.000293919	1	0	0	0
upi_rg_41073	-9.17537e-05	-0.000326457	1	0	0	0
upi_rg_30843	-8.60082e-05	-0.000377357	1	0	0	0
upi_rg_24688	-9.1824e-05	-0.000326126	1	0	0	0
upi_rg_32641	-9.18702e-05	-0.000326834	1	0	0	0
upi_rg_23679	-9.20009e-05	-0.000323328	1	0	0	0
upi_rg_23107	-9.1378e-05	-0.00033081	1	0	0	0
upi_rg_66026	-9.16387e-05	-0.000324837	1	0	0	0
upi_rg_24527	-9.15746e-05	-0.00032972	1	0	0	0
upi_rg_49826	-9.18403e-05	-0.00032281	1	0	0	0
upi_rg_26805	-9.15579e-05	-0.00032681	1	0	0	0
upi_rg_63911	-9.23897e-05	-0.000327343	1	0	0	0
upi_rg_17133	-9.19387e-05	-0.000326403	1	0	0	0
upi_rg_30470	-9.14391e-05	-0.000331277	1	0	0	0
upi_rg_16620	-9.18279e-05	-0.000323117	1	0	0	0
upi_rg_66684	-9.53741e-05	-0.00034457	1	0	0	0
upi_rg_4314	-9.54056e-05	-0.000345473	1	0	0	0
upi_rg_78753	-9.58599e-05	-0.000337778	1	0	0	0
upi_rg_28086	-9.56037e-05	-0.000341677	1	0	0	0
upi_rg_50347	-9.54966e-05	-0.000342469	1	0	0	0
upi_rg_18150	-9.5771e-05	-0.000340062	1	0	0	0
upi_rg_14365	-9.55864e-05	-0.000343624	1	0	0	0
upi_rg_10107	-9.59061e-05	-0.000342434	1	0	0	0
upi_rg_14743	-9.03689e-05	-0.000314277	1	0	0	0
upi_rg_63439	-9.00309e-05	-0.000314858	1	0	0	0
upi_rg_79513	-9.19329e-05	-0.000313584	1	0	0	0
upi_rg_34046	-9.23881e-05	-0.000314038	1	0	0	0
upi_rg_66539	-9.21732e-05	-0.000313592	1	0	0	0
upi_rg_74431	-8.7139e-05	-0.000362903	1	0	0	0
upi_rg_9537	-9.23027e-05	-0.000315371	1	0	0	0
upi_rg_66907	-9.2515e-05	-0.000310419	1	0	0	0
upi_rg_75746	-9.21948e-05	-0.000312968	1	0	0	0
upi_rg_59349	-9.24441e-05	-0.000310278	1	0	0	0
upi_rg_27028	-9.2394e-05	-0.000312614	1	0	0	0
upi_rg_15413	-9.23519e-05	-0.000312919	1	0	0	0
upi_rg_60915	-9.22517e-05	-0.00031492	1	0	0	0
upi_rg_45743	-9.2383e-05	-0.000315071	1	0	0	0
upi_rg_60767	-9.22308e-05	-0.000314542	1	0	0	0
upi_rg_52785	-9.25633e-05	-0.000291423	1	0	0	0
upi_rg_73896	-9.2381e-05	-0.000314182	1	0	0	0
upi_rg_30825	-9.21939e-05	-0.000313596	1	0	0	0
upi_rg_78967	-9.23671e-05	-0.000314742	1	0	0	0
upi_rg_62683	-9.21266e-05	-0.000312104	1	0	0	0
upi_rg_9608	-9.05122e-05	-0.000324823	1	0	0	0
upi_rg_61469	-9.21985e-05	-0.000313935	1	0	0	0
upi_rg_381	-9.14255e-05	-0.000314278	1	0	0	0
upi_rg_49319	-9.13743e-05	-0.000317319	1	0	0	0
upi_rg_20263	-9.23804e-05	-0.000309395	1	0	0	0
upi_rg_40441	-9.18825e-05	-0.000316481	1	0	0	0
upi_rg_77361	-9.21508e-05	-0.000314554	1	0	0	0
upi_rg_38532	-9.23767e-05	-0.000313116	1	0	0	0
upi_rg_41928	-9.18629e-05	-0.000315984	1	0	0	0
upi_rg_34085	-9.20592e-05	-0.000314494	1	0	0	0
upi_rg_26612	-9.14692e-05	-0.000318681	1	0	0	0
upi_rg_18746	-9.18415e-05	-0.000317496	1	0	0	0
upi_rg_41880	-9.23765e-05	-0.000313369	1	0	0	0
upi_rg_76314	-9.22815e-05	-0.000313682	1	0	0	0
upi_rg_41884	-9.11496e-05	-0.000322414	1	0	0	0
upi_rg_35830	-9.09068e-05	-0.000315512	1	0	0	0
upi_rg_2819	-9.0336e-05	-0.000310758	1	0	0	0
upi_rg_32962	-9.09419e-05	-0.000320605	1	0	0	0
upi_rg_22379	-9.1254e-05	-0.000314142	1	0	0	0
upi_rg_63717	-9.13456e-05	-0.000311349	1	0	0	0
upi_rg_30594	-9.09938e-05	-0.000314912	1	0	0	0
upi_rg_59083	-9.14693e-05	-0.000313066	1	0	0	0
upi_rg_81810	-9.2139e-05	-0.000313365	1	0	0	0
upi_rg_53643	-9.22407e-05	-0.000316532	1	0	0	0
upi_rg_52678	-9.09834e-05	-0.000317829	1	0	0	0
upi_rg_19014	-9.21667e-05	-0.000311174	1	0	0	0
upi_rg_64887	-9.08814e-05	-0.000312292	1	0	0	0
upi_rg_10186	-9.2287e-05	-0.000309369	1	0	0	0
upi_rg_56891	-9.19453e-05	-0.00031378	1	0	0	0
upi_rg_29465	-9.1093e-05	-0.000315196	1	0	0	0
upi_rg_9832	-9.23647e-05	-0.000314882	1	0	0	0
upi_rg_86537	-9.16663e-05	-0.000313908	1	0	0	0
upi_rg_87889	-9.13016e-05	-0.000311727	1	0	0	0
upi_rg_10950	-9.07345e-05	-0.000316404	1	0	0	0
upi_rg_51894	-9.14392e-05	-0.000298521	1	0	0	0
upi_rg_76144	-9.13673e-05	-0.000312671	1	0	0	0
upi_rg_21918	-9.24346e-05	-0.000309962	1	0	0	0
upi_rg_50886	-9.22664e-05	-0.000311912	1	0	0	0
upi_rg_10289	-9.19015e-05	-0.000313937	1	0	0	0
upi_rg_50964	-9.10992e-05	-0.000311884	1	0	0	0
upi_rg_24300	-9.18783e-05	-0.000315655	1	0	0	0
upi_rg_11941	-9.13764e-05	-0.000311502	1	0	0	0
upi_rg_76582	-9.15816e-05	-0.000313202	1	0	0	0
upi_rg_61499	-9.0363e-05	-0.000314787	1	0	0	0
upi_rg_47932	-9.19727e-05	-0.00031438	1	0	0	0
upi_rg_11678	-9.20517e-05	-0.000313943	1	0	0	0
upi_rg_68638	-9.13497e-05	-0.000313048	1	0	0	0
upi_rg_3246	-9.14201e-05	-0.00031101	1	0	0	0
upi_rg_83784	-9.06222e-05	-0.000316141	1	0	0	0
upi_rg_6841	-9.21341e-05	-0.000312567	1	0	0	0
upi_rg_29603	-9.03082e-05	-0.000312086	1	0	0	0
upi_rg_62839	-9.22438e-05	-0.000311403	1	0	0	0
upi_rg_63370	-9.20339e-05	-0.000312947	1	0	0	0
upi_rg_21650	-9.0704e-05	-0.000312646	1	0	0	0
upi_rg_983	-9.18445e-05	-0.000312011	1	0	0	0
upi_rg_67259	-9.23376e-05	-0.00031101	1	0	0	0
upi_rg_52490	-9.09733e-05	-0.000314937	1	0	0	0
upi_rg_26726	-9.11849e-05	-0.000311941	1	0	0	0
upi_rg_55831	-9.03477e-05	-0.000318725	1	0	0	0
upi_rg_49599	-9.21498e-05	-0.000312489	1	0	0	0
upi_rg_28522	-9.09361e-05	-0.000307713	1	0	0	0
upi_rg_71080	-9.10681e-05	-0.000314283	1	0	0	0
upi_rg_81137	-9.08379e-05	-0.000311169	1	0	0	0
upi_rg_79685	-9.21323e-05	-0.000312775	1	0	0	0
upi_rg_3	-9.01513e-05	-0.000308939	1	0	0	0
upi_rg_40140	-9.10663e-05	-0.000312293	1	0	0	0
upi_rg_27303	-9.14905e-05	-0.000314006	1	0	0	0
upi_rg_63993	-9.04719e-05	-0.000318406	1	0	0	0
upi_rg_74983	-9.11761e-05	-0.000315332	1	0	0	0
upi_rg_46683	-9.06809e-05	-0.000313948	1	0	0	0
upi_rg_8757	-9.11537e-05	-0.000314479	1	0	0	0
upi_rg_83002	-9.05353e-05	-0.000310075	1	0	0	0
upi_rg_39411	-9.20211e-05	-0.000308618	1	0	0	0
upi_rg_80667	-9.06899e-05	-0.000314115	1	0	0	0
upi_rg_25239	-8.16407e-05	-0.000307937	1	0	0	0
upi_rg_51383	-9.17229e-05	-0.00031344	1	0	0	0
upi_rg_83960	-9.16919e-05	-0.000310737	1	0	0	0
upi_rg_11746	-9.09524e-05	-0.000312515	1	0	0	0
upi_rg_80746	-9.22408e-05	-0.000310572	1	0	0	0
upi_rg_87655	-9.05054e-05	-0.000323292	1	0	0	0
upi_rg_80118	-9.17686e-05	-0.000313962	1	0	0	0
upi_rg_41329	-9.23738e-05	-0.000311234	1	0	0	0
upi_rg_64608	-8.93696e-05	-0.000321475	1	0	0	0
upi_rg_66658	-9.03806e-05	-0.000312367	1	0	0	0
upi_rg_9554	-9.24342e-05	-0.000311269	1	0	0	0
upi_rg_34185	-9.20178e-05	-0.000312928	1	0	0	0
upi_rg_62508	-9.19157e-05	-0.000316421	1	0	0	0
upi_rg_75352	-9.23451e-05	-0.000311106	1	0	0	0
upi_rg_53929	-9.25775e-05	-0.00031136	1	0	0	0
upi_rg_35066	-9.16462e-05	-0.000310713	1	0	0	0
upi_rg_70711	-9.21317e-05	-0.000314482	1	0	0	0
upi_rg_2191	-9.15905e-05	-0.000312847	1	0	0	0
upi_rg_29313	-9.14965e-05	-0.000309677	1	0	0	0
upi_rg_68	-9.09347e-05	-0.000319177	1	0	0	0
upi_rg_28468	-9.02817e-05	-0.000311851	1	0	0	0
upi_rg_56287	-9.13519e-05	-0.000315104	1	0	0	0
upi_rg_64188	-9.07421e-05	-0.000312088	1	0	0	0
upi_rg_69268	-9.22061e-05	-0.000309755	1	0	0	0
upi_rg_23795	-9.10737e-05	-0.000312266	1	0	0	0
upi_rg_7159	-8.86727e-05	-0.000317516	1	0	0	0
upi_rg_40907	-9.16998e-05	-0.000312086	1	0	0	0
upi_rg_58475	-9.0721e-05	-0.000313359	1	0	0	0
upi_rg_9404	-9.09127e-05	-0.000310631	1	0	0	0
upi_rg_28310	-9.14316e-05	-0.00031514	1	0	0	0
upi_rg_37490	-9.24854e-05	-0.000311669	1	0	0	0
upi_rg_71726	-9.14748e-05	-0.000311766	1	0	0	0
upi_rg_44010	-9.14621e-05	-0.000314159	1	0	0	0
upi_rg_17352	-9.13681e-05	-0.000311613	1	0	0	0
upi_rg_4776	-9.14316e-05	-0.000311916	1	0	0	0
upi_rg_38646	-9.11482e-05	-0.000313515	1	0	0	0
upi_rg_6522	-9.01085e-05	-0.00032017	1	0	0	0
upi_rg_64158	-9.21035e-05	-0.000313126	1	0	0	0
upi_rg_74118	-9.20517e-05	-0.000312217	1	0	0	0
upi_rg_64232	-9.15541e-05	-0.00031333	1	0	0	0
upi_rg_56797	-9.2175e-05	-0.000313548	1	0	0	0
upi_rg_39747	-9.06262e-05	-0.000311016	1	0	0	0
upi_rg_7563	-9.1661e-05	-0.000313039	1	0	0	0
upi_rg_29554	-9.17378e-05	-0.000309908	1	0	0	0
upi_rg_63203	-9.07687e-05	-0.000319734	1	0	0	0
upi_rg_55657	-9.1602e-05	-0.00031241	1	0	0	0
upi_rg_43389	-9.06729e-05	-0.000316733	1	0	0	0
upi_rg_48254	-9.12025e-05	-0.000311889	1	0	0	0
upi_rg_61418	-9.10315e-05	-0.000319422	1	0	0	0
upi_rg_17453	-9.08697e-05	-0.000315359	1	0	0	0
upi_rg_34570	-8.86903e-05	-0.000312203	1	0	0	0
upi_rg_63078	-9.24382e-05	-0.000308252	1	0	0	0
upi_rg_4619	-9.2426e-05	-0.000310249	1	0	0	0
upi_rg_55975	-9.09844e-05	-0.000310839	1	0	0	0
upi_rg_86267	-9.11494e-05	-0.000312503	1	0	0	0
upi_rg_17514	-9.00939e-05	-0.000309909	1	0	0	0
upi_rg_12526	-9.19613e-05	-0.000313919	1	0	0	0
upi_rg_58754	-9.13166e-05	-0.000313155	1	0	0	0
upi_rg_37577	-9.93438e-05	0.000463511	1	0	0	0
upi_rg_53751	-9.23538e-05	-0.000307928	1	0	0	0
upi_rg_82329	-8.94346e-05	-0.000314534	1	0	0	0
upi_rg_30722	-9.02525e-05	-0.000319013	1	0	0	0
upi_rg_5922	-9.08106e-05	-0.000318695	1	0	0	0
upi_rg_44156	-9.15089e-05	-0.00030531	1	0	0	0
upi_rg_1684	-9.10736e-05	-0.000316284	1	0	0	0
upi_rg_10179	-9.16848e-05	-0.000313109	1	0	0	0
upi_rg_26793	-9.07283e-05	-0.000315471	1	0	0	0
upi_rg_50496	-9.23004e-05	-0.000314039	1	0	0	0
upi_rg_12111	-9.14055e-05	-0.000306475	1	0	0	0
upi_rg_21976	-9.09546e-05	-0.000315949	1	0	0	0
upi_rg_15171	-9.03149e-05	-0.000321105	1	0	0	0
upi_rg_31288	-9.22371e-05	-0.000311223	1	0	0	0
upi_rg_11998	-8.99085e-05	-0.000316066	1	0	0	0
upi_rg_21244	-9.16974e-05	-0.000313002	1	0	0	0
upi_rg_44148	-9.12208e-05	-0.000314434	1	0	0	0
upi_rg_50313	-9.10318e-05	-0.000314733	1	0	0	0
upi_rg_40649	-9.17974e-05	-0.000306443	1	0	0	0
upi_rg_39887	-9.04142e-05	-0.000313231	1	0	0	0
upi_rg_56791	-9.17388e-05	-0.000313864	1	0	0	0
upi_rg_35822	-9.11346e-05	-0.00031102	1	0	0	0
upi_rg_10013	-9.09735e-05	-0.000312206	1	0	0	0
upi_rg_21396	-9.2143e-05	-0.000313716	1	0	0	0
upi_rg_9882	-8.97574e-05	-0.000313173	1	0	0	0
upi_rg_78785	-9.14291e-05	-0.000316415	1	0	0	0
upi_rg_47294	-9.06646e-05	-0.000297346	1	0	0	0
upi_rg_29092	-9.08759e-05	-0.000303376	1	0	0	0
upi_rg_22540	-9.07563e-05	-0.00031705	1	0	0	0
upi_rg_79229	-9.09866e-05	-0.000318317	1	0	0	0
upi_rg_19071	-8.97775e-05	-0.000328566	1	0	0	0
upi_rg_16639	-9.06219e-05	-0.000320391	1	0	0	0
upi_rg_47725	-9.10412e-05	-0.000325353	1	0	0	0
upi_rg_72686	-9.02886e-05	-0.000331657	1	0	0	0
upi_rg_81343	-8.9134e-05	-0.000341761	1	0	0	0
upi_rg_70402	-9.09369e-05	-0.000324279	1	0	0	0
upi_rg_70568	-9.08257e-05	-0.00032242	1	0	0	0
upi_rg_77773	-9.0824e-05	-0.00032131	1	0	0	0
upi_rg_27415	-9.1168e-05	-0.000323941	1	0	0	0
upi_rg_39952	-9.09579e-05	-0.000325349	1	0	0	0
upi_rg_26522	-9.09578e-05	-0.000326828	1	0	0	0
upi_rg_59346	-9.11858e-05	-0.000324761	1	0	0	0
upi_rg_12601	-9.05855e-05	-0.00032613	1	0	0	0
upi_rg_34526	-9.03563e-05	-0.000329458	1	0	0	0
upi_rg_48910	-9.09772e-05	-0.00032612	1	0	0	0
upi_rg_64334	0.0540691	0.0194793	1	0	0	0
upi_rg_77309	-9.08546e-05	-0.000313846	1	0	0	0
upi_rg_31043	-9.0711e-05	-0.000313049	1	0	0	0
upi_rg_62792	-9.13068e-05	-0.00029115	1	0	0	0
upi_rg_42047	-8.76218e-05	-0.000317109	1	0	0	0
upi_rg_9534	-9.05559e-05	-0.000328438	1	0	0	0
upi_rg_56182	-9.11442e-05	-0.000327322	1	0	0	0
upi_rg_57073	-9.18431e-05	-0.000319513	1	0	0	0
upi_rg_64492	-9.18417e-05	-0.000325753	1	0	0	0
upi_rg_55683	-9.1811e-05	-0.000323952	1	0	0	0
upi_rg_52724	-9.18045e-05	-0.000324977	1	0	0	0
upi_rg_45746	-9.15489e-05	-0.000300899	1	0	0	0
upi_rg_30498	-9.16865e-05	-0.000294803	1	0	0	0
upi_rg_77670	-9.14101e-05	-0.000301034	1	0	0	0
upi_rg_27803	-9.1637e-05	-0.000296557	1	0	0	0
upi_rg_22660	-9.16165e-05	-0.000300914	1	0	0	0
upi_rg_21637	-9.16312e-05	-0.000300972	1	0	0	0
upi_rg_82191	-9.16549e-05	-0.000299174	1	0	0	0
upi_rg_39100	-9.16491e-05	-0.000303322	1	0	0	0
upi_rg_44466	-9.15562e-05	-0.000294564	1	0	0	0
upi_rg_87461	-9.16602e-05	-0.000301599	1	0	0	0
upi_rg_33401	-9.15775e-05	-0.000301045	1	0	0	0
upi_rg_59492	-9.15951e-05	-0.000309236	1	0	0	0
upi_rg_73092	-9.15015e-05	-0.000300458	1	0	0	0
upi_rg_5916	-9.16935e-05	-0.000302233	1	0	0	0
upi_rg_57111	-9.16591e-05	-0.000300629	1	0	0	0
upi_rg_30679	-9.10027e-05	-0.000301217	1	0	0	0
upi_rg_67315	-9.15861e-05	-0.000301508	1	0	0	0
upi_rg_54333	-9.14152e-05	-0.000301466	1	0	0	0
upi_rg_6755	-9.1721e-05	-0.000299077	1	0	0	0
upi_rg_16784	-9.15183e-05	-0.000301311	1	0	0	0
upi_rg_80285	-9.15476e-05	-0.000301583	1	0	0	0
upi_rg_50801	-9.14784e-05	-0.000300749	1	0	0	0
upi_rg_85138	-9.15299e-05	-0.000310461	1	0	0	0
upi_rg_84516	-9.15882e-05	-0.000301482	1	0	0	0
upi_rg_55800	-9.21228e-05	-0.00031841	1	0	0	0
upi_rg_60530	-9.16888e-05	-0.000301388	1	0	0	0
upi_rg_59070	-9.17143e-05	-0.000301823	1	0	0	0
upi_rg_7490	-9.16934e-05	-0.000305167	1	0	0	0
upi_rg_52906	-9.14596e-05	-0.000301484	1	0	0	0
upi_rg_79466	-9.14046e-05	-0.000302955	1	0	0	0
upi_rg_63910	-9.16617e-05	-0.000301225	1	0	0	0
upi_rg_54488	-9.16628e-05	-0.000301237	1	0	0	0
upi_rg_53263	-9.15136e-05	-0.000299302	1	0	0	0
upi_rg_506	-9.15766e-05	-0.000301251	1	0	0	0
upi_rg_59757	-9.1212e-05	-0.000300879	1	0	0	0
upi_rg_7214	-9.16433e-05	-0.000299881	1	0	0	0
upi_rg_76933	-9.16058e-05	-0.000301513	1	0	0	0
upi_rg_30263	-9.1608e-05	-0.000301321	1	0	0	0
upi_rg_25914	-9.14785e-05	-0.000301802	1	0	0	0
upi_rg_74579	-9.12965e-05	-0.000309908	1	0	0	0
upi_rg_43629	-9.16042e-05	-0.000300913	1	0	0	0
upi_rg_51485	-9.17047e-05	-0.000301909	1	0	0	0
upi_rg_84062	-9.08632e-05	-0.000297135	1	0	0	0
upi_rg_75643	-9.17835e-05	-0.000303457	1	0	0	0
upi_rg_77490	-9.18614e-05	-0.000324642	1	0	0	0
upi_rg_18230	-9.14557e-05	-0.000301286	1	0	0	0
upi_rg_69937	-9.14303e-05	-0.000299382	1	0	0	0
upi_rg_80494	-9.15266e-05	-0.000301283	1	0	0	0
upi_rg_66594	-9.15891e-05	-0.0003012	1	0	0	0
upi_rg_64247	-9.16364e-05	-0.000300867	1	0	0	0
upi_rg_54972	-9.14038e-05	-0.00030409	1	0	0	0
upi_rg_14555	-9.1641e-05	-0.000300287	1	0	0	0
upi_rg_66075	-9.16276e-05	-0.000301351	1	0	0	0
upi_rg_27897	-9.15895e-05	-0.00030072	1	0	0	0
upi_rg_56865	-9.14623e-05	-0.00030059	1	0	0	0
upi_rg_14271	-9.161e-05	-0.000300665	1	0	0	0
upi_rg_54344	-9.16324e-05	-0.000299841	1	0	0	0
upi_rg_67912	-9.16409e-05	-0.0003032	1	0	0	0
upi_rg_2334	-9.15368e-05	-0.000299611	1	0	0	0
upi_rg_77701	-9.15489e-05	-0.000299185	1	0	0	0
upi_rg_64075	-9.16778e-05	-0.000302058	1	0	0	0
upi_rg_10820	-9.15768e-05	-0.000301475	1	0	0	0
upi_rg_4857	-9.1478e-05	-0.000300341	1	0	0	0
upi_rg_80905	-0.000471141	0.0308705	1	0	0	0
upi_rg_16211	-9.57136e-05	-0.000364243	1	0	0	0
upi_rg_80932	-9.6699e-05	-0.000355452	1	0	0	0
upi_rg_63846	-9.64738e-05	-0.000358847	1	0	0	0
upi_rg_41749	-9.41175e-05	-0.000382387	1	0	0	0
upi_rg_69318	-9.65482e-05	-0.000357885	1	0	0	0
upi_rg_47446	-9.64146e-05	-0.000357053	1	0	0	0
upi_rg_49954	-9.64934e-05	-0.000357067	1	0	0	0
upi_rg_51477	-9.58545e-05	-0.000363671	1	0	0	0
upi_rg_26392	-9.55587e-05	-0.000368846	1	0	0	0
upi_rg_52587	-9.51838e-05	-0.000371014	1	0	0	0
upi_rg_30364	-9.54373e-05	-0.000369668	1	0	0	0
upi_rg_46934	-9.17506e-05	-0.000304123	1	0	0	0
upi_rg_44686	-9.19281e-05	-0.000307749	1	0	0	0
upi_rg_31278	-9.14569e-05	-0.000305396	1	0	0	0
upi_rg_27115	-9.17811e-05	-0.000305927	1	0	0	0
upi_rg_54052	-9.07819e-05	-0.000318809	1	0	0	0
upi_rg_43886	5.01105e-05	0.000313887	1	0	0	0
upi_rg_29192	5.02517e-05	0.000314412	1	0	0	0
upi_rg_68139	5.00016e-05	0.00031325	1	0	0	0
upi_rg_81760	4.96901e-05	0.000311036	1	0	0	0
upi_rg_55912	4.99109e-05	0.00031166	1	0	0	0
upi_rg_83633	5.00656e-05	0.000315438	1	0	0	0
upi_rg_16769	5.0278e-05	0.000313656	1	0	0	0
upi_rg_63099	6.72616e-05	0.000319941	1	0	0	0
upi_rg_61126	5.02125e-05	0.00031477	1	0	0	0
upi_rg_6323	5.02009e-05	0.000315335	1	0	0	0
upi_rg_27756	5.01863e-05	0.000317124	1	0	0	0
upi_rg_544	5.01269e-05	0.00031457	1	0	0	0
upi_rg_23297	5.91046e-05	0.000303978	1	0	0	0
upi_rg_12932	5.02141e-05	0.000314519	1	0	0	0
upi_rg_57455	5.00748e-05	0.000315072	1	0	0	0
upi_rg_5063	5.02665e-05	0.0003142	1	0	0	0
upi_rg_57127	4.7884e-05	0.000303758	1	0	0	0
upi_rg_78737	5.02932e-05	0.000314197	1	0	0	0
upi_rg_52815	4.98495e-05	0.000312159	1	0	0	0
upi_rg_29686	5.01971e-05	0.000316652	1	0	0	0
upi_rg_83782	2.61035e-05	0.000206985	1	0	0	0
upi_rg_29681	5.03036e-05	0.000313448	1	0	0	0
upi_rg_70208	4.72038e-05	0.000300312	1	0	0	0
upi_rg_70512	5.02907e-05	0.000316823	1	0	0	0
upi_rg_44203	4.97912e-05	0.000312557	1	0	0	0
upi_rg_2794	5.17039e-05	0.00031368	1	0	0	0
upi_rg_15745	4.9938e-05	0.00031393	1	0	0	0
upi_rg_42919	4.91372e-05	0.000312038	1	0	0	0
upi_rg_44479	5.39033e-05	0.00031739	1	0	0	0
upi_rg_31276	4.98175e-05	0.000316999	1	0	0	0
upi_rg_63733	4.97784e-05	0.000315886	1	0	0	0
upi_rg_58878	-9.7142e-05	-0.000346522	1	0	0	0
upi_rg_46488	5.03073e-05	0.000317	1	0	0	0
upi_rg_7030	5.01407e-05	0.000315239	1	0	0	0
upi_rg_14598	5.01372e-05	0.000316465	1	0	0	0
upi_rg_53429	4.91665e-05	0.000307817	1	0	0	0
upi_rg_47147	5.00887e-05	0.000316315	1	0	0	0
upi_rg_54133	5.74467e-05	0.000313011	1	0	0	0
upi_rg_23970	4.96063e-05	0.000313298	1	0	0	0
upi_rg_36887	5.00507e-05	0.000314381	1	0	0	0
upi_rg_8880	5.06191e-05	0.000313027	1	0	0	0
upi_rg_65319	5.02123e-05	0.000315098	1	0	0	0
upi_rg_51115	5.0043e-05	0.000314993	1	0	0	0
upi_rg_78107	5.02276e-05	0.000320481	1	0	0	0
upi_rg_35032	5.00076e-05	0.000317372	1	0	0	0
upi_rg_67958	5.56567e-05	0.000320232	1	0	0	0
upi_rg_75712	5.1455e-05	0.000306543	1	0	0	0
upi_rg_74504	5.21939e-05	0.00031643	1	0	0	0
upi_rg_8945	5.01355e-05	0.000315971	1	0	0	0
upi_rg_57995	5.01616e-05	0.000316028	1	0	0	0
upi_rg_68572	5.2398e-05	0.000315673	1	0	0	0
upi_rg_18863	4.95551e-05	0.000312683	1	0	0	0
upi_rg_39600	5.01515e-05	0.000320574	1	0	0	0
upi_rg_4817	5.03469e-05	0.000313909	1	0	0	0
upi_rg_68702	5.01307e-05	0.000315647	1	0	0	0
upi_rg_31	5.16262e-05	0.000312928	1	0	0	0
upi_rg_80524	5.01051e-05	0.00031556	1	0	0	0
upi_rg_50058	4.99869e-05	0.000314695	1	0	0	0
upi_rg_16523	5.01522e-05	0.000313704	1	0	0	0
upi_rg_77000	5.00934e-05	0.000315546	1	0	0	0
upi_rg_5667	4.90469e-05	0.000308735	1	0	0	0
upi_rg_40983	4.94526e-05	0.000313183	1	0	0	0
upi_rg_72509	5.01466e-05	0.000313974	1	0	0	0
upi_rg_16925	4.96095e-05	0.000311953	1	0	0	0
upi_rg_30975	5.22324e-05	0.000316034	1	0	0	0
upi_rg_37713	5.16213e-05	0.000313327	1	0	0	0
upi_rg_11019	4.98231e-05	0.000313892	1	0	0	0
upi_rg_82647	4.93417e-05	0.000310381	1	0	0	0
upi_rg_30786	-8.60152e-05	-0.00029974	1	0	0	0
upi_rg_59681	-8.93343e-05	-0.000291831	1	0	0	0
upi_rg_17963	4.69513e-05	0.000302815	1	0	0	0
upi_rg_63077	5.32489e-05	0.000314631	1	0	0	0
upi_rg_43630	5.53842e-05	0.000317303	1	0	0	0
upi_rg_82924	5.02088e-05	0.000318036	1	0	0	0
upi_rg_46812	4.94754e-05	0.000312433	1	0	0	0
upi_rg_43521	5.01818e-05	0.000313888	1	0	0	0
upi_rg_66931	4.78613e-05	0.000305323	1	0	0	0
upi_rg_62910	4.97731e-05	0.000311908	1	0	0	0
upi_rg_25309	5.0187e-05	0.000314992	1	0	0	0
upi_rg_46202	4.97872e-05	0.000325209	1	0	0	0
upi_rg_15861	4.90102e-05	0.000309428	1	0	0	0
upi_rg_462	5.00563e-05	0.000318084	1	0	0	0
upi_rg_4445	5.00115e-05	0.000315659	1	0	0	0
upi_rg_14258	4.88741e-05	0.000312235	1	0	0	0
upi_rg_53987	5.09562e-05	0.000311472	1	0	0	0
upi_rg_86924	5.02418e-05	0.000315579	1	0	0	0
upi_rg_88050	5.02548e-05	0.000313901	1	0	0	0
upi_rg_51039	5.00697e-05	0.000315844	1	0	0	0
upi_rg_726	5.51387e-05	0.00031643	1	0	0	0
upi_rg_35585	5.02943e-05	0.000315657	1	0	0	0
upi_rg_15491	5.02609e-05	0.000315344	1	0	0	0
upi_rg_69456	5.00803e-05	0.00031583	1	0	0	0
upi_rg_40111	5.01674e-05	0.000317493	1	0	0	0
upi_rg_880	4.859e-05	0.000308167	1	0	0	0
upi_rg_17456	5.00353e-05	0.000314141	1	0	0	0
upi_rg_67626	4.93666e-05	0.000316161	1	0	0	0
upi_rg_32195	5.23741e-05	0.00031596	1	0	0	0
upi_rg_47588	4.67754e-05	0.000298856	1	0	0	0
upi_rg_34862	4.95187e-05	0.000312703	1	0	0	0
upi_rg_47062	5.01958e-05	0.000312859	1	0	0	0
upi_rg_16450	4.99644e-05	0.000316577	1	0	0	0
upi_rg_63467	4.99883e-05	0.000318902	1	0	0	0
upi_rg_86309	4.99804e-05	0.000314694	1	0	0	0
upi_rg_33699	4.9949e-05	0.000319319	1	0	0	0
upi_rg_84248	5.0008e-05	0.000313144	1	0	0	0
upi_rg_73364	4.99092e-05	0.000312948	1	0	0	0
upi_rg_72110	5.00509e-05	0.00032292	1	0	0	0
upi_rg_78279	4.9596e-05	0.000311418	1	0	0	0
upi_rg_43356	4.98443e-05	0.000314652	1	0	0	0
upi_rg_30152	5.00856e-05	0.000315144	1	0	0	0
upi_rg_38130	5.21624e-05	0.000315417	1	0	0	0
upi_rg_3482	4.90166e-05	0.000309584	1	0	0	0
upi_rg_30029	4.90163e-05	0.000308233	1	0	0	0
upi_rg_51817	5.02607e-05	0.000314169	1	0	0	0
upi_rg_33337	4.88191e-05	0.000309164	1	0	0	0
upi_rg_80702	4.96945e-05	0.000320401	1	0	0	0
upi_rg_28517	5.01878e-05	0.000314847	1	0	0	0
upi_rg_26503	5.00776e-05	0.000313076	1	0	0	0
upi_rg_12206	5.42182e-05	0.000318972	1	0	0	0
upi_rg_55049	4.73931e-05	0.000305213	1	0	0	0
upi_rg_68758	5.00393e-05	0.000312739	1	0	0	0
upi_rg_43246	4.75722e-05	0.000303629	1	0	0	0
upi_rg_43711	5.00771e-05	0.000318623	1	0	0	0
upi_rg_63260	5.19473e-05	0.000316293	1	0	0	0
upi_rg_14769	5.01935e-05	0.00031742	1	0	0	0
upi_rg_25767	5.00136e-05	0.000320998	1	0	0	0
upi_rg_7182	4.97337e-05	0.000314478	1	0	0	0
upi_rg_11969	4.96797e-05	0.000311219	1	0	0	0
upi_rg_73888	5.00764e-05	0.000314355	1	0	0	0
upi_rg_10679	-9.0249e-05	-0.000304933	1	0	0	0
upi_rg_14344	-9.05639e-05	-0.000306285	1	0	0	0
upi_rg_50875	-9.0521e-05	-0.000308751	1	0	0	0
upi_rg_80391	-9.08973e-05	-0.000299362	1	0	0	0
upi_rg_40208	-9.07533e-05	-0.000307334	1	0	0	0
upi_rg_41810	-9.02933e-05	-0.000305813	1	0	0	0
upi_rg_67901	-9.0556e-05	-0.000304455	1	0	0	0
upi_rg_60724	-9.00606e-05	-0.000304539	1	0	0	0
upi_rg_81258	-9.04667e-05	-0.000306288	1	0	0	0
upi_rg_10085	-9.044e-05	-0.000307706	1	0	0	0
upi_rg_4740	-9.01039e-05	-0.0003068	1	0	0	0
upi_rg_58530	-9.0553e-05	-0.000305335	1	0	0	0
upi_rg_85053	-9.02993e-05	-0.000306035	1	0	0	0
upi_rg_25866	-9.09452e-05	-0.000307695	1	0	0	0
upi_rg_87313	-9.06769e-05	-0.000307291	1	0	0	0
upi_rg_23338	-9.00472e-05	-0.000305425	1	0	0	0
upi_rg_60215	-9.035e-05	-0.000305615	1	0	0	0
upi_rg_21806	-9.07814e-05	-0.000308216	1	0	0	0
upi_rg_28909	-9.06134e-05	-0.000307344	1	0	0	0
upi_rg_5975	-9.12983e-05	-0.000303078	1	0	0	0
upi_rg_39028	-9.33216e-05	-0.000267171	1	0	0	0
upi_rg_48359	-9.19113e-05	-0.000322424	1	0	0	0
upi_rg_41614	-9.1245e-05	-0.000325671	1	0	0	0
upi_rg_23555	-9.08139e-05	-0.000304511	1	0	0	0
upi_rg_59203	-9.03907e-05	-0.000307975	1	0	0	0
upi_rg_63610	-9.07192e-05	-0.000305024	1	0	0	0
upi_rg_42500	-9.08931e-05	-0.000312454	1	0	0	0
upi_rg_9857	-8.97107e-05	-0.000307106	1	0	0	0
upi_rg_85109	-9.04468e-05	-0.000309351	1	0	0	0
upi_rg_25753	-9.05468e-05	-0.000302079	1	0	0	0
upi_rg_83963	-9.05395e-05	-0.000308019	1	0	0	0
upi_rg_43754	-9.17799e-05	-0.000323375	1	0	0	0
upi_rg_77213	-9.16614e-05	-0.000325672	1	0	0	0
upi_rg_82981	-8.91117e-05	-0.000320386	1	0	0	0
upi_rg_26690	-9.15853e-05	-0.000320912	1	0	0	0
upi_rg_3710	-9.15193e-05	-0.000324158	1	0	0	0
upi_rg_55257	-9.15297e-05	-0.000322309	1	0	0	0
upi_rg_15091	-9.19787e-05	-0.000314119	1	0	0	0
upi_rg_9102	-9.06141e-05	-0.000333838	1	0	0	0
upi_rg_26677	-9.17345e-05	-0.000323904	1	0	0	0
upi_rg_8615	-9.13698e-05	-0.000324461	1	0	0	0
upi_rg_68367	-9.18202e-05	-0.000323125	1	0	0	0
upi_rg_37098	-9.18652e-05	-0.00032436	1	0	0	0
upi_rg_62715	-9.14575e-05	-0.000320965	1	0	0	0
upi_rg_86406	-9.16106e-05	-0.000320149	1	0	0	0
upi_rg_12135	-9.17997e-05	-0.00032358	1	0	0	0
upi_rg_86385	-9.12664e-05	-0.000304289	1	0	0	0
upi_rg_23246	-9.15284e-05	-0.000303843	1	0	0	0
upi_rg_20806	-9.1423e-05	-0.000300794	1	0	0	0
upi_rg_14888	-9.08941e-05	-0.000302757	1	0	0	0
upi_rg_10783	-9.12018e-05	-0.000302433	1	0	0	0
upi_rg_28110	-9.09049e-05	-0.000305123	1	0	0	0
upi_rg_43127	-9.1409e-05	-0.00030173	1	0	0	0
upi_rg_882	-9.15358e-05	-0.000295927	1	0	0	0
upi_rg_79401	-9.08858e-05	-0.000295173	1	0	0	0
upi_rg_4334	-9.11235e-05	-0.00029592	1	0	0	0
upi_rg_14545	-9.13825e-05	-0.000301266	1	0	0	0
upi_rg_38167	-9.14119e-05	-0.000299799	1	0	0	0
upi_rg_80979	-9.13886e-05	-0.000301513	1	0	0	0
upi_rg_85168	-9.12758e-05	-0.000302739	1	0	0	0
upi_rg_72486	-9.13094e-05	-0.000300891	1	0	0	0
upi_rg_66378	-9.10269e-05	-0.000300095	1	0	0	0
upi_rg_73903	-9.07166e-05	-0.00030068	1	0	0	0
upi_rg_6090	-9.13175e-05	-0.000300139	1	0	0	0
upi_rg_73793	-9.13065e-05	-0.000297878	1	0	0	0
upi_rg_65869	-9.14278e-05	-0.000301645	1	0	0	0
upi_rg_23422	-9.11791e-05	-0.000299095	1	0	0	0
upi_rg_82369	-9.14238e-05	-0.000302299	1	0	0	0
upi_rg_66621	-9.23175e-05	-0.00030551	1	0	0	0
upi_rg_59789	-9.16436e-05	-0.000306221	1	0	0	0
upi_rg_41118	-9.01608e-05	-0.000299256	1	0	0	0
upi_rg_87964	-9.14405e-05	-0.000304852	1	0	0	0
upi_rg_60238	-9.10983e-05	-0.000306093	1	0	0	0
upi_rg_83377	-9.07795e-05	-0.000307939	1	0	0	0
upi_rg_87184	-9.0971e-05	-0.000311104	1	0	0	0
upi_rg_27675	-9.08184e-05	-0.00030751	1	0	0	0
upi_rg_20781	-9.09756e-05	-0.00030659	1	0	0	0
upi_rg_45206	-9.10548e-05	-0.000309554	1	0	0	0
upi_rg_37763	-9.10428e-05	-0.000308104	1	0	0	0
upi_rg_77847	-9.09203e-05	-0.000304403	1	0	0	0
upi_rg_75616	-9.11286e-05	-0.000308154	1	0	0	0
upi_rg_12713	-9.19434e-05	-0.000323605	1	0	0	0
upi_rg_18001	-9.16608e-05	-0.000318881	1	0	0	0
upi_rg_37350	-9.15945e-05	-0.000324768	1	0	0	0
upi_rg_86408	-9.15654e-05	-0.000321993	1	0	0	0
upi_rg_60169	-9.16132e-05	-0.000307286	1	0	0	0
upi_rg_2605	-9.0336e-05	-0.000302867	1	0	0	0
upi_rg_34358	-8.70218e-05	-0.000299864	1	0	0	0
upi_rg_69593	-9.07278e-05	-0.000309486	1	0	0	0
upi_rg_30925	-9.12035e-05	-0.000304205	1	0	0	0
upi_rg_42017	-9.11653e-05	-0.000300473	1	0	0	0
upi_rg_63480	-9.06749e-05	-0.00030624	1	0	0	0
upi_rg_58673	-9.10943e-05	-0.000312737	1	0	0	0
upi_rg_223	-9.15359e-05	-0.000323487	1	0	0	0
upi_rg_74820	-9.11796e-05	-0.000323636	1	0	0	0
upi_rg_16825	-9.04138e-05	-0.000329787	1	0	0	0
upi_rg_24315	-9.13576e-05	-0.000325099	1	0	0	0
upi_rg_19111	-9.12778e-05	-0.000324853	1	0	0	0
upi_rg_6789	-9.07102e-05	-0.000322311	1	0	0	0
upi_rg_73811	-9.11966e-05	-0.000326045	1	0	0	0
upi_rg_16866	-9.12371e-05	-0.000326101	1	0	0	0
upi_rg_27307	-8.9073e-05	-0.000345274	1	0	0	0
upi_rg_16385	-9.13009e-05	-0.000325045	1	0	0	0
upi_rg_47749	-9.12237e-05	-0.000325063	1	0	0	0
upi_rg_67341	-9.10919e-05	-0.000321952	1	0	0	0
upi_rg_15718	-9.12228e-05	-0.000325151	1	0	0	0
upi_rg_20728	-9.10015e-05	-0.000323665	1	0	0	0
upi_rg_58029	-9.07786e-05	-0.000324259	1	0	0	0
upi_rg_25029	-9.09242e-05	-0.000324777	1	0	0	0
upi_rg_4355	-9.13689e-05	-0.000325237	1	0	0	0
upi_rg_70800	-9.11648e-05	-0.000326859	1	0	0	0
upi_rg_49622	-9.13048e-05	-0.000324933	1	0	0	0
upi_rg_18943	-9.11178e-05	-0.000324293	1	0	0	0
upi_rg_20141	-9.11976e-05	-0.000300806	1	0	0	0
upi_rg_66987	-9.12803e-05	-0.000304173	1	0	0	0
upi_rg_79249	-9.17417e-05	-0.000316773	1	0	0	0
upi_rg_28188	-9.12212e-05	-0.000318435	1	0	0	0
upi_rg_35680	-9.08095e-05	-0.000317661	1	0	0	0
upi_rg_14032	-9.17742e-05	-0.000323951	1	0	0	0
upi_rg_70277	-9.14922e-05	-0.000323745	1	0	0	0
upi_rg_25466	-9.15324e-05	-0.000329427	1	0	0	0
upi_rg_7815	-9.18708e-05	-0.000323655	1	0	0	0
upi_rg_59345	-9.09617e-05	-0.000328583	1	0	0	0
upi_rg_55111	-9.17663e-05	-0.000324998	1	0	0	0
upi_rg_43464	-9.18692e-05	-0.000322839	1	0	0	0
upi_rg_45435	-8.93628e-05	-0.000341691	1	0	0	0
upi_rg_32425	-9.18315e-05	-0.000314706	1	0	0	0
upi_rg_56446	-9.16905e-05	-0.000323011	1	0	0	0
upi_rg_31551	-9.16646e-05	-0.000321522	1	0	0	0
upi_rg_59179	-9.15669e-05	-0.000319954	1	0	0	0
upi_rg_22475	-9.18935e-05	-0.000323741	1	0	0	0
upi_rg_70192	-9.18554e-05	-0.000323914	1	0	0	0
upi_rg_67796	-9.17339e-05	-0.000324204	1	0	0	0
upi_rg_22069	-9.13481e-05	-0.000321279	1	0	0	0
upi_rg_43662	-9.21682e-05	-0.000326781	1	0	0	0
upi_rg_50695	-9.14143e-05	-0.000325166	1	0	0	0
upi_rg_59055	-9.17847e-05	-0.000324224	1	0	0	0
upi_rg_35299	-9.15622e-05	-0.00032559	1	0	0	0
upi_rg_80604	-9.18286e-05	-0.000320489	1	0	0	0
upi_rg_54785	-9.19532e-05	-0.000315724	1	0	0	0
upi_rg_84674	-9.12431e-05	-0.000296021	1	0	0	0
upi_rg_30567	-9.1494e-05	-0.000303289	1	0	0	0
upi_rg_46479	-9.14172e-05	-0.000304473	1	0	0	0
upi_rg_71206	-9.14714e-05	-0.000296106	1	0	0	0
upi_rg_13439	-9.13547e-05	-0.000303551	1	0	0	0
upi_rg_79546	-9.13214e-05	-0.000301886	1	0	0	0
upi_rg_45346	-9.18248e-05	-0.000306429	1	0	0	0
upi_rg_48724	-9.10285e-05	-0.000294397	1	0	0	0
upi_rg_83477	-8.94866e-05	-0.000316438	1	0	0	0
upi_rg_81621	-9.16888e-05	-0.000303967	1	0	0	0
upi_rg_34183	-9.14135e-05	-0.000303352	1	0	0	0
upi_rg_84	-8.72213e-05	-0.000334547	1	0	0	0
upi_rg_51833	-9.23387e-05	-0.000318239	1	0	0	0
upi_rg_13582	-9.18636e-05	-0.000321806	1	0	0	0
upi_rg_27253	-9.21924e-05	-0.000319579	1	0	0	0
upi_rg_6100	-9.08448e-05	-0.000303567	1	0	0	0
upi_rg_65322	-9.13769e-05	-0.000308477	1	0	0	0
upi_rg_5469	-9.07934e-05	-0.00030714	1	0	0	0
upi_rg_80262	-9.07484e-05	-0.000304949	1	0	0	0
upi_rg_70059	-9.11079e-05	-0.000307716	1	0	0	0
upi_rg_18976	-9.08203e-05	-0.000310348	1	0	0	0
upi_rg_25155	-9.05169e-05	-0.000308387	1	0	0	0
upi_rg_59536	-9.10962e-05	-0.000302037	1	0	0	0
upi_rg_59259	-9.12121e-05	-0.000304747	1	0	0	0
upi_rg_30032	-9.15474e-05	-0.000307153	1	0	0	0
upi_rg_52775	-9.11006e-05	-0.000309032	1	0	0	0
upi_rg_16138	-8.93809e-05	-0.000318083	1	0	0	0
upi_rg_19208	-9.06569e-05	-0.000307893	1	0	0	0
upi_rg_54553	-9.14431e-05	-0.00030756	1	0	0	0
upi_rg_22119	-9.15831e-05	-0.000306694	1	0	0	0
upi_rg_70306	-9.1177e-05	-0.000303985	1	0	0	0
upi_rg_34752	-9.15177e-05	-0.000307275	1	0	0	0
upi_rg_5665	-9.1044e-05	-0.000304828	1	0	0	0
upi_rg_61084	-9.1409e-05	-0.000306155	1	0	0	0
upi_rg_62241	-9.01826e-05	-0.000305361	1	0	0	0
upi_rg_57617	-9.10007e-05	-0.000307819	1	0	0	0
upi_rg_10002	-9.14249e-05	-0.000307515	1	0	0	0
upi_rg_36458	-9.1576e-05	-0.000306924	1	0	0	0
upi_rg_74120	-9.13195e-05	-0.000304587	1	0	0	0
upi_rg_43334	-9.15328e-05	-0.000306088	1	0	0	0
upi_rg_71712	-9.15677e-05	-0.000305454	1	0	0	0
upi_rg_23273	-9.17755e-05	-0.000307089	1	0	0	0
upi_rg_64719	-9.16615e-05	-0.000306703	1	0	0	0
upi_rg_38232	-9.1438e-05	-0.000307052	1	0	0	0
upi_rg_40800	-9.15306e-05	-0.000306476	1	0	0	0
upi_rg_51224	-9.12923e-05	-0.000305979	1	0	0	0
upi_rg_56665	-9.16093e-05	-0.000307103	1	0	0	0
upi_rg_52340	-9.15663e-05	-0.000307072	1	0	0	0
upi_rg_38599	-9.15953e-05	-0.000308298	1	0	0	0
upi_rg_15486	-9.15444e-05	-0.000307844	1	0	0	0
upi_rg_3523	-9.16146e-05	-0.000306478	1	0	0	0
upi_rg_20624	-9.14922e-05	-0.000305472	1	0	0	0
upi_rg_62705	-9.15532e-05	-0.000307549	1	0	0	0
upi_rg_85233	-9.14059e-05	-0.000306797	1	0	0	0
upi_rg_69571	-9.12701e-05	-0.000307865	1	0	0	0
upi_rg_31932	-9.15523e-05	-0.000307435	1	0	0	0
upi_rg_60279	-9.10279e-05	-0.000299855	1	0	0	0
upi_rg_27755	-9.09171e-05	-0.000305562	1	0	0	0
upi_rg_7258	-9.13778e-05	-0.000306489	1	0	0	0
upi_rg_25669	-9.14792e-05	-0.000303724	1	0	0	0
upi_rg_54788	-9.14648e-05	-0.000306656	1	0	0	0
upi_rg_85355	-9.14528e-05	-0.000306536	1	0	0	0
upi_rg_19006	-9.15276e-05	-0.000307495	1	0	0	0
upi_rg_6694	-9.13656e-05	-0.000306307	1	0	0	0
upi_rg_5339	-9.19089e-05	-0.000324819	1	0	0	0
upi_rg_79497	-9.17886e-05	-0.000289914	1	0	0	0
upi_rg_82978	-9.1603e-05	-0.000320115	1	0	0	0
upi_rg_71777	-9.17913e-05	-0.000320551	1	0	0	0
upi_rg_33487	-0.000453224	0.029382	1	0	0	0
upi_rg_20180	-0.000454039	0.0294462	1	0	0	0
upi_rg_39086	-0.000450387	0.0291501	1	0	0	0
upi_rg_7919	-0.000449281	0.0290493	1	0	0	0
upi_rg_45949	-7.74173e-05	-0.000304179	1	0	0	0
upi_rg_83263	-8.80768e-05	-0.000309477	1	0	0	0
upi_rg_37032	-9.14553e-05	-0.000309899	1	0	0	0
upi_rg_55790	-9.13326e-05	-0.000308238	1	0	0	0
upi_rg_54038	-9.16365e-05	-0.000313826	1	0	0	0
upi_rg_73785	-9.114e-05	-0.000306669	1	0	0	0
upi_rg_74755	-9.13847e-05	-0.000305355	1	0	0	0
upi_rg_44329	-9.12266e-05	-0.000305045	1	0	0	0
upi_rg_79256	-9.10304e-05	-0.000303151	1	0	0	0
upi_rg_29222	-9.1308e-05	-0.000307115	1	0	0	0
upi_rg_35412	-9.14915e-05	-0.000306711	1	0	0	0
upi_rg_43603	-9.12701e-05	-0.000304617	1	0	0	0
upi_rg_30723	-9.09911e-05	-0.000303333	1	0	0	0
upi_rg_23259	-9.12784e-05	-0.000306842	1	0	0	0
upi_rg_80837	-9.08169e-05	-0.000309295	1	0	0	0
upi_rg_51698	-9.15468e-05	-0.00031039	1	0	0	0
upi_rg_85802	-9.23768e-05	-0.000312918	1	0	0	0
upi_rg_53462	-9.18822e-05	-0.00031091	1	0	0	0
upi_rg_61452	-9.226e-05	-0.000302097	1	0	0	0
upi_rg_62500	-9.24363e-05	-0.000312266	1	0	0	0
upi_rg_30777	-9.23966e-05	-0.000314085	1	0	0	0
upi_rg_69472	-9.21307e-05	-0.000313826	1	0	0	0
upi_rg_4760	-9.19649e-05	-0.00031484	1	0	0	0
upi_rg_53895	-9.24101e-05	-0.000313936	1	0	0	0
upi_rg_23300	-9.23781e-05	-0.000312936	1	0	0	0
upi_rg_37293	-9.26704e-05	-0.000313827	1	0	0	0
upi_rg_76827	-9.14161e-05	-0.000316564	1	0	0	0
upi_rg_4809	-9.23383e-05	-0.00031345	1	0	0	0
upi_rg_17108	-9.23657e-05	-0.000315008	1	0	0	0
upi_rg_735	-9.2303e-05	-0.000312201	1	0	0	0
upi_rg_80556	-9.22511e-05	-0.000306124	1	0	0	0
upi_rg_27783	-9.237e-05	-0.000312761	1	0	0	0
upi_rg_51449	-9.23993e-05	-0.000312332	1	0	0	0
upi_rg_9468	-9.22841e-05	-0.000314743	1	0	0	0
upi_rg_53413	-9.25368e-05	-0.000291404	1	0	0	0
upi_rg_30377	-9.2213e-05	-0.000315027	1	0	0	0
upi_rg_57798	-9.24127e-05	-0.000313284	1	0	0	0
upi_rg_36491	-9.23827e-05	-0.000312804	1	0	0	0
upi_rg_22437	-9.23152e-05	-0.0003148	1	0	0	0
upi_rg_54548	-9.24199e-05	-0.000315137	1	0	0	0
upi_rg_719	-9.23663e-05	-0.000314259	1	0	0	0
upi_rg_57695	-9.23969e-05	-0.000314506	1	0	0	0
upi_rg_2468	-9.23772e-05	-0.00031501	1	0	0	0
upi_rg_26343	-9.23787e-05	-0.000311753	1	0	0	0
upi_rg_72433	-9.09614e-05	-0.000327727	1	0	0	0
upi_rg_31082	-9.2373e-05	-0.000314953	1	0	0	0
upi_rg_9588	-9.23564e-05	-0.000314154	1	0	0	0
upi_rg_74565	-9.2392e-05	-0.000313038	1	0	0	0
upi_rg_22890	-9.24218e-05	-0.000314859	1	0	0	0
upi_rg_18028	-9.2362e-05	-0.000312553	1	0	0	0
upi_rg_58313	-9.19218e-05	-0.000318232	1	0	0	0
upi_rg_782	-9.24118e-05	-0.00031439	1	0	0	0
upi_rg_26758	-9.12873e-05	-0.000319912	1	0	0	0
upi_rg_86584	-9.23677e-05	-0.000314956	1	0	0	0
upi_rg_45353	-9.24015e-05	-0.00031345	1	0	0	0
upi_rg_81226	-9.23594e-05	-0.000315329	1	0	0	0
upi_rg_47260	-9.12569e-05	-0.000314222	1	0	0	0
upi_rg_71604	-9.13188e-05	-0.000315766	1	0	0	0
upi_rg_83989	-9.23919e-05	-0.000314965	1	0	0	0
upi_rg_56474	-9.23648e-05	-0.000315103	1	0	0	0
upi_rg_13298	-9.14132e-05	-0.000306836	1	0	0	0
upi_rg_56770	-9.12326e-05	-0.000304851	1	0	0	0
upi_rg_2564	-8.94591e-05	-0.000318829	1	0	0	0
upi_rg_41335	-9.03094e-05	-0.000311388	1	0	0	0
upi_rg_19348	-9.07749e-05	-0.000300494	1	0	0	0
upi_rg_17577	-9.07947e-05	-0.000304538	1	0	0	0
upi_rg_35707	-9.14187e-05	-0.000301395	1	0	0	0
upi_rg_46607	-9.10008e-05	-0.000308279	1	0	0	0
upi_rg_77932	-9.08763e-05	-0.000306924	1	0	0	0
upi_rg_6727	-9.07898e-05	-0.000302445	1	0	0	0
upi_rg_63228	-9.04636e-05	-0.0003093	1	0	0	0
upi_rg_10250	-9.09455e-05	-0.000306141	1	0	0	0
upi_rg_15329	-9.04608e-05	-0.000305766	1	0	0	0
upi_rg_13917	-9.08521e-05	-0.000307525	1	0	0	0
upi_rg_56836	-9.06344e-05	-0.000305088	1	0	0	0
upi_rg_76904	-9.13863e-05	-0.000308987	1	0	0	0
upi_rg_29013	-9.09702e-05	-0.00030595	1	0	0	0
upi_rg_3791	-9.12307e-05	-0.000306239	1	0	0	0
upi_rg_36681	-9.09119e-05	-0.000304038	1	0	0	0
upi_rg_50062	-9.05965e-05	-0.000308473	1	0	0	0
upi_rg_44210	-9.10808e-05	-0.000303325	1	0	0	0
upi_rg_6684	-9.1155e-05	-0.000306118	1	0	0	0
upi_rg_46751	-9.10335e-05	-0.000304838	1	0	0	0
upi_rg_55846	-9.12144e-05	-0.000305938	1	0	0	0
upi_rg_63046	-9.07991e-05	-0.000303859	1	0	0	0
upi_rg_9881	-9.14839e-05	-0.000310026	1	0	0	0
upi_rg_22454	-9.07968e-05	-0.000306538	1	0	0	0
upi_rg_17628	-8.80349e-05	-0.000297325	1	0	0	0
upi_rg_29487	-9.10076e-05	-0.000299155	1	0	0	0
upi_rg_29873	-9.08425e-05	-0.000305584	1	0	0	0
upi_rg_62684	-9.1269e-05	-0.000306256	1	0	0	0
upi_rg_80664	-9.10322e-05	-0.000305231	1	0	0	0
upi_rg_24228	-9.01967e-05	-0.000304918	1	0	0	0
upi_rg_58213	-9.16492e-05	-0.000289015	1	0	0	0
upi_rg_87443	-9.07572e-05	-0.000307467	1	0	0	0
upi_rg_15548	-9.09987e-05	-0.000306782	1	0	0	0
upi_rg_70160	-9.04056e-05	-0.000307955	1	0	0	0
upi_rg_54860	-9.13484e-05	-0.000308709	1	0	0	0
upi_rg_4177	-9.1255e-05	-0.000304691	1	0	0	0
upi_rg_50727	-9.12607e-05	-0.000306471	1	0	0	0
upi_rg_57835	-9.12563e-05	-0.000307434	1	0	0	0
upi_rg_26998	-9.10196e-05	-0.000304395	1	0	0	0
upi_rg_6905	-9.07963e-05	-0.000306401	1	0	0	0
upi_rg_80151	-9.10169e-05	-0.000305909	1	0	0	0
upi_rg_65221	-9.11689e-05	-0.000296246	1	0	0	0
upi_rg_86390	-9.09157e-05	-0.000307497	1	0	0	0
upi_rg_45778	-9.1084e-05	-0.00030795	1	0	0	0
upi_rg_52457	-9.13745e-05	-0.000306721	1	0	0	0
upi_rg_36844	-9.21599e-05	-0.000293085	1	0	0	0
upi_rg_53996	-9.13311e-05	-0.000323191	1	0	0	0
upi_rg_33456	-9.16614e-05	-0.000323024	1	0	0	0
upi_rg_79434	5.01528e-05	0.000314766	1	0	0	0
upi_rg_40493	5.03746e-05	0.000314959	1	0	0	0
upi_rg_22461	4.66041e-05	0.000297841	1	0	0	0
upi_rg_68879	5.02707e-05	0.000314133	1	0	0	0
upi_rg_48682	5.00174e-05	0.000315424	1	0	0	0
upi_rg_65802	5.0211e-05	0.000313939	1	0	0	0
upi_rg_16685	4.56688e-05	0.000294399	1	0	0	0
upi_rg_6643	5.16194e-05	0.000312961	1	0	0	0
upi_rg_29742	5.04406e-05	0.000314488	1	0	0	0
upi_rg_28967	5.02404e-05	0.00031492	1	0	0	0
upi_rg_44292	5.01194e-05	0.000316775	1	0	0	0
upi_rg_8637	5.01098e-05	0.000313605	1	0	0	0
upi_rg_87982	4.86864e-05	0.000311915	1	0	0	0
upi_rg_65377	4.98868e-05	0.000313424	1	0	0	0
upi_rg_16309	5.0004e-05	0.000319381	1	0	0	0
upi_rg_58147	4.9742e-05	0.000317747	1	0	0	0
upi_rg_14990	5.00552e-05	0.000313716	1	0	0	0
upi_rg_82015	5.01437e-05	0.000314186	1	0	0	0
upi_rg_86723	4.99469e-05	0.000313263	1	0	0	0
upi_rg_39573	4.97396e-05	0.000312014	1	0	0	0
upi_rg_81128	5.01108e-05	0.000321523	1	0	0	0
upi_rg_45501	4.97329e-05	0.000313359	1	0	0	0
upi_rg_46035	5.0167e-05	0.000315036	1	0	0	0
upi_rg_19016	5.005e-05	0.000313273	1	0	0	0
upi_rg_66806	4.94985e-05	0.00031114	1	0	0	0
upi_rg_49511	5.01166e-05	0.00032413	1	0	0	0
upi_rg_50183	5.00718e-05	0.000314265	1	0	0	0
upi_rg_48669	4.93079e-05	0.000311464	1	0	0	0
upi_rg_8322	4.9398e-05	0.000312519	1	0	0	0
upi_rg_2308	4.95249e-05	0.000314323	1	0	0	0
upi_rg_57596	5.0034e-05	0.000314428	1	0	0	0
upi_rg_21464	5.01029e-05	0.000313437	1	0	0	0
upi_rg_67670	5.03415e-05	0.00031476	1	0	0	0
upi_rg_9784	4.79835e-05	0.000307783	1	0	0	0
upi_rg_33646	4.99037e-05	0.000316613	1	0	0	0
upi_rg_13224	4.97963e-05	0.000312856	1	0	0	0
upi_rg_47536	5.00495e-05	0.000313935	1	0	0	0
upi_rg_52234	4.99842e-05	0.000321402	1	0	0	0
upi_rg_31418	5.00175e-05	0.000320298	1	0	0	0
upi_rg_86464	4.71672e-05	0.000305744	1	0	0	0
upi_rg_63798	5.2113e-05	0.000314394	1	0	0	0
upi_rg_54308	5.01938e-05	0.000313621	1	0	0	0
upi_rg_62215	4.99063e-05	0.000312625	1	0	0	0
upi_rg_33861	4.98958e-05	0.000313197	1	0	0	0
upi_rg_50354	5.01316e-05	0.000315675	1	0	0	0
upi_rg_81690	5.01492e-05	0.000316611	1	0	0	0
upi_rg_39604	5.0144e-05	0.000313744	1	0	0	0
upi_rg_70559	5.01154e-05	0.000317026	1	0	0	0
upi_rg_70672	5.01517e-05	0.000315583	1	0	0	0
upi_rg_61419	4.95408e-05	0.000311977	1	0	0	0
upi_rg_50973	-8.74682e-05	-0.000288427	1	0	0	0
upi_rg_60286	5.02134e-05	0.000314391	1	0	0	0
upi_rg_78959	5.00846e-05	0.000317046	1	0	0	0
upi_rg_44248	5.01009e-05	0.000320253	1	0	0	0
upi_rg_40263	4.9418e-05	0.000312408	1	0	0	0
upi_rg_26530	5.04236e-05	0.000314435	1	0	0	0
upi_rg_70794	4.77651e-05	0.000303932	1	0	0	0
upi_rg_5436	4.72498e-05	0.00030757	1	0	0	0
upi_rg_16922	5.02358e-05	0.000315846	1	0	0	0
upi_rg_47966	5.0076e-05	0.00031346	1	0	0	0
upi_rg_49879	5.03779e-05	0.000323184	1	0	0	0
upi_rg_48085	5.02222e-05	0.000314886	1	0	0	0
upi_rg_29782	5.19099e-05	0.000313706	1	0	0	0
upi_rg_8613	5.03046e-05	0.000313493	1	0	0	0
upi_rg_23063	4.96905e-05	0.000312757	1	0	0	0
upi_rg_16734	4.80188e-05	0.00031051	1	0	0	0
upi_rg_29194	6.30916e-05	0.00031876	1	0	0	0
upi_rg_52117	5.03449e-05	0.000314428	1	0	0	0
upi_rg_54168	5.03917e-05	0.000314808	1	0	0	0
upi_rg_281	5.01987e-05	0.00031489	1	0	0	0
upi_rg_74693	5.01723e-05	0.000317583	1	0	0	0
upi_rg_69688	5.00527e-05	0.000325981	1	0	0	0
upi_rg_48147	4.98476e-05	0.000325172	1	0	0	0
upi_rg_4527	5.02697e-05	0.000314264	1	0	0	0
upi_rg_1998	5.02875e-05	0.000313842	1	0	0	0
upi_rg_86606	5.23778e-05	0.000313324	1	0	0	0
upi_rg_31256	5.00977e-05	0.000314513	1	0	0	0
upi_rg_48250	5.01061e-05	0.000319426	1	0	0	0
upi_rg_59859	4.71145e-05	0.000305649	1	0	0	0
upi_rg_84082	5.01511e-05	0.000315422	1	0	0	0
upi_rg_57542	4.88207e-05	0.000307848	1	0	0	0
upi_rg_21780	4.97312e-05	0.000312962	1	0	0	0
upi_rg_58325	5.02016e-05	0.000315049	1	0	0	0
upi_rg_70934	5.54312e-05	0.000316354	1	0	0	0
upi_rg_17693	4.88124e-05	0.000310174	1	0	0	0
upi_rg_72287	5.00089e-05	0.00031507	1	0	0	0
upi_rg_82667	5.01053e-05	0.000314925	1	0	0	0
upi_rg_69734	5.01895e-05	0.000313795	1	0	0	0
upi_rg_35253	4.93577e-05	0.000311963	1	0	0	0
upi_rg_77513	5.03753e-05	0.000314008	1	0	0	0
upi_rg_26329	5.01297e-05	0.000314613	1	0	0	0
upi_rg_43836	5.01422e-05	0.000318067	1	0	0	0
upi_rg_3188	5.01524e-05	0.000319632	1	0	0	0
upi_rg_9424	5.05422e-05	0.000314446	1	0	0	0
upi_rg_15978	5.02045e-05	0.000314125	1	0	0	0
upi_rg_6070	5.0098e-05	0.000313466	1	0	0	0
upi_rg_42579	5.01254e-05	0.000317904	1	0	0	0
upi_rg_24419	5.03032e-05	0.000317286	1	0	0	0
upi_rg_80669	5.00039e-05	0.000313655	1	0	0	0
upi_rg_30120	5.00651e-05	0.000313613	1	0	0	0
upi_rg_30732	5.00625e-05	0.000314831	1	0	0	0
upi_rg_12166	4.98618e-05	0.000312566	1	0	0	0
upi_rg_1363	5.04221e-05	0.000314212	1	0	0	0
upi_rg_30129	5.00477e-05	0.000314016	1	0	0	0
upi_rg_9922	5.01406e-05	0.000313088	1	0	0	0
upi_rg_7184	5.5532e-05	0.000312843	1	0	0	0
upi_rg_46613	-9.18379e-05	-0.000324022	1	0	0	0
upi_rg_387	-9.1835e-05	-0.00032465	1	0	0	0
upi_rg_70020	-9.19143e-05	-0.000324755	1	0	0	0
upi_rg_53090	-9.18816e-05	-0.000321571	1	0	0	0
upi_rg_35192	-8.55207e-05	-0.000303333	1	0	0	0
upi_rg_87842	-9.14262e-05	-0.000300251	1	0	0	0
upi_rg_26548	-9.1142e-05	-0.000303453	1	0	0	0
upi_rg_26609	-9.17531e-05	-0.000310528	1	0	0	0
upi_rg_30265	-9.14738e-05	-0.000306044	1	0	0	0
upi_rg_27565	-9.12255e-05	-0.000307387	1	0	0	0
upi_rg_2739	-9.10816e-05	-0.000301494	1	0	0	0
upi_rg_25545	-9.18495e-05	-0.000313782	1	0	0	0
upi_rg_25785	-9.15788e-05	-0.000304369	1	0	0	0
upi_rg_69046	-9.13467e-05	-0.00028494	1	0	0	0
upi_rg_49612	-9.16602e-05	-0.000304831	1	0	0	0
upi_rg_43103	-9.20309e-05	-0.000308616	1	0	0	0
upi_rg_5645	-9.11545e-05	-0.000306028	1	0	0	0
upi_rg_275	-9.13472e-05	-0.000297067	1	0	0	0
upi_rg_15351	-9.10626e-05	-0.000299695	1	0	0	0
upi_rg_66286	-9.14276e-05	-0.000301916	1	0	0	0
upi_rg_53165	-9.13643e-05	-0.000303546	1	0	0	0
upi_rg_45981	-9.12513e-05	-0.000304955	1	0	0	0
upi_rg_87660	-9.11284e-05	-0.00030064	1	0	0	0
upi_rg_67902	-9.14085e-05	-0.000299416	1	0	0	0
upi_rg_10348	-9.1292e-05	-0.00029717	1	0	0	0
upi_rg_13540	-9.10933e-05	-0.000300937	1	0	0	0
upi_rg_16582	-9.13601e-05	-0.000304651	1	0	0	0
upi_rg_14171	-9.1209e-05	-0.00030247	1	0	0	0
upi_rg_26214	-9.12328e-05	-0.000306099	1	0	0	0
upi_rg_67718	-9.13641e-05	-0.00030398	1	0	0	0
upi_rg_3455	-8.4772e-05	-0.000270473	1	0	0	0
upi_rg_69758	-9.1199e-05	-0.000290388	1	0	0	0
upi_rg_79104	-9.15772e-05	-0.000278222	1	0	0	0
upi_rg_27577	-9.12275e-05	-0.000296265	1	0	0	0
upi_rg_66191	-9.2141e-05	-0.000306265	1	0	0	0
upi_rg_33643	-9.13898e-05	-0.00030251	1	0	0	0
upi_rg_71457	-9.15319e-05	-0.000300796	1	0	0	0
upi_rg_32756	-9.1385e-05	-0.000285503	1	0	0	0
upi_rg_51826	-9.08411e-05	-0.000293873	1	0	0	0
upi_rg_45477	-9.14356e-05	-0.000298363	1	0	0	0
upi_rg_37046	-9.08392e-05	-0.000301488	1	0	0	0
upi_rg_50432	-9.12389e-05	-0.000301518	1	0	0	0
upi_rg_28241	-9.13867e-05	-0.00029847	1	0	0	0
upi_rg_61692	-9.14282e-05	-0.000303704	1	0	0	0
upi_rg_69126	-9.14125e-05	-0.000299275	1	0	0	0
upi_rg_54288	-9.11645e-05	-0.000300498	1	0	0	0
upi_rg_19685	-9.13811e-05	-0.000301442	1	0	0	0
upi_rg_9488	-9.08456e-05	-0.000300968	1	0	0	0
upi_rg_19715	-9.12976e-05	-0.000302562	1	0	0	0
upi_rg_75775	-9.14782e-05	-0.000301403	1	0	0	0
upi_rg_27244	-9.1417e-05	-0.000301616	1	0	0	0
upi_rg_86426	-9.1319e-05	-0.00030033	1	0	0	0
upi_rg_59359	-9.13193e-05	-0.000302257	1	0	0	0
upi_rg_79133	-9.08331e-05	-0.000299509	1	0	0	0
upi_rg_71212	-9.10591e-05	-0.000290127	1	0	0	0
upi_rg_70389	-9.17638e-05	-0.000306437	1	0	0	0
upi_rg_61863	-9.11027e-05	-0.000305166	1	0	0	0
upi_rg_85893	-9.11896e-05	-0.000300815	1	0	0	0
upi_rg_46134	-9.11247e-05	-0.000301093	1	0	0	0
upi_rg_24013	-9.12281e-05	-0.000300994	1	0	0	0
upi_rg_24288	-9.11466e-05	-0.000295481	1	0	0	0
upi_rg_53253	-9.14646e-05	-0.000300274	1	0	0	0
upi_rg_70550	-9.11657e-05	-0.000303357	1	0	0	0
upi_rg_60946	-9.13178e-05	-0.000301422	1	0	0	0
upi_rg_44048	-9.1315e-05	-0.000300619	1	0	0	0
upi_rg_15792	-9.14919e-05	-0.000305393	1	0	0	0
upi_rg_25416	-9.11517e-05	-0.000309876	1	0	0	0
upi_rg_30699	-9.13284e-05	-0.000309435	1	0	0	0
upi_rg_16878	-9.05699e-05	-0.000310908	1	0	0	0
upi_rg_609	-9.10509e-05	-0.000308287	1	0	0	0
upi_rg_45146	-9.15304e-05	-0.000309902	1	0	0	0
upi_rg_77260	-9.07939e-05	-0.000310113	1	0	0	0
upi_rg_27575	-9.116e-05	-0.000307969	1	0	0	0
upi_rg_19991	-9.06693e-05	-0.00030781	1	0	0	0
upi_rg_22019	-9.05612e-05	-0.000313043	1	0	0	0
upi_rg_82733	-9.06883e-05	-0.000305929	1	0	0	0
upi_rg_61883	-9.0507e-05	-0.000310424	1	0	0	0
upi_rg_2008	-9.10593e-05	-0.000311466	1	0	0	0
upi_rg_57345	-9.17084e-05	-0.000307746	1	0	0	0
upi_rg_17515	-9.1598e-05	-0.00030489	1	0	0	0
upi_rg_11069	-9.15163e-05	-0.000310136	1	0	0	0
upi_rg_38243	-9.13618e-05	-0.000310785	1	0	0	0
upi_rg_86514	-9.15509e-05	-0.00031008	1	0	0	0
upi_rg_44402	-9.11829e-05	-0.000311258	1	0	0	0
upi_rg_66660	-9.13575e-05	-0.000310744	1	0	0	0
upi_rg_42567	-9.13206e-05	-0.000310238	1	0	0	0
upi_rg_23262	-9.13345e-05	-0.000313364	1	0	0	0
upi_rg_16371	-9.14092e-05	-0.000310853	1	0	0	0
upi_rg_21351	-9.14903e-05	-0.000308902	1	0	0	0
upi_rg_31294	-9.12913e-05	-0.000309377	1	0	0	0
upi_rg_49896	-9.13827e-05	-0.000306252	1	0	0	0
upi_rg_12662	-9.13607e-05	-0.000304156	1	0	0	0
upi_rg_54552	-9.20834e-05	-0.000309025	1	0	0	0
upi_rg_81781	-9.14338e-05	-0.000307915	1	0	0	0
upi_rg_16355	-9.13674e-05	-0.00030894	1	0	0	0
upi_rg_41703	-9.08159e-05	-0.000308607	1	0	0	0
upi_rg_28446	-9.17033e-05	-0.000307468	1	0	0	0
upi_rg_54349	-9.11108e-05	-0.00031216	1	0	0	0
upi_rg_31883	-9.18558e-05	-0.000308484	1	0	0	0
upi_rg_61917	-9.12327e-05	-0.000311921	1	0	0	0
upi_rg_7157	-9.11339e-05	-0.000311481	1	0	0	0
upi_rg_51435	-9.14062e-05	-0.000309858	1	0	0	0
upi_rg_39265	-9.1748e-05	-0.00030785	1	0	0	0
upi_rg_20962	-9.1605e-05	-0.000306467	1	0	0	0
upi_rg_52589	-9.16306e-05	-0.000309579	1	0	0	0
upi_rg_32443	-9.15224e-05	-0.000311399	1	0	0	0
upi_rg_84717	-9.15565e-05	-0.000308528	1	0	0	0
upi_rg_7778	-9.06817e-05	-0.000310584	1	0	0	0
upi_rg_81879	-9.1393e-05	-0.0003104	1	0	0	0
upi_rg_51385	-9.13156e-05	-0.000303777	1	0	0	0
upi_rg_27302	-9.1349e-05	-0.00030568	1	0	0	0
upi_rg_45872	-9.16685e-05	-0.00030754	1	0	0	0
upi_rg_62558	-9.14235e-05	-0.000306454	1	0	0	0
upi_rg_72417	-9.17684e-05	-0.000307191	1	0	0	0
upi_rg_15298	-9.10136e-05	-0.000308144	1	0	0	0
upi_rg_9198	-9.19263e-05	-0.000308733	1	0	0	0
upi_rg_22902	-9.1202e-05	-0.000307223	1	0	0	0
upi_rg_48746	-9.14333e-05	-0.000308293	1	0	0	0
upi_rg_52462	-9.16295e-05	-0.000309542	1	0	0	0
upi_rg_33866	-9.18442e-05	-0.000307836	1	0	0	0
upi_rg_5261	-9.19471e-05	-0.000308894	1	0	0	0
upi_rg_88056	-9.17834e-05	-0.000307869	1	0	0	0
upi_rg_28328	-9.11799e-05	-0.000310229	1	0	0	0
upi_rg_56473	-9.15406e-05	-0.000310105	1	0	0	0
upi_rg_81631	-9.14687e-05	-0.000320947	1	0	0	0
upi_rg_32892	-9.13497e-05	-0.000308362	1	0	0	0
upi_rg_41630	-9.16789e-05	-0.000308224	1	0	0	0
upi_rg_77104	-9.13862e-05	-0.000307736	1	0	0	0
upi_rg_81199	-9.11313e-05	-0.00031515	1	0	0	0
upi_rg_46995	-9.12682e-05	-0.00029384	1	0	0	0
upi_rg_73936	-9.09292e-05	-0.000313351	1	0	0	0
upi_rg_44223	-9.04241e-05	-0.000309741	1	0	0	0
upi_rg_48863	-9.02581e-05	-0.000303085	1	0	0	0
upi_rg_70015	-9.09775e-05	-0.000301603	1	0	0	0
upi_rg_42971	-9.13159e-05	-0.000303089	1	0	0	0
upi_rg_44794	-9.0776e-05	-0.000304356	1	0	0	0
upi_rg_20612	-9.17667e-05	-0.0003053	1	0	0	0
upi_rg_5499	-9.1758e-05	-0.000304264	1	0	0	0
upi_rg_35069	-9.16312e-05	-0.000305293	1	0	0	0
upi_rg_35709	-9.18196e-05	-0.000305935	1	0	0	0
upi_rg_14383	-9.18239e-05	-0.00029999	1	0	0	0
upi_rg_39699	-9.15933e-05	-0.000305235	1	0	0	0
upi_rg_19508	-9.14398e-05	-0.000304217	1	0	0	0
upi_rg_44356	-9.18615e-05	-0.000306336	1	0	0	0
upi_rg_64249	-9.14404e-05	-0.000300917	1	0	0	0
upi_rg_27025	-9.1728e-05	-0.000280347	1	0	0	0
upi_rg_59005	-9.15593e-05	-0.000308593	1	0	0	0
upi_rg_21319	-9.19587e-05	-0.000267962	1	0	0	0
upi_rg_40410	-9.16932e-05	-0.000304749	1	0	0	0
upi_rg_14718	-9.18433e-05	-0.000305933	1	0	0	0
upi_rg_5767	-9.161e-05	-0.000297344	1	0	0	0
upi_rg_23086	-9.13116e-05	-0.000299451	1	0	0	0
upi_rg_17532	-9.16649e-05	-0.000306123	1	0	0	0
upi_rg_62005	-9.18291e-05	-0.000306043	1	0	0	0
upi_rg_87809	-9.18576e-05	-0.000306157	1	0	0	0
upi_rg_29259	-9.16431e-05	-0.000307504	1	0	0	0
upi_rg_4535	-9.17345e-05	-0.000306272	1	0	0	0
upi_rg_84781	-9.16686e-05	-0.00030701	1	0	0	0
upi_rg_73598	-9.17767e-05	-0.000306884	1	0	0	0
upi_rg_1947	-9.17604e-05	-0.000306292	1	0	0	0
upi_rg_33317	-9.17419e-05	-0.000305869	1	0	0	0
upi_rg_65947	-9.17419e-05	-0.000305278	1	0	0	0
upi_rg_40254	-9.19544e-05	-0.00030641	1	0	0	0
upi_rg_68097	-9.17483e-05	-0.000305467	1	0	0	0
upi_rg_23031	-9.15562e-05	-0.000304251	1	0	0	0
upi_rg_26850	-9.19687e-05	-0.000304846	1	0	0	0
upi_rg_41069	-9.16045e-05	-0.000305519	1	0	0	0
upi_rg_32541	-9.16748e-05	-0.000302385	1	0	0	0
upi_rg_21782	-9.14216e-05	-0.000303456	1	0	0	0
upi_rg_68811	-9.1399e-05	-0.000304844	1	0	0	0
upi_rg_59351	-9.15739e-05	-0.00030594	1	0	0	0
upi_rg_76148	-9.19291e-05	-0.00030473	1	0	0	0
upi_rg_17526	-9.15232e-05	-0.000305053	1	0	0	0
upi_rg_87916	-9.18459e-05	-0.000307255	1	0	0	0
upi_rg_67423	-9.07016e-05	-0.000304801	1	0	0	0
upi_rg_22672	-9.16277e-05	-0.000305769	1	0	0	0
upi_rg_35634	-9.13599e-05	-0.000305885	1	0	0	0
upi_rg_43995	-9.1914e-05	-0.000306972	1	0	0	0
upi_rg_7218	-9.15849e-05	-0.000305105	1	0	0	0
upi_rg_25206	-9.14479e-05	-0.000276534	1	0	0	0
upi_rg_18945	-9.15728e-05	-0.000304379	1	0	0	0
upi_rg_77811	-9.18431e-05	-0.000306208	1	0	0	0
upi_rg_38008	-9.20383e-05	-0.000291134	1	0	0	0
upi_rg_80012	-9.18905e-05	-0.000299069	1	0	0	0
upi_rg_28369	-9.17394e-05	-0.00030621	1	0	0	0
upi_rg_85379	-9.15622e-05	-0.000307257	1	0	0	0
upi_rg_8787	-9.1845e-05	-0.000306043	1	0	0	0
upi_rg_77371	-9.18901e-05	-0.000305516	1	0	0	0
upi_rg_80985	-9.18751e-05	-0.000305656	1	0	0	0
upi_rg_23007	-9.17867e-05	-0.000305156	1	0	0	0
upi_rg_55893	-9.17808e-05	-0.000304782	1	0	0	0
upi_rg_40673	-9.16977e-05	-0.000304837	1	0	0	0
upi_rg_46742	-9.11823e-05	-0.000305288	1	0	0	0
upi_rg_39495	-9.17828e-05	-0.000306801	1	0	0	0
upi_rg_14277	-9.18515e-05	-0.000306058	1	0	0	0
upi_rg_22550	-9.17681e-05	-0.000306152	1	0	0	0
upi_rg_38995	-9.18027e-05	-0.000292645	1	0	0	0
upi_rg_17618	-9.66015e-05	-0.000356812	1	0	0	0
upi_rg_29883	-9.68227e-05	-0.000351933	1	0	0	0
upi_rg_21354	-9.73308e-05	-0.000348985	1	0	0	0
upi_rg_52799	-9.67034e-05	-0.000355255	1	0	0	0
upi_rg_15700	-9.77304e-05	-0.000329292	1	0	0	0
upi_rg_42381	-9.74298e-05	-0.000347037	1	0	0	0
upi_rg_52255	-9.68141e-05	-0.000356363	1	0	0	0
upi_rg_63238	-9.74194e-05	-0.000346131	1	0	0	0
upi_rg_73073	-9.75746e-05	-0.000340434	1	0	0	0
upi_rg_399	-9.73198e-05	-0.000346464	1	0	0	0
upi_rg_68079	-9.6732e-05	-0.000354731	1	0	0	0
upi_rg_14073	-9.67843e-05	-0.000355601	1	0	0	0
upi_rg_44665	-9.7155e-05	-0.000352204	1	0	0	0
upi_rg_62001	-9.68266e-05	-0.000357539	1	0	0	0
upi_rg_64808	-9.69743e-05	-0.000355871	1	0	0	0
upi_rg_10081	-9.6913e-05	-0.000353772	1	0	0	0
upi_rg_51750	-9.75717e-05	-0.000352076	1	0	0	0
upi_rg_65844	-9.72667e-05	-0.000348716	1	0	0	0
upi_rg_28678	-9.7075e-05	-0.000353332	1	0	0	0
upi_rg_6024	-9.74207e-05	-0.000347864	1	0	0	0
upi_rg_9936	-9.69865e-05	-0.000353644	1	0	0	0
upi_rg_20386	-9.71882e-05	-0.000348925	1	0	0	0
upi_rg_33535	-9.69381e-05	-0.00035401	1	0	0	0
upi_rg_76629	-9.73738e-05	-0.000347924	1	0	0	0
upi_rg_39909	-9.66372e-05	-0.000354275	1	0	0	0
upi_rg_52366	-9.69337e-05	-0.000354685	1	0	0	0
upi_rg_15794	-9.73275e-05	-0.000346289	1	0	0	0
upi_rg_65408	-9.72775e-05	-0.000351491	1	0	0	0
upi_rg_81694	-9.72487e-05	-0.000352247	1	0	0	0
upi_rg_18875	-9.72129e-05	-0.000350231	1	0	0	0
upi_rg_80583	-9.7371e-05	-0.000348422	1	0	0	0
upi_rg_82124	-9.74526e-05	-0.000348516	1	0	0	0
upi_rg_77409	-9.68255e-05	-0.000352358	1	0	0	0
upi_rg_57729	-9.76272e-05	-0.000344529	1	0	0	0
upi_rg_64941	-9.69614e-05	-0.000354332	1	0	0	0
upi_rg_12668	-9.70306e-05	-0.00035211	1	0	0	0
upi_rg_2491	-9.76864e-05	-0.000332701	1	0	0	0
upi_rg_67399	-9.65643e-05	-0.000357324	1	0	0	0
upi_rg_38510	-9.68076e-05	-0.000355529	1	0	0	0
upi_rg_23074	-9.74723e-05	-0.000352052	1	0	0	0
upi_rg_43515	-9.74816e-05	-0.000340575	1	0	0	0
upi_rg_40709	-9.77221e-05	-0.000350685	1	0	0	0
upi_rg_19548	-9.69484e-05	-0.000354099	1	0	0	0
upi_rg_23557	-9.74837e-05	-0.000352202	1	0	0	0
upi_rg_10412	-9.70379e-05	-0.00035206	1	0	0	0
upi_rg_63967	-9.70461e-05	-0.000353842	1	0	0	0
upi_rg_3598	-9.76765e-05	-0.00034986	1	0	0	0
upi_rg_51902	-9.71996e-05	-0.00035253	1	0	0	0
upi_rg_3802	-9.71775e-05	-0.000352389	1	0	0	0
upi_rg_133	-9.75635e-05	-0.000350326	1	0	0	0
upi_rg_60406	-9.76157e-05	-0.000351482	1	0	0	0
upi_rg_16251	-9.64208e-05	-0.000356833	1	0	0	0
upi_rg_81773	-9.72517e-05	-0.000351906	1	0	0	0
upi_rg_41547	-9.73949e-05	-0.000351695	1	0	0	0
upi_rg_77514	-9.70582e-05	-0.000353689	1	0	0	0
upi_rg_15284	-9.68628e-05	-0.000354905	1	0	0	0
upi_rg_67536	-9.70602e-05	-0.000353212	1	0	0	0
upi_rg_25427	-9.64784e-05	-0.00034801	1	0	0	0
upi_rg_6080	-9.6534e-05	-0.000357928	1	0	0	0
upi_rg_58034	-9.77079e-05	-0.000337435	1	0	0	0
upi_rg_39992	-9.75753e-05	-0.000351092	1	0	0	0
upi_rg_16787	-9.75118e-05	-0.000350213	1	0	0	0
upi_rg_40290	-9.68825e-05	-0.000353816	1	0	0	0
upi_rg_3832	-9.7666e-05	-0.000352505	1	0	0	0
upi_rg_30409	-9.74546e-05	-0.000351322	1	0	0	0
upi_rg_5156	-9.66866e-05	-0.000356554	1	0	0	0
upi_rg_57512	-9.65691e-05	-0.00035723	1	0	0	0
upi_rg_71451	-9.61926e-05	-0.000361015	1	0	0	0
upi_rg_18220	-9.71127e-05	-0.000352211	1	0	0	0
upi_rg_52447	-9.72951e-05	-0.000354045	1	0	0	0
upi_rg_82933	-9.74481e-05	-0.000349729	1	0	0	0
upi_rg_57168	-9.75079e-05	-0.000347857	1	0	0	0
upi_rg_85632	-9.64795e-05	-0.000357431	1	0	0	0
upi_rg_33400	-9.73947e-05	-0.00035032	1	0	0	0
upi_rg_10134	-9.70266e-05	-0.000354374	1	0	0	0
upi_rg_86789	-9.71123e-05	-0.000352392	1	0	0	0
upi_rg_58119	-9.7407e-05	-0.000350111	1	0	0	0
upi_rg_39784	-9.66412e-05	-0.000352615	1	0	0	0
upi_rg_5947	-9.70147e-05	-0.000353266	1	0	0	0
upi_rg_49495	-9.70109e-05	-0.000354373	1	0	0	0
upi_rg_7808	-9.76408e-05	-0.000348774	1	0	0	0
upi_rg_70370	-9.70153e-05	-0.000350924	1	0	0	0
upi_rg_51503	-9.76631e-05	-0.00035197	1	0	0	0
upi_rg_79669	-9.76101e-05	-0.000351755	1	0	0	0
upi_rg_35531	-9.68606e-05	-0.000355403	1	0	0	0
upi_rg_27540	-9.76065e-05	-0.000351357	1	0	0	0
upi_rg_34604	-9.66536e-05	-0.000356911	1	0	0	0
upi_rg_50352	-9.69891e-05	-0.000351985	1	0	0	0
upi_rg_64691	-9.63774e-05	-0.000356411	1	0	0	0
upi_rg_66488	-9.77942e-05	-0.000351038	1	0	0	0
upi_rg_65858	-9.66904e-05	-0.000354566	1	0	0	0
upi_rg_86665	-9.74292e-05	-0.000350814	1	0	0	0
upi_rg_37376	-9.77575e-05	-0.000351441	1	0	0	0
upi_rg_47068	-9.63668e-05	-0.00035927	1	0	0	0
upi_rg_46981	-9.6856e-05	-0.000354793	1	0	0	0
upi_rg_3845	-9.70653e-05	-0.000352645	1	0	0	0
upi_rg_13850	-9.73457e-05	-0.000352049	1	0	0	0
upi_rg_32530	-9.69158e-05	-0.000354348	1	0	0	0
upi_rg_74728	-9.6893e-05	-0.000355597	1	0	0	0
upi_rg_60254	-9.70096e-05	-0.000353231	1	0	0	0
upi_rg_62533	-9.18069e-05	-0.000319324	1	0	0	0
upi_rg_41873	-9.18037e-05	-0.000319721	1	0	0	0
upi_rg_29571	-9.64944e-05	7.57638e-05	1	0	0	0
upi_rg_54456	-9.21705e-05	-0.000328469	1	0	0	0
upi_rg_69439	-9.19481e-05	-0.000318042	1	0	0	0
upi_rg_74909	-9.19055e-05	-0.000312265	1	0	0	0
upi_rg_18056	-9.78035e-05	-0.000351774	1	0	0	0
upi_rg_45846	-9.77105e-05	-0.000346566	1	0	0	0
upi_rg_192	-9.7765e-05	-0.000351129	1	0	0	0
upi_rg_59362	-9.72016e-05	-0.000352503	1	0	0	0
upi_rg_6667	-9.73671e-05	-0.000349991	1	0	0	0
upi_rg_4983	-9.73113e-05	-0.000342729	1	0	0	0
upi_rg_42215	-9.7872e-05	-0.00035205	1	0	0	0
upi_rg_12955	-9.77552e-05	-0.000351334	1	0	0	0
upi_rg_65422	-9.77079e-05	-0.000349782	1	0	0	0
upi_rg_59017	-9.6996e-05	-0.000353897	1	0	0	0
upi_rg_4370	-9.75982e-05	-0.000348826	1	0	0	0
upi_rg_5772	-9.66907e-05	-0.000357863	1	0	0	0
upi_rg_20475	-9.76635e-05	-0.000352221	1	0	0	0
upi_rg_64028	-9.78208e-05	-0.000352037	1	0	0	0
upi_rg_13219	-9.78004e-05	-0.000351685	1	0	0	0
upi_rg_32398	-9.76708e-05	-0.000351584	1	0	0	0
upi_rg_1473	-9.784e-05	-0.0003521	1	0	0	0
upi_rg_35748	-9.77538e-05	-0.000349723	1	0	0	0
upi_rg_49769	5.07409e-05	0.000314905	1	0	0	0
upi_rg_65602	5.01832e-05	0.000313762	1	0	0	0
upi_rg_28215	5.16523e-05	0.000312588	1	0	0	0
upi_rg_17982	5.03273e-05	0.000314433	1	0	0	0
upi_rg_198	5.00091e-05	0.00031942	1	0	0	0
upi_rg_25512	4.97559e-05	0.000312384	1	0	0	0
upi_rg_82461	5.03883e-05	0.000313993	1	0	0	0
upi_rg_68685	-9.28329e-05	-0.000312277	1	0	0	0
upi_rg_82377	-9.28273e-05	-0.000310681	1	0	0	0
upi_rg_77787	-9.25626e-05	-0.000312008	1	0	0	0
upi_rg_14932	-9.28066e-05	-0.000310488	1	0	0	0
upi_rg_61142	-9.27199e-05	-0.000311924	1	0	0	0
upi_rg_48114	-9.22322e-05	-0.000328694	1	0	0	0
upi_rg_61519	-9.15948e-05	-0.000316285	1	0	0	0
upi_rg_81405	-9.17888e-05	-0.000324338	1	0	0	0
upi_rg_4782	-9.62767e-05	-0.000348202	1	0	0	0
upi_rg_83445	-9.18792e-05	-0.000326428	1	0	0	0
upi_rg_83446	-9.18605e-05	-0.00032345	1	0	0	0
upi_rg_15202	-9.16908e-05	-0.000320716	1	0	0	0
upi_rg_83524	-9.1787e-05	-0.000317209	1	0	0	0
upi_rg_44235	-9.18726e-05	-0.000325238	1	0	0	0
upi_rg_70748	-9.18648e-05	-0.000325461	1	0	0	0
upi_rg_82193	-9.17856e-05	-0.000320776	1	0	0	0
upi_rg_54266	-9.19756e-05	-0.000327025	1	0	0	0
upi_rg_33559	-9.18957e-05	-0.000325806	1	0	0	0
upi_rg_16673	-9.18566e-05	-0.000323212	1	0	0	0
upi_rg_26010	-9.19071e-05	-0.000325625	1	0	0	0
upi_rg_44343	-9.16423e-05	-0.000327133	1	0	0	0
upi_rg_5461	-9.25656e-05	-0.000324287	1	0	0	0
upi_rg_12702	-9.17908e-05	-0.000318226	1	0	0	0
upi_rg_48742	-9.15329e-05	-0.000314734	1	0	0	0
upi_rg_6095	-9.18125e-05	-0.000322133	1	0	0	0
upi_rg_57937	-9.19126e-05	-0.000326349	1	0	0	0
upi_rg_38768	-9.19258e-05	-0.000320295	1	0	0	0
upi_rg_10198	-9.16933e-05	-0.000320143	1	0	0	0
upi_rg_56121	-9.18878e-05	-0.000324685	1	0	0	0
upi_rg_50336	-9.1852e-05	-0.000326075	1	0	0	0
upi_rg_40010	-9.16675e-05	-0.000315545	1	0	0	0
upi_rg_43772	-9.18247e-05	-0.0003282	1	0	0	0
upi_rg_65570	-9.16929e-05	-0.0003211	1	0	0	0
upi_rg_76449	-9.17323e-05	-0.000326429	1	0	0	0
upi_rg_63981	-9.1897e-05	-0.000324433	1	0	0	0
upi_rg_25286	-9.25045e-05	-0.000328996	1	0	0	0
upi_rg_23807	-9.18897e-05	-0.000316983	1	0	0	0
upi_rg_25882	-9.18491e-05	-0.000324401	1	0	0	0
upi_rg_22718	-9.19167e-05	-0.000325415	1	0	0	0
upi_rg_25443	-9.17414e-05	-0.000324924	1	0	0	0
upi_rg_70313	-9.19124e-05	-0.000324597	1	0	0	0
upi_rg_33466	-9.18454e-05	-0.000328044	1	0	0	0
upi_rg_49603	-9.19141e-05	-0.000326554	1	0	0	0
upi_rg_45165	-9.2139e-05	-0.000325529	1	0	0	0
upi_rg_63841	-9.17842e-05	-0.000327062	1	0	0	0
upi_rg_56909	-9.19447e-05	-0.000305438	1	0	0	0
upi_rg_50211	-9.23134e-05	-0.000328936	1	0	0	0
upi_rg_86660	-9.19039e-05	-0.000316926	1	0	0	0
upi_rg_80508	-9.18412e-05	-0.000326959	1	0	0	0
upi_rg_49277	-9.18937e-05	-0.000324715	1	0	0	0
upi_rg_5571	-9.20511e-05	-0.000299377	1	0	0	0
upi_rg_47225	5.25259e-05	-0.00164971	1	0	0	0
upi_rg_43604	-9.19357e-05	-0.000325995	1	0	0	0
upi_rg_9414	-9.18824e-05	-0.00032623	1	0	0	0
upi_rg_79264	-9.18924e-05	-0.000318485	1	0	0	0
upi_rg_28088	-8.80964e-05	-0.000358917	1	0	0	0
upi_rg_45709	-9.14926e-05	-0.000328734	1	0	0	0
upi_rg_58175	-9.18991e-05	-0.000326138	1	0	0	0
upi_rg_9739	-9.17176e-05	-0.000325597	1	0	0	0
upi_rg_44793	-9.18229e-05	-0.000325798	1	0	0	0
upi_rg_61025	-9.18936e-05	-0.000325442	1	0	0	0
upi_rg_67924	-9.18874e-05	-0.000324961	1	0	0	0
upi_rg_21331	-9.18375e-05	-0.000321465	1	0	0	0
upi_rg_9321	-9.19606e-05	-0.000325019	1	0	0	0
upi_rg_77537	-9.17788e-05	-0.000318203	1	0	0	0
upi_rg_58983	-9.17611e-05	-0.000326244	1	0	0	0
upi_rg_44646	-9.19054e-05	-0.00032461	1	0	0	0
upi_rg_87437	-9.19877e-05	-0.000326919	1	0	0	0
upi_rg_8199	-9.19425e-05	-0.00032655	1	0	0	0
upi_rg_74600	-9.19154e-05	-0.000324944	1	0	0	0
upi_rg_28149	-9.22929e-05	-0.000329752	1	0	0	0
upi_rg_84578	-8.90883e-05	-0.000349966	1	0	0	0
upi_rg_14626	-9.1904e-05	-0.000325078	1	0	0	0
upi_rg_44016	-9.18937e-05	-0.000326188	1	0	0	0
upi_rg_40189	-9.17985e-05	-0.000320988	1	0	0	0
upi_rg_35675	-9.18981e-05	-0.000325099	1	0	0	0
upi_rg_53456	-9.17549e-05	-0.000324779	1	0	0	0
upi_rg_86090	-9.17657e-05	-0.000318617	1	0	0	0
upi_rg_78882	-9.18014e-05	-0.000324143	1	0	0	0
upi_rg_68671	-9.15903e-05	-0.000325517	1	0	0	0
upi_rg_26441	-9.18948e-05	-0.000325816	1	0	0	0
upi_rg_24158	-9.18659e-05	-0.000324129	1	0	0	0
upi_rg_27138	-9.19222e-05	-0.000325629	1	0	0	0
upi_rg_8931	-9.14478e-05	-0.000323026	1	0	0	0
upi_rg_70320	-9.18487e-05	-0.0003255	1	0	0	0
upi_rg_50638	-9.19113e-05	-0.000323839	1	0	0	0
upi_rg_54171	-9.18528e-05	-0.000324043	1	0	0	0
upi_rg_48872	-8.98582e-05	-0.000340749	1	0	0	0
upi_rg_29961	-6.68922e-05	-0.000553081	1	0	0	0
upi_rg_75478	-9.25219e-05	-0.000321522	1	0	0	0
upi_rg_24238	-9.17769e-05	-0.00032657	1	0	0	0
upi_rg_18339	-9.18761e-05	-0.00032904	1	0	0	0
upi_rg_33693	-9.15636e-05	-0.000329246	1	0	0	0
upi_rg_17828	-9.17539e-05	-0.000324655	1	0	0	0
upi_rg_14361	-9.18879e-05	-0.000323273	1	0	0	0
upi_rg_47866	-9.18539e-05	-0.000325543	1	0	0	0
upi_rg_40742	-9.17062e-05	-0.000328494	1	0	0	0
upi_rg_34200	-9.18303e-05	-0.000318765	1	0	0	0
upi_rg_76305	-9.18373e-05	-0.000325176	1	0	0	0
upi_rg_83998	-9.18961e-05	-0.00032599	1	0	0	0
upi_rg_34018	-9.20167e-05	-0.000327218	1	0	0	0
upi_rg_6970	-9.1803e-05	-0.000321614	1	0	0	0
upi_rg_64465	-9.19057e-05	-0.000320922	1	0	0	0
upi_rg_56393	-9.17819e-05	-0.000325266	1	0	0	0
upi_rg_75891	-9.19171e-05	-0.000322551	1	0	0	0
upi_rg_69633	-9.17649e-05	-0.000319957	1	0	0	0
upi_rg_62012	-9.7317e-05	-0.000351486	1	0	0	0
upi_rg_16696	-9.72008e-05	-0.000350233	1	0	0	0
upi_rg_50253	-9.16866e-05	-0.000322492	1	0	0	0
upi_rg_66346	-9.19034e-05	-0.000327894	1	0	0	0
upi_rg_83094	-9.17879e-05	-0.000315229	1	0	0	0
upi_rg_17764	-9.19117e-05	-0.000325019	1	0	0	0
upi_rg_85493	-9.61201e-05	-0.000350063	1	0	0	0
upi_rg_73659	-9.19378e-05	-0.000325528	1	0	0	0
upi_rg_62420	-9.1669e-05	-0.00032711	1	0	0	0
upi_rg_12709	-9.72668e-05	-0.000348834	1	0	0	0
upi_rg_34553	-9.1877e-05	-0.00032093	1	0	0	0
upi_rg_87775	-9.18982e-05	-0.000325284	1	0	0	0
upi_rg_16848	-9.19771e-05	-0.000326255	1	0	0	0
upi_rg_79542	-9.15542e-05	-0.000328537	1	0	0	0
upi_rg_7759	-9.1605e-05	-0.000315722	1	0	0	0
upi_rg_63886	-9.1904e-05	-0.000325487	1	0	0	0
upi_rg_4988	-9.19076e-05	-0.000326351	1	0	0	0
upi_rg_8499	-9.16466e-05	-0.000318075	1	0	0	0
upi_rg_53773	-9.17577e-05	-0.000325314	1	0	0	0
upi_rg_33098	-9.24364e-05	-0.00032289	1	0	0	0
upi_rg_61449	-9.18931e-05	-0.000325121	1	0	0	0
upi_rg_62727	-9.28907e-05	-0.000326083	1	0	0	0
upi_rg_3937	-9.1852e-05	-0.000323728	1	0	0	0
upi_rg_41416	-9.18249e-05	-0.000323168	1	0	0	0
upi_rg_51681	-9.18264e-05	-0.00032343	1	0	0	0
upi_rg_84903	-9.15532e-05	-0.000321773	1	0	0	0
upi_rg_21574	-9.07336e-05	-0.000333905	1	0	0	0
upi_rg_43343	-9.18441e-05	-0.000325347	1	0	0	0
upi_rg_83531	-9.19101e-05	-0.000327544	1	0	0	0
upi_rg_28133	-9.15702e-05	-0.000326474	1	0	0	0
upi_rg_87878	-9.16295e-05	-0.000327513	1	0	0	0
upi_rg_54923	-9.17338e-05	-0.000308373	1	0	0	0
upi_rg_62838	-9.17877e-05	-0.000323614	1	0	0	0
upi_rg_15746	-9.16204e-05	-0.000323863	1	0	0	0
upi_rg_15627	-9.18271e-05	-0.000325855	1	0	0	0
upi_rg_44578	-9.18233e-05	-0.000323737	1	0	0	0
upi_rg_55939	-9.17783e-05	-0.0003266	1	0	0	0
upi_rg_70286	-9.1775e-05	-0.000322603	1	0	0	0
upi_rg_14201	-9.18839e-05	-0.000327553	1	0	0	0
upi_rg_25685	-9.18061e-05	-0.000326871	1	0	0	0
upi_rg_76758	-9.1897e-05	-0.000327846	1	0	0	0
upi_rg_84540	-9.17756e-05	-0.000322302	1	0	0	0
upi_rg_84977	-9.2161e-05	-0.000328417	1	0	0	0
upi_rg_52924	-9.17203e-05	-0.000325398	1	0	0	0
upi_rg_83382	-9.16282e-05	-0.0003271	1	0	0	0
upi_rg_30118	-9.1224e-05	-0.000334401	1	0	0	0
upi_rg_56130	-9.18846e-05	-0.000325171	1	0	0	0
upi_rg_47496	-9.18784e-05	-0.00032524	1	0	0	0
upi_rg_31243	-9.18455e-05	-0.000327417	1	0	0	0
upi_rg_616	-9.19141e-05	-0.000323738	1	0	0	0
upi_rg_85979	-9.1853e-05	-0.000325645	1	0	0	0
upi_rg_40609	-9.06342e-05	-0.000337725	1	0	0	0
upi_rg_33869	-9.16959e-05	-0.000319571	1	0	0	0
upi_rg_58565	-9.1912e-05	-0.000325575	1	0	0	0
upi_rg_56294	-9.19552e-05	-0.000322247	1	0	0	0
upi_rg_28558	-9.18752e-05	-0.000326181	1	0	0	0
upi_rg_79692	-9.16257e-05	-0.000326563	1	0	0	0
upi_rg_10900	-9.18329e-05	-0.000326802	1	0	0	0
upi_rg_78501	-9.19398e-05	-0.000324649	1	0	0	0
upi_rg_34236	-9.1742e-05	-0.000325625	1	0	0	0
upi_rg_21092	-9.18206e-05	-0.000320263	1	0	0	0
upi_rg_8053	-9.19267e-05	-0.000328194	1	0	0	0
upi_rg_12870	-9.07879e-05	-0.000334624	1	0	0	0
upi_rg_31016	-9.18088e-05	-0.000326715	1	0	0	0
upi_rg_42931	-9.18954e-05	-0.000323157	1	0	0	0
upi_rg_77897	-9.18407e-05	-0.000325579	1	0	0	0
upi_rg_60155	-9.16529e-05	-0.000328053	1	0	0	0
upi_rg_30384	-9.18841e-05	-0.00032486	1	0	0	0
upi_rg_1874	-9.19387e-05	-0.000326242	1	0	0	0
upi_rg_21606	-9.30977e-05	-0.000334247	1	0	0	0
upi_rg_68819	-9.13728e-05	-0.00032725	1	0	0	0
upi_rg_4826	-8.5896e-05	-0.000381538	1	0	0	0
upi_rg_79940	-9.15341e-05	-0.000328191	1	0	0	0
upi_rg_64931	-9.20234e-05	-0.000311903	1	0	0	0
upi_rg_39301	-9.18695e-05	-0.000326793	1	0	0	0
upi_rg_34425	-9.18937e-05	-0.000325141	1	0	0	0
upi_rg_46650	-9.20082e-05	-0.000331959	1	0	0	0
upi_rg_51228	-9.19314e-05	-0.000325329	1	0	0	0
upi_rg_66236	-9.18385e-05	-0.000325938	1	0	0	0
upi_rg_67484	-9.1909e-05	-0.000323546	1	0	0	0
upi_rg_35114	-9.18469e-05	-0.000325332	1	0	0	0
upi_rg_19533	-9.1962e-05	-0.000325334	1	0	0	0
upi_rg_3874	-9.19272e-05	-0.000324922	1	0	0	0
upi_rg_72694	-9.18581e-05	-0.000326731	1	0	0	0
upi_rg_68163	-9.17657e-05	-0.000325784	1	0	0	0
upi_rg_5106	-9.17797e-05	-0.000325789	1	0	0	0
upi_rg_37787	-9.16309e-05	-0.0003275	1	0	0	0
upi_rg_24743	-9.16146e-05	-0.000322444	1	0	0	0
upi_rg_53290	-9.17842e-05	-0.000325109	1	0	0	0
upi_rg_13215	-8.85806e-05	-0.000353371	1	0	0	0
upi_rg_48989	-9.21638e-05	-0.000335533	1	0	0	0
upi_rg_82413	-9.19008e-05	-0.000325882	1	0	0	0
upi_rg_38512	-9.1738e-05	-0.000321247	1	0	0	0
upi_rg_7760	-9.18234e-05	-0.000324517	1	0	0	0
upi_rg_2693	-9.15461e-05	-0.000329829	1	0	0	0
upi_rg_14650	-9.18437e-05	-0.000323952	1	0	0	0
upi_rg_51391	-9.17263e-05	-0.000320308	1	0	0	0
upi_rg_22446	-9.15085e-05	-0.000330149	1	0	0	0
upi_rg_79315	-9.18093e-05	-0.000326331	1	0	0	0
upi_rg_58614	-9.189e-05	-0.000326065	1	0	0	0
upi_rg_32691	-9.19009e-05	-0.000325529	1	0	0	0
upi_rg_21450	-9.1157e-05	-0.000334731	1	0	0	0
upi_rg_77510	-9.19085e-05	-0.000322647	1	0	0	0
upi_rg_39126	-9.16292e-05	-0.000315033	1	0	0	0
upi_rg_59827	-9.03884e-05	-0.000339606	1	0	0	0
upi_rg_59522	-9.20933e-05	-0.000322915	1	0	0	0
upi_rg_19927	-9.18432e-05	-0.000326492	1	0	0	0
upi_rg_19880	-9.18311e-05	-0.000322261	1	0	0	0
upi_rg_55519	-9.18805e-05	-0.000324487	1	0	0	0
upi_rg_19884	-9.18554e-05	-0.000325242	1	0	0	0
upi_rg_88071	-9.20328e-05	-0.000326745	1	0	0	0
upi_rg_48728	-9.19479e-05	-0.000325383	1	0	0	0
upi_rg_70904	-9.1165e-05	-0.000332959	1	0	0	0
upi_rg_28454	-9.18391e-05	-0.000312601	1	0	0	0
upi_rg_11845	-9.18822e-05	-0.000324902	1	0	0	0
upi_rg_73247	-9.18466e-05	-0.000321611	1	0	0	0
upi_rg_29470	-9.18263e-05	-0.000324453	1	0	0	0
upi_rg_63302	-9.19298e-05	-0.000321797	1	0	0	0
upi_rg_76769	-9.18322e-05	-0.000324948	1	0	0	0
upi_rg_43009	-9.09942e-05	-0.000319402	1	0	0	0
upi_rg_83609	-9.18739e-05	-0.000324478	1	0	0	0
upi_rg_16110	-9.16532e-05	-0.000323037	1	0	0	0
upi_rg_51315	-9.1802e-05	-0.000323461	1	0	0	0
upi_rg_51881	-9.17824e-05	-0.000319186	1	0	0	0
upi_rg_78723	-9.18917e-05	-0.00032483	1	0	0	0
upi_rg_76463	-9.03908e-05	-0.000337292	1	0	0	0
upi_rg_4304	-9.2109e-05	-0.00031984	1	0	0	0
upi_rg_83039	-9.19062e-05	-0.000325204	1	0	0	0
upi_rg_43882	-9.18434e-05	-0.000323197	1	0	0	0
upi_rg_698	-9.35118e-05	-0.000334505	1	0	0	0
upi_rg_83041	-9.18995e-05	-0.000327801	1	0	0	0
upi_rg_31758	-9.18845e-05	-0.000326293	1	0	0	0
upi_rg_67564	-9.17461e-05	-0.000328438	1	0	0	0
upi_rg_81861	-9.17934e-05	-0.000326306	1	0	0	0
upi_rg_993	-9.19688e-05	-0.000325024	1	0	0	0
upi_rg_85524	-9.16086e-05	-0.000325544	1	0	0	0
upi_rg_34483	-9.18403e-05	-0.000324458	1	0	0	0
upi_rg_44925	-9.18178e-05	-0.000325608	1	0	0	0
upi_rg_12383	-9.19047e-05	-0.000328829	1	0	0	0
upi_rg_57034	-9.19496e-05	-0.00032461	1	0	0	0
upi_rg_31503	-9.18949e-05	-0.000324402	1	0	0	0
upi_rg_23167	-9.19159e-05	-0.000327043	1	0	0	0
upi_rg_60653	-9.10432e-05	-0.000331098	1	0	0	0
upi_rg_2064	-9.19483e-05	-0.000321276	1	0	0	0
upi_rg_75107	-9.33228e-05	-0.000330778	1	0	0	0
upi_rg_70302	-9.1952e-05	-0.000324451	1	0	0	0
upi_rg_86021	-9.18241e-05	-0.00032337	1	0	0	0
[truncated: 70,108 more rows]

## Sheet: Right figure locations
ID	x	y	ACTB_hits	Gapdh_hits	GFP_hits	RFP_hits
upi_rg_25063	-9.09548e-05	-0.000295415	1	0	0	0
upi_rg_14653	-9.07018e-05	-0.000301208	1	0	0	0
upi_rg_49058	-9.34556e-05	-8.83836e-05	1	0	0	0
upi_rg_11072	-9.11782e-05	-0.000287362	1	0	0	0
upi_rg_32245	-9.09179e-05	-0.000300056	1	0	0	0
upi_rg_3434	-9.10524e-05	-0.000286874	1	0	0	0
upi_rg_43333	-9.09024e-05	-0.00029762	1	0	0	0
upi_rg_83934	-9.04789e-05	-0.000301382	1	0	0	0
upi_rg_68293	-9.00626e-05	-0.00029968	1	0	0	0
upi_rg_87467	-9.10884e-05	-0.00029957	1	0	0	0
upi_rg_37466	-9.11232e-05	-0.000298175	1	0	0	0
upi_rg_22750	-9.05534e-05	-0.000312292	1	0	0	0
upi_rg_35749	-9.07437e-05	-0.000311456	1	0	0	0
upi_rg_55192	-9.11799e-05	-0.000288484	1	0	0	0
upi_rg_81367	-9.09731e-05	-0.000325661	1	0	0	0
upi_rg_34860	-9.08823e-05	-0.000322492	1	0	0	0
upi_rg_23657	-8.8963e-05	-0.000312204	1	0	0	0
upi_rg_5445	-9.04671e-05	-0.00030963	1	0	0	0
upi_rg_86412	-9.07367e-05	-0.000311052	1	0	0	0
upi_rg_39152	-9.05929e-05	-0.00030978	1	0	0	0
upi_rg_68541	-9.14571e-05	-0.000307439	1	0	0	0
upi_rg_75932	-9.14058e-05	-0.00030607	1	0	0	0
upi_rg_78504	-9.19275e-05	-0.000306817	1	0	0	0
upi_rg_29849	-9.14554e-05	-0.000300987	1	0	0	0
upi_rg_10522	-9.1698e-05	-0.000305807	1	0	0	0
upi_rg_458	-9.12055e-05	-0.000300888	1	0	0	0
upi_rg_34124	-8.89878e-05	-0.000306435	1	0	0	0
upi_rg_59455	-9.09152e-05	-0.000304167	1	0	0	0
upi_rg_84507	-9.01584e-05	-0.000318604	1	0	0	0
upi_rg_84626	-9.10804e-05	-0.000309604	1	0	0	0
upi_rg_6746	-9.18251e-05	-0.000270042	1	0	0	0
upi_rg_27036	-9.06904e-05	-0.000294103	1	0	0	0
upi_rg_63379	-9.04257e-05	-0.000305357	1	0	0	0
upi_rg_12076	-8.99793e-05	-0.000311315	1	0	0	0
upi_rg_43620	-9.12638e-05	-0.000303742	1	0	0	0
upi_rg_15929	-9.08089e-05	-0.000304814	1	0	0	0
upi_rg_82406	-9.09573e-05	-0.000293278	1	0	0	0
upi_rg_36300	-9.14211e-05	-0.000309461	1	0	0	0
upi_rg_71896	-8.87834e-05	-0.000298561	1	0	0	0
upi_rg_84286	-9.15193e-05	-0.000274582	1	0	0	0
upi_rg_69381	-9.08709e-05	-0.000311225	1	0	0	0
upi_rg_58394	-9.15807e-05	-0.000293777	1	0	0	0
upi_rg_736	-9.06093e-05	-0.000318246	1	0	0	0
upi_rg_83610	-9.11886e-05	-0.000306564	1	0	0	0
upi_rg_38218	-9.10671e-05	-0.000306427	1	0	0	0
upi_rg_38239	-9.08511e-05	-0.000308538	1	0	0	0
upi_rg_2115	-9.01339e-05	-0.000303163	1	0	0	0
upi_rg_61781	-9.15164e-05	-0.000296016	1	0	0	0
upi_rg_77225	-9.16444e-05	-0.000288326	1	0	0	0
upi_rg_30153	-9.09561e-05	-0.000302373	1	0	0	0
upi_rg_84059	-9.12857e-05	-0.000305424	1	0	0	0
upi_rg_50191	-9.06361e-05	-0.000303506	1	0	0	0
upi_rg_1888	-9.05756e-05	-0.00030531	1	0	0	0
upi_rg_24226	-9.12641e-05	-0.000299964	1	0	0	0
upi_rg_13374	-9.13957e-05	-0.000305046	1	0	0	0
upi_rg_77467	-8.5914e-05	-0.00030045	1	0	0	0
upi_rg_37257	-0.000158692	0.00204831	1	0	0	0
upi_rg_4681	-8.79131e-05	-0.000307085	1	0	0	0
upi_rg_57721	-9.09194e-05	-0.000299146	1	0	0	0
upi_rg_26999	-9.11788e-05	-0.000290642	1	0	0	0
upi_rg_42432	-8.97809e-05	-0.000300286	1	0	0	0
upi_rg_8089	-9.16206e-05	-0.000290501	1	0	0	0
upi_rg_81035	-8.62936e-05	-0.000302057	1	0	0	0
upi_rg_13114	-9.14282e-05	-0.00030951	1	0	0	0
upi_rg_21640	-9.06507e-05	-0.000319918	1	0	0	0
upi_rg_74432	-9.06476e-05	-0.000336782	1	0	0	0
upi_rg_45198	-9.09039e-05	-0.000322294	1	0	0	0
upi_rg_86735	-9.06428e-05	-0.000324474	1	0	0	0
upi_rg_71158	-9.03223e-05	-0.000321064	1	0	0	0
upi_rg_54470	-9.09301e-05	-0.000318413	1	0	0	0
upi_rg_20862	-9.08482e-05	-0.00032229	1	0	0	0
upi_rg_51864	-9.0335e-05	-0.000314363	1	0	0	0
upi_rg_32374	-9.09664e-05	-0.000325347	1	0	0	0
upi_rg_47366	-9.08814e-05	-0.000326581	1	0	0	0
upi_rg_66492	-9.10264e-05	-0.000320888	1	0	0	0
upi_rg_14306	-9.0459e-05	-0.000330091	1	0	0	0
upi_rg_23956	-9.0661e-05	-0.000329784	1	0	0	0
upi_rg_64407	-9.06871e-05	-0.000316613	1	0	0	0
upi_rg_17694	-9.03281e-05	-0.000330818	1	0	0	0
upi_rg_60341	-9.01208e-05	-0.000331401	1	0	0	0
upi_rg_27107	-9.12854e-05	-0.000320746	1	0	0	0
upi_rg_9910	-9.0886e-05	-0.0003239	1	0	0	0
upi_rg_82234	-9.22822e-05	-0.000314626	1	0	0	0
upi_rg_51172	-9.08406e-05	-0.000326739	1	0	0	0
upi_rg_26623	-9.05631e-05	-0.000323109	1	0	0	0
upi_rg_60183	-8.93337e-05	-0.000337497	1	0	0	0
upi_rg_34493	-9.09015e-05	-0.000320854	1	0	0	0
upi_rg_31900	-9.11512e-05	-0.000314751	1	0	0	0
upi_rg_71676	-8.94758e-05	-0.000316137	1	0	0	0
upi_rg_85019	-9.16488e-05	-0.000322391	1	0	0	0
upi_rg_53075	-9.03174e-05	-0.00033148	1	0	0	0
upi_rg_33766	-9.13091e-05	-0.000319081	1	0	0	0
upi_rg_40707	-9.04658e-05	-0.000329341	1	0	0	0
upi_rg_46658	-8.97031e-05	-0.00031346	1	0	0	0
upi_rg_53871	-9.09822e-05	-0.000326861	1	0	0	0
upi_rg_4574	-9.08222e-05	-0.00032098	1	0	0	0
upi_rg_48240	-9.10934e-05	-0.000317807	1	0	0	0
upi_rg_58944	-9.09857e-05	-0.000320936	1	0	0	0
upi_rg_32657	-8.96088e-05	-0.000313814	1	0	0	0
upi_rg_45702	-8.7303e-05	-0.000354066	1	0	0	0
upi_rg_67954	-8.99367e-05	-0.000317139	1	0	0	0
upi_rg_78807	-9.05083e-05	-0.00031773	1	0	0	0
upi_rg_84725	-9.06587e-05	-0.00031966	1	0	0	0
upi_rg_30213	-9.05889e-05	-0.000320817	1	0	0	0
upi_rg_36962	-9.09463e-05	-0.000321016	1	0	0	0
upi_rg_17602	-9.1023e-05	-0.000324391	1	0	0	0
upi_rg_57003	-9.09638e-05	-0.000326576	1	0	0	0
upi_rg_11047	-9.08513e-05	-0.000319854	1	0	0	0
upi_rg_27589	-9.12129e-05	-0.000315286	1	0	0	0
upi_rg_53884	-9.07724e-05	-0.000322047	1	0	0	0
upi_rg_43349	-9.10342e-05	-0.000325308	1	0	0	0
upi_rg_29189	-9.08059e-05	-0.00032116	1	0	0	0
upi_rg_74652	-9.12607e-05	-0.000316914	1	0	0	0
upi_rg_9863	-9.10581e-05	-0.000326221	1	0	0	0
upi_rg_9620	-9.08392e-05	-0.000324756	1	0	0	0
upi_rg_45651	-9.09849e-05	-0.000326418	1	0	0	0
upi_rg_1562	-9.08482e-05	-0.000324366	1	0	0	0
upi_rg_22515	-9.08006e-05	-0.000327702	1	0	0	0
upi_rg_64833	-9.09272e-05	-0.000323049	1	0	0	0
upi_rg_81478	-8.97436e-05	-0.000316846	1	0	0	0
upi_rg_23907	-9.09599e-05	-0.00032017	1	0	0	0
upi_rg_50402	-9.06086e-05	-0.000322234	1	0	0	0
upi_rg_13479	-9.06404e-05	-0.000320076	1	0	0	0
upi_rg_51168	-9.07365e-05	-0.000321058	1	0	0	0
upi_rg_39985	-9.10405e-05	-0.000320854	1	0	0	0
upi_rg_19398	-9.09632e-05	-0.00032527	1	0	0	0
upi_rg_48128	-9.03379e-05	-0.000328318	1	0	0	0
upi_rg_68770	-9.06989e-05	-0.000319002	1	0	0	0
upi_rg_66027	-9.09811e-05	-0.000325671	1	0	0	0
upi_rg_80567	-9.06518e-05	-0.000309267	1	0	0	0
upi_rg_50284	-9.10018e-05	-0.000327446	1	0	0	0
upi_rg_62449	-9.14387e-05	-0.000320609	1	0	0	0
upi_rg_13693	-9.10883e-05	-0.000317711	1	0	0	0
upi_rg_555	-9.13298e-05	-0.000306685	1	0	0	0
upi_rg_85670	-9.11408e-05	-0.000314175	1	0	0	0
upi_rg_3754	-9.07229e-05	-0.000308232	1	0	0	0
upi_rg_19694	-9.08781e-05	-0.000306023	1	0	0	0
upi_rg_58498	-9.10202e-05	-0.000310944	1	0	0	0
upi_rg_52573	-9.16601e-05	-0.000311946	1	0	0	0
upi_rg_75316	-9.12964e-05	-0.000311278	1	0	0	0
upi_rg_58592	-9.10256e-05	-0.000309919	1	0	0	0
upi_rg_75093	-9.10758e-05	-0.00030676	1	0	0	0
upi_rg_7137	-9.08588e-05	-0.000307272	1	0	0	0
upi_rg_69085	-9.16085e-05	-0.000311729	1	0	0	0
upi_rg_58414	-9.09807e-05	-0.000309735	1	0	0	0
upi_rg_27572	-8.79663e-05	-0.000262444	1	0	0	0
upi_rg_41905	-9.14356e-05	-0.000311849	1	0	0	0
upi_rg_27322	-9.07038e-05	-0.00030702	1	0	0	0
upi_rg_46897	-9.11403e-05	-0.000312092	1	0	0	0
upi_rg_61404	-9.08176e-05	-0.000308673	1	0	0	0
upi_rg_5783	-9.03569e-05	-0.000318468	1	0	0	0
upi_rg_71579	-9.09808e-05	-0.00030542	1	0	0	0
upi_rg_29835	-9.14707e-05	-0.000308263	1	0	0	0
upi_rg_44258	-9.32001e-05	-0.000329726	1	0	0	0
upi_rg_82803	-7.53557e-05	-0.000301738	1	0	0	0
upi_rg_28717	-9.12767e-05	-0.000317585	1	0	0	0
upi_rg_72716	-9.10099e-05	-0.000310116	1	0	0	0
upi_rg_43486	-9.13747e-05	-0.00031182	1	0	0	0
upi_rg_5833	-9.17368e-05	-0.000311859	1	0	0	0
upi_rg_70949	-9.09999e-05	-0.000310074	1	0	0	0
upi_rg_39809	-9.12741e-05	-0.00031483	1	0	0	0
upi_rg_23254	-8.82691e-05	-0.000336466	1	0	0	0
upi_rg_7786	-9.16444e-05	-0.000315307	1	0	0	0
upi_rg_26738	-9.12542e-05	-0.000311967	1	0	0	0
upi_rg_82432	-9.16939e-05	-0.000322032	1	0	0	0
upi_rg_3465	-9.07849e-05	-0.000308349	1	0	0	0
upi_rg_26750	-9.09315e-05	-0.000302821	1	0	0	0
upi_rg_28636	-9.10732e-05	-0.000309691	1	0	0	0
upi_rg_36728	-9.14909e-05	-0.000314216	1	0	0	0
upi_rg_63127	-9.12761e-05	-0.000301423	1	0	0	0
upi_rg_84969	-9.11282e-05	-0.000313822	1	0	0	0
upi_rg_25776	-7.71807e-05	-0.000306809	1	0	0	0
upi_rg_11066	-9.1112e-05	-0.000293427	1	0	0	0
upi_rg_40853	-9.13573e-05	-0.00029314	1	0	0	0
upi_rg_66455	-9.10919e-05	-0.000305516	1	0	0	0
upi_rg_24763	-9.14598e-05	-0.00031011	1	0	0	0
upi_rg_70484	-9.0993e-05	-0.000309217	1	0	0	0
upi_rg_36111	-9.16746e-05	-0.000297673	1	0	0	0
upi_rg_31888	-9.12339e-05	-0.00030983	1	0	0	0
upi_rg_62149	-9.13954e-05	-0.00029824	1	0	0	0
upi_rg_30674	-9.17046e-05	-0.000302046	1	0	0	0
upi_rg_82119	-9.01885e-05	-0.000319108	1	0	0	0
upi_rg_84297	-9.09871e-05	-0.000307907	1	0	0	0
upi_rg_27125	-9.06315e-05	-0.000311607	1	0	0	0
upi_rg_86552	-9.14673e-05	-0.000279443	1	0	0	0
upi_rg_64555	-8.40148e-06	-0.000275289	1	0	0	0
upi_rg_69115	-8.879e-05	-0.000305825	1	0	0	0
upi_rg_84880	-9.00465e-05	-0.000308253	1	0	0	0
upi_rg_15289	-8.91852e-05	-0.000300414	1	0	0	0
upi_rg_80923	-9.01881e-05	-0.000312226	1	0	0	0
upi_rg_87321	-9.04e-05	-0.000308578	1	0	0	0
upi_rg_9326	-9.00318e-05	-0.000309327	1	0	0	0
upi_rg_18243	-9.02554e-05	-0.000306352	1	0	0	0
upi_rg_14929	-9.0079e-05	-0.000307953	1	0	0	0
upi_rg_18682	-9.03964e-05	-0.000303109	1	0	0	0
upi_rg_63184	-8.95467e-05	-0.000310571	1	0	0	0
upi_rg_69585	-8.93668e-05	-0.000305914	1	0	0	0
upi_rg_24784	-9.07625e-05	-0.000304749	1	0	0	0
upi_rg_41962	-8.75591e-05	-0.000307773	1	0	0	0
upi_rg_55681	-8.98853e-05	-0.000308665	1	0	0	0
upi_rg_3449	-9.03179e-05	-0.000307266	1	0	0	0
upi_rg_8000	-8.41738e-05	-0.000303054	1	0	0	0
upi_rg_41638	-9.04468e-05	-0.000307788	1	0	0	0
upi_rg_6636	-9.01433e-05	-0.000306711	1	0	0	0
upi_rg_78424	-9.04395e-05	-0.000310741	1	0	0	0
upi_rg_43475	-8.9366e-05	-0.000307367	1	0	0	0
upi_rg_5225	-8.90257e-05	-0.000307177	1	0	0	0
upi_rg_47402	-8.94892e-05	-0.000304673	1	0	0	0
upi_rg_32786	-9.00948e-05	-0.000308275	1	0	0	0
upi_rg_35182	-9.23664e-05	-0.000314881	1	0	0	0
upi_rg_34261	-9.19867e-05	-0.000313788	1	0	0	0
upi_rg_57324	-9.15354e-05	-0.000300367	1	0	0	0
upi_rg_61106	-9.14469e-05	-0.000298305	1	0	0	0
upi_rg_85551	-9.11567e-05	-0.00029888	1	0	0	0
upi_rg_11540	-9.15809e-05	-0.00030099	1	0	0	0
upi_rg_18159	-9.14421e-05	-0.000300341	1	0	0	0
upi_rg_28990	-9.14905e-05	-0.000300896	1	0	0	0
upi_rg_54111	-9.16223e-05	-0.000300155	1	0	0	0
upi_rg_32337	-9.15948e-05	-0.000301397	1	0	0	0
upi_rg_81725	-9.12393e-05	-0.000303355	1	0	0	0
upi_rg_76779	-9.16113e-05	-0.000299752	1	0	0	0
upi_rg_60854	-9.15587e-05	-0.000299898	1	0	0	0
upi_rg_83830	-9.15286e-05	-0.000300745	1	0	0	0
upi_rg_42767	-9.14877e-05	-0.000301163	1	0	0	0
upi_rg_84718	-9.15868e-05	-0.000301186	1	0	0	0
upi_rg_72037	-9.14458e-05	-0.00030015	1	0	0	0
upi_rg_11462	-9.14149e-05	-0.000301371	1	0	0	0
upi_rg_1671	-9.15221e-05	-0.000300831	1	0	0	0
upi_rg_3990	-9.16366e-05	-0.000302897	1	0	0	0
upi_rg_10526	-9.13804e-05	-0.000299489	1	0	0	0
upi_rg_78962	-9.1505e-05	-0.000300112	1	0	0	0
upi_rg_40547	-9.15102e-05	-0.000300641	1	0	0	0
upi_rg_33882	-9.16076e-05	-0.000301065	1	0	0	0
upi_rg_71007	-9.15024e-05	-0.000300249	1	0	0	0
upi_rg_15082	-9.13315e-05	-0.000300529	1	0	0	0
upi_rg_8336	-9.14615e-05	-0.000300452	1	0	0	0
upi_rg_15296	-9.15716e-05	-0.000301403	1	0	0	0
upi_rg_17390	-9.14062e-05	-0.000299319	1	0	0	0
upi_rg_81435	-9.15171e-05	-0.000300777	1	0	0	0
upi_rg_86351	-9.16785e-05	-0.000309626	1	0	0	0
upi_rg_86643	-9.15358e-05	-0.000300466	1	0	0	0
upi_rg_76662	-9.16146e-05	-0.000299629	1	0	0	0
upi_rg_60290	-9.13816e-05	-0.000300935	1	0	0	0
upi_rg_16975	-9.1484e-05	-0.000300212	1	0	0	0
upi_rg_62143	-9.11837e-05	-0.000300191	1	0	0	0
upi_rg_12260	-9.16077e-05	-0.000301288	1	0	0	0
upi_rg_64060	-9.16367e-05	-0.000301172	1	0	0	0
upi_rg_17025	-9.14367e-05	-0.000297558	1	0	0	0
upi_rg_46484	-9.16299e-05	-0.000301544	1	0	0	0
upi_rg_62288	-9.16103e-05	-0.000300999	1	0	0	0
upi_rg_31272	-9.13775e-05	-0.000299548	1	0	0	0
upi_rg_52128	-8.13594e-05	-0.000253612	1	0	0	0
upi_rg_61436	-9.1432e-05	-0.000300064	1	0	0	0
upi_rg_83955	-9.14747e-05	-0.000300862	1	0	0	0
upi_rg_29237	-9.14036e-05	-0.000298153	1	0	0	0
upi_rg_87307	-9.15692e-05	-0.000300217	1	0	0	0
upi_rg_81135	-9.15244e-05	-0.000300629	1	0	0	0
upi_rg_75138	-9.14201e-05	-0.000300943	1	0	0	0
upi_rg_66886	-9.16535e-05	-0.000301311	1	0	0	0
upi_rg_72627	-9.15969e-05	-0.000300931	1	0	0	0
upi_rg_47439	-9.13981e-05	-0.000296039	1	0	0	0
upi_rg_31772	-9.1541e-05	-0.000300744	1	0	0	0
upi_rg_30445	-9.1596e-05	-0.000300782	1	0	0	0
upi_rg_59917	-9.1539e-05	-0.000301052	1	0	0	0
upi_rg_49078	-9.16641e-05	-0.000301351	1	0	0	0
upi_rg_44401	-9.12286e-05	-0.000300583	1	0	0	0
upi_rg_80186	-9.16313e-05	-0.000300731	1	0	0	0
upi_rg_73514	-9.16794e-05	-0.000301652	1	0	0	0
upi_rg_8456	-9.12606e-05	-0.000301297	1	0	0	0
upi_rg_17425	-9.14547e-05	-0.000302354	1	0	0	0
upi_rg_84122	-9.13612e-05	-0.000299212	1	0	0	0
upi_rg_3393	-9.14065e-05	-0.000299205	1	0	0	0
upi_rg_82436	-9.15498e-05	-0.000301689	1	0	0	0
upi_rg_63454	-9.15753e-05	-0.000298118	1	0	0	0
upi_rg_63341	-9.11787e-05	-0.000300884	1	0	0	0
upi_rg_1841	-9.1073e-05	-0.000298837	1	0	0	0
upi_rg_64905	-9.14303e-05	-0.000301579	1	0	0	0
upi_rg_54434	-9.15766e-05	-0.000301587	1	0	0	0
upi_rg_15835	-9.14288e-05	-0.00029918	1	0	0	0
upi_rg_55439	-9.1598e-05	-0.000301532	1	0	0	0
upi_rg_84664	-9.16525e-05	-0.00030127	1	0	0	0
upi_rg_59607	-9.14808e-05	-0.000300223	1	0	0	0
upi_rg_62520	-9.15117e-05	-0.000300997	1	0	0	0
upi_rg_27994	-9.16133e-05	-0.000299092	1	0	0	0
upi_rg_67801	-9.14092e-05	-0.000300542	1	0	0	0
upi_rg_12961	-9.16767e-05	-0.000301079	1	0	0	0
upi_rg_8941	-9.14901e-05	-0.0003004	1	0	0	0
upi_rg_24355	-9.15026e-05	-0.000296877	1	0	0	0
upi_rg_79373	-9.13949e-05	-0.000299177	1	0	0	0
upi_rg_38312	-9.16452e-05	-0.000300891	1	0	0	0
upi_rg_50519	-9.15598e-05	-0.000300955	1	0	0	0
upi_rg_23151	-9.14907e-05	-0.000301	1	0	0	0
upi_rg_81044	-9.15161e-05	-0.000300527	1	0	0	0
upi_rg_41184	-9.14036e-05	-0.00030098	1	0	0	0
upi_rg_35473	-9.13081e-05	-0.000299827	1	0	0	0
upi_rg_24848	-9.15473e-05	-0.000300802	1	0	0	0
upi_rg_60495	-9.1531e-05	-0.000299875	1	0	0	0
upi_rg_32344	-9.14784e-05	-0.000300831	1	0	0	0
upi_rg_85599	-9.15525e-05	-0.000295486	1	0	0	0
upi_rg_29003	-9.15332e-05	-0.000300558	1	0	0	0
upi_rg_26776	-9.17459e-05	-0.000283282	1	0	0	0
upi_rg_24509	-9.15218e-05	-0.00030085	1	0	0	0
upi_rg_80179	-9.15446e-05	-0.000300642	1	0	0	0
upi_rg_21535	-9.14746e-05	-0.000299586	1	0	0	0
upi_rg_6358	-9.15117e-05	-0.000301276	1	0	0	0
upi_rg_10957	-9.1427e-05	-0.00028891	1	0	0	0
upi_rg_2754	-9.15862e-05	-0.000301207	1	0	0	0
upi_rg_35803	-9.16576e-05	-0.000301381	1	0	0	0
upi_rg_19023	-9.16822e-05	-0.000297611	1	0	0	0
upi_rg_75645	-9.16553e-05	-0.000300745	1	0	0	0
upi_rg_62653	-9.15184e-05	-0.00029995	1	0	0	0
upi_rg_60661	-9.13097e-05	-0.00030054	1	0	0	0
upi_rg_72721	-9.17009e-05	-0.000301586	1	0	0	0
upi_rg_62714	-9.15875e-05	-0.000300733	1	0	0	0
upi_rg_56975	-9.16331e-05	-0.000299281	1	0	0	0
upi_rg_47865	-9.1343e-05	-0.000300939	1	0	0	0
upi_rg_62162	-9.14927e-05	-0.00030086	1	0	0	0
upi_rg_51954	-9.14097e-05	-0.000299401	1	0	0	0
upi_rg_49798	-9.15549e-05	-0.000299183	1	0	0	0
upi_rg_26113	-9.13684e-05	-0.000299818	1	0	0	0
upi_rg_51086	-9.04804e-05	-0.000295971	1	0	0	0
upi_rg_84368	-9.14113e-05	-0.000301901	1	0	0	0
upi_rg_42666	-9.16246e-05	-0.000299165	1	0	0	0
upi_rg_82373	-9.1531e-05	-0.000300363	1	0	0	0
upi_rg_43930	-9.13316e-05	-0.000300217	1	0	0	0
upi_rg_32508	-9.15313e-05	-0.000299965	1	0	0	0
upi_rg_72119	-9.16081e-05	-0.000301193	1	0	0	0
upi_rg_12472	-9.12176e-05	-0.000300431	1	0	0	0
upi_rg_74543	-9.16146e-05	-0.000300536	1	0	0	0
upi_rg_54469	-9.16113e-05	-0.000301506	1	0	0	0
upi_rg_47796	-9.16369e-05	-0.000301388	1	0	0	0
upi_rg_16044	-9.12796e-05	-0.000298642	1	0	0	0
upi_rg_23582	-9.15468e-05	-0.00030139	1	0	0	0
upi_rg_72732	-9.16198e-05	-0.000292583	1	0	0	0
upi_rg_29346	-9.15621e-05	-0.000300706	1	0	0	0
upi_rg_62316	-9.14237e-05	-0.00030175	1	0	0	0
upi_rg_25478	-9.1369e-05	-0.000302742	1	0	0	0
upi_rg_11923	-9.15554e-05	-0.000299535	1	0	0	0
upi_rg_11169	-9.16171e-05	-0.000298588	1	0	0	0
upi_rg_65810	-9.16138e-05	-0.000300033	1	0	0	0
upi_rg_21898	-9.15905e-05	-0.000300619	1	0	0	0
upi_rg_75638	-9.15797e-05	-0.000300679	1	0	0	0
upi_rg_58934	-7.92243e-05	-0.000249363	1	0	0	0
upi_rg_6032	-9.14881e-05	-0.000300399	1	0	0	0
upi_rg_37572	-9.68304e-05	-0.000352973	1	0	0	0
upi_rg_52122	-9.6757e-05	-0.000353374	1	0	0	0
upi_rg_35894	-9.71618e-05	-0.000355078	1	0	0	0
upi_rg_27823	-9.71693e-05	-0.000348454	1	0	0	0
upi_rg_85491	-8.94001e-05	-0.000307793	1	0	0	0
upi_rg_76378	-9.00301e-05	-0.000303264	1	0	0	0
upi_rg_77991	-8.9743e-05	-0.000311894	1	0	0	0
upi_rg_71077	-9.00283e-05	-0.0003096	1	0	0	0
upi_rg_8981	-9.01204e-05	-0.000304652	1	0	0	0
upi_rg_10299	-8.95473e-05	-0.000309293	1	0	0	0
upi_rg_13613	-9.03331e-05	-0.000308472	1	0	0	0
upi_rg_80836	-9.00024e-05	-0.000308636	1	0	0	0
upi_rg_57824	-9.00301e-05	-0.00030839	1	0	0	0
upi_rg_8098	-8.96204e-05	-0.00030911	1	0	0	0
upi_rg_31044	-9.06195e-05	-0.000313932	1	0	0	0
upi_rg_12090	-9.03088e-05	-0.000290347	1	0	0	0
upi_rg_45755	-8.97331e-05	-0.000301945	1	0	0	0
upi_rg_44252	-8.88692e-05	-0.000308356	1	0	0	0
upi_rg_58789	-8.96714e-05	-0.000309038	1	0	0	0
upi_rg_16871	-8.9605e-05	-0.000311316	1	0	0	0
upi_rg_32542	-9.02704e-05	-0.000309365	1	0	0	0
upi_rg_25459	-9.03784e-05	-0.00030205	1	0	0	0
upi_rg_72551	-9.02222e-05	-0.000303557	1	0	0	0
upi_rg_68636	-9.02391e-05	-0.00029757	1	0	0	0
upi_rg_37160	-9.02837e-05	-0.000309042	1	0	0	0
upi_rg_83823	-8.87847e-05	-0.000302661	1	0	0	0
upi_rg_32625	-8.96134e-05	-0.000310618	1	0	0	0
upi_rg_43060	-9.01041e-05	-0.000301482	1	0	0	0
upi_rg_37108	-9.02753e-05	-0.000303788	1	0	0	0
upi_rg_43596	-8.87927e-05	-0.000305265	1	0	0	0
upi_rg_52009	-8.97919e-05	-0.000307872	1	0	0	0
upi_rg_72086	-8.90644e-05	-0.000306974	1	0	0	0
upi_rg_58018	-8.96585e-05	-0.000302586	1	0	0	0
upi_rg_17221	-9.01333e-05	-0.000307664	1	0	0	0
upi_rg_87226	-8.95716e-05	-0.000309523	1	0	0	0
upi_rg_39737	-9.03503e-05	-0.000313916	1	0	0	0
upi_rg_59781	-9.06626e-05	-0.000306999	1	0	0	0
upi_rg_71971	-9.11618e-05	-0.000288369	1	0	0	0
upi_rg_11030	-9.08902e-05	-0.000300901	1	0	0	0
upi_rg_76757	-8.95937e-05	-0.000303456	1	0	0	0
upi_rg_44219	-9.0062e-05	-0.000311207	1	0	0	0
upi_rg_5688	-8.83696e-05	-0.000310691	1	0	0	0
upi_rg_79043	-8.99794e-05	-0.000311491	1	0	0	0
upi_rg_70099	-8.97218e-05	-0.000309829	1	0	0	0
upi_rg_78611	-8.95372e-05	-0.000309863	1	0	0	0
upi_rg_48922	-8.94793e-05	-0.000308794	1	0	0	0
upi_rg_47010	-9.02308e-05	-0.000308174	1	0	0	0
upi_rg_19968	-8.67341e-05	-0.000300991	1	0	0	0
upi_rg_52174	-9.01472e-05	-0.000306066	1	0	0	0
upi_rg_78193	-9.00382e-05	-0.000322313	1	0	0	0
upi_rg_7999	-8.88208e-05	-0.000311727	1	0	0	0
upi_rg_80504	-9.0022e-05	-0.000304357	1	0	0	0
upi_rg_78429	-8.83074e-05	-0.000315155	1	0	0	0
upi_rg_64600	-9.02497e-05	-0.000303427	1	0	0	0
upi_rg_67660	-8.99763e-05	-0.000306473	1	0	0	0
upi_rg_9867	-9.03969e-05	-0.000303801	1	0	0	0
upi_rg_18271	-7.24854e-05	-0.00030405	1	0	0	0
upi_rg_44310	-9.05879e-05	-0.000313018	1	0	0	0
upi_rg_44558	-9.04214e-05	-0.000306297	1	0	0	0
upi_rg_78600	-8.96776e-05	-0.000305353	1	0	0	0
upi_rg_53119	-8.9755e-05	-0.00030835	1	0	0	0
upi_rg_74515	-8.96432e-05	-0.000304011	1	0	0	0
upi_rg_73406	-8.9077e-05	-0.000302527	1	0	0	0
upi_rg_31496	-9.04736e-05	-0.000305864	1	0	0	0
upi_rg_2206	-8.96895e-05	-0.000314247	1	0	0	0
upi_rg_25987	-8.77484e-05	-0.000304507	1	0	0	0
upi_rg_56685	-8.93548e-05	-0.000311173	1	0	0	0
upi_rg_71027	-9.02088e-05	-0.0003066	1	0	0	0
upi_rg_72173	-8.99343e-05	-0.000303916	1	0	0	0
upi_rg_43037	-6.75764e-05	-0.000296325	1	0	0	0
upi_rg_12173	-8.75239e-05	-0.000307675	1	0	0	0
upi_rg_72457	-8.87943e-05	-0.000311434	1	0	0	0
upi_rg_29896	-9.0662e-05	-0.000269652	1	0	0	0
upi_rg_71729	-9.04577e-05	-0.000306001	1	0	0	0
upi_rg_31953	-8.98588e-05	-0.000308188	1	0	0	0
upi_rg_4602	-9.03535e-05	-0.000293734	1	0	0	0
upi_rg_43226	-9.01907e-05	-0.000310864	1	0	0	0
upi_rg_86602	-9.05549e-05	-0.000306935	1	0	0	0
upi_rg_81854	-9.01927e-05	-0.000309725	1	0	0	0
upi_rg_81994	-9.04687e-05	-0.000309851	1	0	0	0
upi_rg_86867	-8.90534e-05	-0.000309402	1	0	0	0
upi_rg_75808	-9.0003e-05	-0.000304574	1	0	0	0
upi_rg_29889	-8.90773e-05	-0.00030474	1	0	0	0
upi_rg_54667	-8.80027e-05	-0.000309431	1	0	0	0
upi_rg_80098	-9.03648e-05	-0.000311866	1	0	0	0
upi_rg_22813	-6.12578e-05	-0.000295568	1	0	0	0
upi_rg_15261	-9.00871e-05	-0.000310247	1	0	0	0
upi_rg_8273	-9.06192e-05	-0.000308532	1	0	0	0
upi_rg_72934	-9.13101e-05	-0.000315164	1	0	0	0
upi_rg_34208	-9.03807e-05	-0.000311754	1	0	0	0
upi_rg_56275	-9.11098e-05	-0.000304092	1	0	0	0
upi_rg_85285	-9.00385e-05	-0.000315209	1	0	0	0
upi_rg_2031	-8.83941e-05	-0.000307259	1	0	0	0
upi_rg_8920	-9.06917e-05	-0.000316912	1	0	0	0
upi_rg_36646	-8.98634e-05	-0.000308277	1	0	0	0
upi_rg_56377	-8.98876e-05	-0.000310884	1	0	0	0
upi_rg_73557	-8.91271e-05	-0.000313679	1	0	0	0
upi_rg_207	-8.94518e-05	-0.000310414	1	0	0	0
upi_rg_69140	-9.03146e-05	-0.000302866	1	0	0	0
upi_rg_2879	-9.04349e-05	-0.000301604	1	0	0	0
upi_rg_61375	-9.11881e-05	-0.000304383	1	0	0	0
upi_rg_20706	-9.0305e-05	-0.000303289	1	0	0	0
upi_rg_34545	-8.70941e-05	-0.000308841	1	0	0	0
upi_rg_82286	-8.98277e-05	-0.000307319	1	0	0	0
upi_rg_71847	-8.99969e-05	-0.000306077	1	0	0	0
upi_rg_23197	-8.95645e-05	-0.000315441	1	0	0	0
upi_rg_11718	-9.02002e-05	-0.00030638	1	0	0	0
upi_rg_82565	-8.70227e-05	-0.000304484	1	0	0	0
upi_rg_81094	-8.89262e-05	-0.000313146	1	0	0	0
upi_rg_76486	-8.89137e-05	-0.00030825	1	0	0	0
upi_rg_7744	-8.99862e-05	-0.000304052	1	0	0	0
upi_rg_66613	-9.05375e-05	-0.000304952	1	0	0	0
upi_rg_24646	-8.96653e-05	-0.000310035	1	0	0	0
upi_rg_27033	-9.12132e-05	-0.000303331	1	0	0	0
upi_rg_20066	-9.09379e-05	-0.000300683	1	0	0	0
upi_rg_83564	-9.09924e-05	-0.000301764	1	0	0	0
upi_rg_30863	-9.08574e-05	-0.000318619	1	0	0	0
upi_rg_80425	-8.99269e-05	-0.000319898	1	0	0	0
upi_rg_74705	-9.11563e-05	-0.000281014	1	0	0	0
upi_rg_44930	-9.18775e-05	-0.000306294	1	0	0	0
upi_rg_55380	-9.07716e-05	-0.000321598	1	0	0	0
upi_rg_17237	-9.0725e-05	-0.000313525	1	0	0	0
upi_rg_67196	-9.12329e-05	-0.000299617	1	0	0	0
upi_rg_10052	-9.11406e-05	-0.000267223	1	0	0	0
upi_rg_65311	-9.1969e-05	-0.000205373	1	0	0	0
upi_rg_23836	-9.19207e-05	-0.000212772	1	0	0	0
upi_rg_64154	-9.18418e-05	-0.000244365	1	0	0	0
upi_rg_38270	-9.19101e-05	-0.000279501	1	0	0	0
upi_rg_1756	-9.10928e-05	-0.000310323	1	0	0	0
upi_rg_44212	-9.15403e-05	-0.000306931	1	0	0	0
upi_rg_2827	-9.55063e-05	0.000176398	1	0	0	0
upi_rg_12591	-9.44384e-05	-8.61698e-05	1	0	0	0
upi_rg_50065	-9.09154e-05	-0.000295409	1	0	0	0
upi_rg_75603	-9.12805e-05	-0.000303106	1	0	0	0
upi_rg_45816	-9.17193e-05	-0.000305499	1	0	0	0
upi_rg_54804	-9.06703e-05	-0.000306731	1	0	0	0
upi_rg_77815	-9.0814e-05	-0.000325919	1	0	0	0
upi_rg_30747	-9.13491e-05	-0.000310617	1	0	0	0
upi_rg_64790	-9.1076e-05	-0.000307442	1	0	0	0
upi_rg_5598	-9.13447e-05	-0.000311194	1	0	0	0
upi_rg_42844	-9.10165e-05	-0.000311018	1	0	0	0
upi_rg_20165	-9.13922e-05	-0.000308718	1	0	0	0
upi_rg_10148	-9.11824e-05	-0.000320014	1	0	0	0
upi_rg_56503	-9.15668e-05	-0.000318074	1	0	0	0
upi_rg_40683	-9.1337e-05	-0.000322815	1	0	0	0
upi_rg_2458	-9.15136e-05	-0.000300976	1	0	0	0
upi_rg_57277	-9.15207e-05	-0.000300129	1	0	0	0
upi_rg_31546	-9.15232e-05	-0.000299512	1	0	0	0
upi_rg_46358	-9.15165e-05	-0.000300342	1	0	0	0
upi_rg_77048	-9.14774e-05	-0.000298782	1	0	0	0
upi_rg_65730	-9.15933e-05	-0.000301603	1	0	0	0
upi_rg_75706	-9.21595e-05	-0.000304712	1	0	0	0
upi_rg_83221	-9.13306e-05	-0.000297203	1	0	0	0
upi_rg_1834	-9.1523e-05	-0.000300936	1	0	0	0
upi_rg_38947	-9.15633e-05	-0.000301492	1	0	0	0
upi_rg_71245	-9.13803e-05	-0.000302012	1	0	0	0
upi_rg_12174	-9.15385e-05	-0.000309585	1	0	0	0
upi_rg_25594	-9.16155e-05	-0.000296431	1	0	0	0
upi_rg_12311	-9.16541e-05	-0.00030144	1	0	0	0
upi_rg_15917	-9.14336e-05	-0.000300676	1	0	0	0
upi_rg_49665	-9.14087e-05	-0.00029991	1	0	0	0
upi_rg_50375	-9.149e-05	-0.000300496	1	0	0	0
upi_rg_8860	-9.15703e-05	-0.000299528	1	0	0	0
upi_rg_12648	-9.1304e-05	-0.000300315	1	0	0	0
upi_rg_27735	-9.14762e-05	-0.000300978	1	0	0	0
upi_rg_49457	-9.16181e-05	-0.000299251	1	0	0	0
upi_rg_72295	-9.12012e-05	-0.000304212	1	0	0	0
upi_rg_72284	-9.14514e-05	-0.000299926	1	0	0	0
upi_rg_43712	-9.14728e-05	-0.000300523	1	0	0	0
upi_rg_29901	-9.15097e-05	-0.000300626	1	0	0	0
upi_rg_69983	-9.15498e-05	-0.000303447	1	0	0	0
upi_rg_37726	-9.15409e-05	-0.000301606	1	0	0	0
upi_rg_4763	-9.12716e-05	-0.000309284	1	0	0	0
upi_rg_86024	-9.17738e-05	-0.000312447	1	0	0	0
upi_rg_61224	-9.09107e-05	-0.000312311	1	0	0	0
upi_rg_11017	-9.10053e-05	-0.000310215	1	0	0	0
upi_rg_45486	-9.10206e-05	-0.000296216	1	0	0	0
upi_rg_78488	-9.14383e-05	-0.000299845	1	0	0	0
upi_rg_82395	-9.14899e-05	-0.000300878	1	0	0	0
upi_rg_26925	-9.14577e-05	-0.000295102	1	0	0	0
upi_rg_9320	-9.1392e-05	-0.000299841	1	0	0	0
upi_rg_44182	-9.15162e-05	-0.000302069	1	0	0	0
upi_rg_82980	-9.14926e-05	-0.000299742	1	0	0	0
upi_rg_15061	-9.14837e-05	-0.000298552	1	0	0	0
upi_rg_4675	-9.12487e-05	-0.000297941	1	0	0	0
upi_rg_10895	-9.1416e-05	-0.000294894	1	0	0	0
upi_rg_72653	-9.13833e-05	-0.00030546	1	0	0	0
upi_rg_60181	-9.1511e-05	-0.000300073	1	0	0	0
upi_rg_37733	-9.14256e-05	-0.000257282	1	0	0	0
upi_rg_10486	-9.13676e-05	-0.000300064	1	0	0	0
upi_rg_84881	-9.14248e-05	-0.000299827	1	0	0	0
upi_rg_20891	-9.15915e-05	-0.00030097	1	0	0	0
upi_rg_35159	-9.15141e-05	-0.000299421	1	0	0	0
upi_rg_72326	-9.12756e-05	-0.000300432	1	0	0	0
upi_rg_55149	-9.15717e-05	-0.000301143	1	0	0	0
upi_rg_64563	-9.14125e-05	-0.0003014	1	0	0	0
upi_rg_66994	-9.13876e-05	-0.000297538	1	0	0	0
upi_rg_32182	-9.12568e-05	-0.00030058	1	0	0	0
upi_rg_12689	-9.14675e-05	-0.00029961	1	0	0	0
upi_rg_67471	-9.13984e-05	-0.000299957	1	0	0	0
upi_rg_20826	-8.85016e-05	-0.000293919	1	0	0	0
upi_rg_41073	-9.17537e-05	-0.000326457	1	0	0	0
upi_rg_30843	-8.60082e-05	-0.000377357	1	0	0	0
upi_rg_24688	-9.1824e-05	-0.000326126	1	0	0	0
upi_rg_32641	-9.18702e-05	-0.000326834	1	0	0	0
upi_rg_23679	-9.20009e-05	-0.000323328	1	0	0	0
upi_rg_23107	-9.1378e-05	-0.00033081	1	0	0	0
upi_rg_66026	-9.16387e-05	-0.000324837	1	0	0	0
upi_rg_24527	-9.15746e-05	-0.00032972	1	0	0	0
upi_rg_49826	-9.18403e-05	-0.00032281	1	0	0	0
upi_rg_26805	-9.15579e-05	-0.00032681	1	0	0	0
upi_rg_63911	-9.23897e-05	-0.000327343	1	0	0	0
upi_rg_17133	-9.19387e-05	-0.000326403	1	0	0	0
upi_rg_30470	-9.14391e-05	-0.000331277	1	0	0	0
upi_rg_16620	-9.18279e-05	-0.000323117	1	0	0	0
upi_rg_66684	-9.53741e-05	-0.00034457	1	0	0	0
upi_rg_4314	-9.54056e-05	-0.000345473	1	0	0	0
upi_rg_78753	-9.58599e-05	-0.000337778	1	0	0	0
upi_rg_28086	-9.56037e-05	-0.000341677	1	0	0	0
upi_rg_50347	-9.54966e-05	-0.000342469	1	0	0	0
upi_rg_18150	-9.5771e-05	-0.000340062	1	0	0	0
upi_rg_14365	-9.55864e-05	-0.000343624	1	0	0	0
upi_rg_10107	-9.59061e-05	-0.000342434	1	0	0	0
upi_rg_14743	-9.03689e-05	-0.000314277	1	0	0	0
upi_rg_63439	-9.00309e-05	-0.000314858	1	0	0	0
upi_rg_79513	-9.19329e-05	-0.000313584	1	0	0	0
upi_rg_34046	-9.23881e-05	-0.000314038	1	0	0	0
upi_rg_66539	-9.21732e-05	-0.000313592	1	0	0	0
upi_rg_74431	-8.7139e-05	-0.000362903	1	0	0	0
upi_rg_9537	-9.23027e-05	-0.000315371	1	0	0	0
upi_rg_66907	-9.2515e-05	-0.000310419	1	0	0	0
upi_rg_75746	-9.21948e-05	-0.000312968	1	0	0	0
upi_rg_59349	-9.24441e-05	-0.000310278	1	0	0	0
upi_rg_27028	-9.2394e-05	-0.000312614	1	0	0	0
upi_rg_15413	-9.23519e-05	-0.000312919	1	0	0	0
upi_rg_60915	-9.22517e-05	-0.00031492	1	0	0	0
upi_rg_45743	-9.2383e-05	-0.000315071	1	0	0	0
upi_rg_60767	-9.22308e-05	-0.000314542	1	0	0	0
upi_rg_52785	-9.25633e-05	-0.000291423	1	0	0	0
upi_rg_73896	-9.2381e-05	-0.000314182	1	0	0	0
upi_rg_30825	-9.21939e-05	-0.000313596	1	0	0	0
upi_rg_78967	-9.23671e-05	-0.000314742	1	0	0	0
upi_rg_62683	-9.21266e-05	-0.000312104	1	0	0	0
upi_rg_9608	-9.05122e-05	-0.000324823	1	0	0	0
upi_rg_61469	-9.21985e-05	-0.000313935	1	0	0	0
upi_rg_381	-9.14255e-05	-0.000314278	1	0	0	0
upi_rg_49319	-9.13743e-05	-0.000317319	1	0	0	0
upi_rg_20263	-9.23804e-05	-0.000309395	1	0	0	0
upi_rg_40441	-9.18825e-05	-0.000316481	1	0	0	0
upi_rg_77361	-9.21508e-05	-0.000314554	1	0	0	0
upi_rg_38532	-9.23767e-05	-0.000313116	1	0	0	0
upi_rg_41928	-9.18629e-05	-0.000315984	1	0	0	0
upi_rg_34085	-9.20592e-05	-0.000314494	1	0	0	0
upi_rg_26612	-9.14692e-05	-0.000318681	1	0	0	0
upi_rg_18746	-9.18415e-05	-0.000317496	1	0	0	0
upi_rg_41880	-9.23765e-05	-0.000313369	1	0	0	0
upi_rg_76314	-9.22815e-05	-0.000313682	1	0	0	0
upi_rg_41884	-9.11496e-05	-0.000322414	1	0	0	0
upi_rg_35830	-9.09068e-05	-0.000315512	1	0	0	0
upi_rg_2819	-9.0336e-05	-0.000310758	1	0	0	0
upi_rg_32962	-9.09419e-05	-0.000320605	1	0	0	0
upi_rg_22379	-9.1254e-05	-0.000314142	1	0	0	0
upi_rg_63717	-9.13456e-05	-0.000311349	1	0	0	0
upi_rg_30594	-9.09938e-05	-0.000314912	1	0	0	0
upi_rg_59083	-9.14693e-05	-0.000313066	1	0	0	0
upi_rg_81810	-9.2139e-05	-0.000313365	1	0	0	0
upi_rg_53643	-9.22407e-05	-0.000316532	1	0	0	0
upi_rg_52678	-9.09834e-05	-0.000317829	1	0	0	0
upi_rg_19014	-9.21667e-05	-0.000311174	1	0	0	0
upi_rg_64887	-9.08814e-05	-0.000312292	1	0	0	0
upi_rg_10186	-9.2287e-05	-0.000309369	1	0	0	0
upi_rg_56891	-9.19453e-05	-0.00031378	1	0	0	0
upi_rg_29465	-9.1093e-05	-0.000315196	1	0	0	0
upi_rg_9832	-9.23647e-05	-0.000314882	1	0	0	0
upi_rg_86537	-9.16663e-05	-0.000313908	1	0	0	0
upi_rg_87889	-9.13016e-05	-0.000311727	1	0	0	0
upi_rg_10950	-9.07345e-05	-0.000316404	1	0	0	0
upi_rg_51894	-9.14392e-05	-0.000298521	1	0	0	0
upi_rg_76144	-9.13673e-05	-0.000312671	1	0	0	0
upi_rg_21918	-9.24346e-05	-0.000309962	1	0	0	0
upi_rg_50886	-9.22664e-05	-0.000311912	1	0	0	0
upi_rg_10289	-9.19015e-05	-0.000313937	1	0	0	0
upi_rg_50964	-9.10992e-05	-0.000311884	1	0	0	0
upi_rg_24300	-9.18783e-05	-0.000315655	1	0	0	0
upi_rg_11941	-9.13764e-05	-0.000311502	1	0	0	0
upi_rg_76582	-9.15816e-05	-0.000313202	1	0	0	0
upi_rg_61499	-9.0363e-05	-0.000314787	1	0	0	0
upi_rg_47932	-9.19727e-05	-0.00031438	1	0	0	0
upi_rg_11678	-9.20517e-05	-0.000313943	1	0	0	0
upi_rg_68638	-9.13497e-05	-0.000313048	1	0	0	0
upi_rg_3246	-9.14201e-05	-0.00031101	1	0	0	0
upi_rg_83784	-9.06222e-05	-0.000316141	1	0	0	0
upi_rg_6841	-9.21341e-05	-0.000312567	1	0	0	0
upi_rg_29603	-9.03082e-05	-0.000312086	1	0	0	0
upi_rg_62839	-9.22438e-05	-0.000311403	1	0	0	0
upi_rg_63370	-9.20339e-05	-0.000312947	1	0	0	0
upi_rg_21650	-9.0704e-05	-0.000312646	1	0	0	0
upi_rg_983	-9.18445e-05	-0.000312011	1	0	0	0
upi_rg_67259	-9.23376e-05	-0.00031101	1	0	0	0
upi_rg_52490	-9.09733e-05	-0.000314937	1	0	0	0
upi_rg_26726	-9.11849e-05	-0.000311941	1	0	0	0
upi_rg_55831	-9.03477e-05	-0.000318725	1	0	0	0
upi_rg_49599	-9.21498e-05	-0.000312489	1	0	0	0
upi_rg_28522	-9.09361e-05	-0.000307713	1	0	0	0
upi_rg_71080	-9.10681e-05	-0.000314283	1	0	0	0
upi_rg_81137	-9.08379e-05	-0.000311169	1	0	0	0
upi_rg_79685	-9.21323e-05	-0.000312775	1	0	0	0
upi_rg_3	-9.01513e-05	-0.000308939	1	0	0	0
upi_rg_40140	-9.10663e-05	-0.000312293	1	0	0	0
upi_rg_27303	-9.14905e-05	-0.000314006	1	0	0	0
upi_rg_63993	-9.04719e-05	-0.000318406	1	0	0	0
upi_rg_74983	-9.11761e-05	-0.000315332	1	0	0	0
upi_rg_46683	-9.06809e-05	-0.000313948	1	0	0	0
upi_rg_8757	-9.11537e-05	-0.000314479	1	0	0	0
upi_rg_83002	-9.05353e-05	-0.000310075	1	0	0	0
upi_rg_39411	-9.20211e-05	-0.000308618	1	0	0	0
upi_rg_80667	-9.06899e-05	-0.000314115	1	0	0	0
upi_rg_25239	-8.16407e-05	-0.000307937	1	0	0	0
upi_rg_51383	-9.17229e-05	-0.00031344	1	0	0	0
upi_rg_83960	-9.16919e-05	-0.000310737	1	0	0	0
upi_rg_11746	-9.09524e-05	-0.000312515	1	0	0	0
upi_rg_80746	-9.22408e-05	-0.000310572	1	0	0	0
upi_rg_87655	-9.05054e-05	-0.000323292	1	0	0	0
upi_rg_80118	-9.17686e-05	-0.000313962	1	0	0	0
upi_rg_41329	-9.23738e-05	-0.000311234	1	0	0	0
upi_rg_64608	-8.93696e-05	-0.000321475	1	0	0	0
upi_rg_66658	-9.03806e-05	-0.000312367	1	0	0	0
upi_rg_9554	-9.24342e-05	-0.000311269	1	0	0	0
upi_rg_34185	-9.20178e-05	-0.000312928	1	0	0	0
upi_rg_62508	-9.19157e-05	-0.000316421	1	0	0	0
upi_rg_75352	-9.23451e-05	-0.000311106	1	0	0	0
upi_rg_53929	-9.25775e-05	-0.00031136	1	0	0	0
upi_rg_35066	-9.16462e-05	-0.000310713	1	0	0	0
upi_rg_70711	-9.21317e-05	-0.000314482	1	0	0	0
upi_rg_2191	-9.15905e-05	-0.000312847	1	0	0	0
upi_rg_29313	-9.14965e-05	-0.000309677	1	0	0	0
upi_rg_68	-9.09347e-05	-0.000319177	1	0	0	0
upi_rg_28468	-9.02817e-05	-0.000311851	1	0	0	0
upi_rg_56287	-9.13519e-05	-0.000315104	1	0	0	0
upi_rg_64188	-9.07421e-05	-0.000312088	1	0	0	0
upi_rg_69268	-9.22061e-05	-0.000309755	1	0	0	0
upi_rg_23795	-9.10737e-05	-0.000312266	1	0	0	0
upi_rg_7159	-8.86727e-05	-0.000317516	1	0	0	0
upi_rg_40907	-9.16998e-05	-0.000312086	1	0	0	0
upi_rg_58475	-9.0721e-05	-0.000313359	1	0	0	0
upi_rg_9404	-9.09127e-05	-0.000310631	1	0	0	0
upi_rg_28310	-9.14316e-05	-0.00031514	1	0	0	0
upi_rg_37490	-9.24854e-05	-0.000311669	1	0	0	0
upi_rg_71726	-9.14748e-05	-0.000311766	1	0	0	0
upi_rg_44010	-9.14621e-05	-0.000314159	1	0	0	0
upi_rg_17352	-9.13681e-05	-0.000311613	1	0	0	0
upi_rg_4776	-9.14316e-05	-0.000311916	1	0	0	0
upi_rg_38646	-9.11482e-05	-0.000313515	1	0	0	0
upi_rg_6522	-9.01085e-05	-0.00032017	1	0	0	0
upi_rg_64158	-9.21035e-05	-0.000313126	1	0	0	0
upi_rg_74118	-9.20517e-05	-0.000312217	1	0	0	0
upi_rg_64232	-9.15541e-05	-0.00031333	1	0	0	0
upi_rg_56797	-9.2175e-05	-0.000313548	1	0	0	0
upi_rg_39747	-9.06262e-05	-0.000311016	1	0	0	0
upi_rg_7563	-9.1661e-05	-0.000313039	1	0	0	0
upi_rg_29554	-9.17378e-05	-0.000309908	1	0	0	0
upi_rg_63203	-9.07687e-05	-0.000319734	1	0	0	0
upi_rg_55657	-9.1602e-05	-0.00031241	1	0	0	0
upi_rg_43389	-9.06729e-05	-0.000316733	1	0	0	0
upi_rg_48254	-9.12025e-05	-0.000311889	1	0	0	0
upi_rg_61418	-9.10315e-05	-0.000319422	1	0	0	0
upi_rg_17453	-9.08697e-05	-0.000315359	1	0	0	0
upi_rg_34570	-8.86903e-05	-0.000312203	1	0	0	0
upi_rg_63078	-9.24382e-05	-0.000308252	1	0	0	0
upi_rg_4619	-9.2426e-05	-0.000310249	1	0	0	0
upi_rg_55975	-9.09844e-05	-0.000310839	1	0	0	0
upi_rg_86267	-9.11494e-05	-0.000312503	1	0	0	0
upi_rg_17514	-9.00939e-05	-0.000309909	1	0	0	0
upi_rg_12526	-9.19613e-05	-0.000313919	1	0	0	0
upi_rg_58754	-9.13166e-05	-0.000313155	1	0	0	0
upi_rg_37577	-9.93438e-05	0.000463511	1	0	0	0
upi_rg_53751	-9.23538e-05	-0.000307928	1	0	0	0
upi_rg_82329	-8.94346e-05	-0.000314534	1	0	0	0
upi_rg_30722	-9.02525e-05	-0.000319013	1	0	0	0
upi_rg_5922	-9.08106e-05	-0.000318695	1	0	0	0
upi_rg_44156	-9.15089e-05	-0.00030531	1	0	0	0
upi_rg_1684	-9.10736e-05	-0.000316284	1	0	0	0
upi_rg_10179	-9.16848e-05	-0.000313109	1	0	0	0
upi_rg_26793	-9.07283e-05	-0.000315471	1	0	0	0
upi_rg_50496	-9.23004e-05	-0.000314039	1	0	0	0
upi_rg_12111	-9.14055e-05	-0.000306475	1	0	0	0
upi_rg_21976	-9.09546e-05	-0.000315949	1	0	0	0
upi_rg_15171	-9.03149e-05	-0.000321105	1	0	0	0
upi_rg_31288	-9.22371e-05	-0.000311223	1	0	0	0
upi_rg_11998	-8.99085e-05	-0.000316066	1	0	0	0
upi_rg_21244	-9.16974e-05	-0.000313002	1	0	0	0
upi_rg_44148	-9.12208e-05	-0.000314434	1	0	0	0
upi_rg_50313	-9.10318e-05	-0.000314733	1	0	0	0
upi_rg_40649	-9.17974e-05	-0.000306443	1	0	0	0
upi_rg_39887	-9.04142e-05	-0.000313231	1	0	0	0
upi_rg_56791	-9.17388e-05	-0.000313864	1	0	0	0
upi_rg_35822	-9.11346e-05	-0.00031102	1	0	0	0
upi_rg_10013	-9.09735e-05	-0.000312206	1	0	0	0
upi_rg_21396	-9.2143e-05	-0.000313716	1	0	0	0
upi_rg_9882	-8.97574e-05	-0.000313173	1	0	0	0
upi_rg_78785	-9.14291e-05	-0.000316415	1	0	0	0
upi_rg_47294	-9.06646e-05	-0.000297346	1	0	0	0
upi_rg_29092	-9.08759e-05	-0.000303376	1	0	0	0
upi_rg_22540	-9.07563e-05	-0.00031705	1	0	0	0
upi_rg_79229	-9.09866e-05	-0.000318317	1	0	0	0
upi_rg_19071	-8.97775e-05	-0.000328566	1	0	0	0
upi_rg_16639	-9.06219e-05	-0.000320391	1	0	0	0
upi_rg_47725	-9.10412e-05	-0.000325353	1	0	0	0
upi_rg_72686	-9.02886e-05	-0.000331657	1	0	0	0
upi_rg_81343	-8.9134e-05	-0.000341761	1	0	0	0
upi_rg_70402	-9.09369e-05	-0.000324279	1	0	0	0
upi_rg_70568	-9.08257e-05	-0.00032242	1	0	0	0
upi_rg_77773	-9.0824e-05	-0.00032131	1	0	0	0
upi_rg_27415	-9.1168e-05	-0.000323941	1	0	0	0
upi_rg_39952	-9.09579e-05	-0.000325349	1	0	0	0
upi_rg_26522	-9.09578e-05	-0.000326828	1	0	0	0
upi_rg_59346	-9.11858e-05	-0.000324761	1	0	0	0
upi_rg_12601	-9.05855e-05	-0.00032613	1	0	0	0
upi_rg_34526	-9.03563e-05	-0.000329458	1	0	0	0
upi_rg_48910	-9.09772e-05	-0.00032612	1	0	0	0
upi_rg_77309	-9.08546e-05	-0.000313846	1	0	0	0
upi_rg_31043	-9.0711e-05	-0.000313049	1	0	0	0
upi_rg_62792	-9.13068e-05	-0.00029115	1	0	0	0
upi_rg_42047	-8.76218e-05	-0.000317109	1	0	0	0
upi_rg_9534	-9.05559e-05	-0.000328438	1	0	0	0
upi_rg_56182	-9.11442e-05	-0.000327322	1	0	0	0
upi_rg_57073	-9.18431e-05	-0.000319513	1	0	0	0
upi_rg_64492	-9.18417e-05	-0.000325753	1	0	0	0
upi_rg_55683	-9.1811e-05	-0.000323952	1	0	0	0
upi_rg_52724	-9.18045e-05	-0.000324977	1	0	0	0
upi_rg_45746	-9.15489e-05	-0.000300899	1	0	0	0
upi_rg_30498	-9.16865e-05	-0.000294803	1	0	0	0
upi_rg_77670	-9.14101e-05	-0.000301034	1	0	0	0
upi_rg_27803	-9.1637e-05	-0.000296557	1	0	0	0
upi_rg_22660	-9.16165e-05	-0.000300914	1	0	0	0
upi_rg_21637	-9.16312e-05	-0.000300972	1	0	0	0
upi_rg_82191	-9.16549e-05	-0.000299174	1	0	0	0
upi_rg_39100	-9.16491e-05	-0.000303322	1	0	0	0
upi_rg_44466	-9.15562e-05	-0.000294564	1	0	0	0
upi_rg_87461	-9.16602e-05	-0.000301599	1	0	0	0
upi_rg_33401	-9.15775e-05	-0.000301045	1	0	0	0
upi_rg_59492	-9.15951e-05	-0.000309236	1	0	0	0
upi_rg_73092	-9.15015e-05	-0.000300458	1	0	0	0
upi_rg_5916	-9.16935e-05	-0.000302233	1	0	0	0
upi_rg_57111	-9.16591e-05	-0.000300629	1	0	0	0
upi_rg_30679	-9.10027e-05	-0.000301217	1	0	0	0
upi_rg_67315	-9.15861e-05	-0.000301508	1	0	0	0
upi_rg_54333	-9.14152e-05	-0.000301466	1	0	0	0
upi_rg_6755	-9.1721e-05	-0.000299077	1	0	0	0
upi_rg_16784	-9.15183e-05	-0.000301311	1	0	0	0
upi_rg_80285	-9.15476e-05	-0.000301583	1	0	0	0
upi_rg_50801	-9.14784e-05	-0.000300749	1	0	0	0
upi_rg_85138	-9.15299e-05	-0.000310461	1	0	0	0
upi_rg_84516	-9.15882e-05	-0.000301482	1	0	0	0
upi_rg_55800	-9.21228e-05	-0.00031841	1	0	0	0
upi_rg_60530	-9.16888e-05	-0.000301388	1	0	0	0
upi_rg_59070	-9.17143e-05	-0.000301823	1	0	0	0
upi_rg_7490	-9.16934e-05	-0.000305167	1	0	0	0
upi_rg_52906	-9.14596e-05	-0.000301484	1	0	0	0
upi_rg_79466	-9.14046e-05	-0.000302955	1	0	0	0
upi_rg_63910	-9.16617e-05	-0.000301225	1	0	0	0
upi_rg_54488	-9.16628e-05	-0.000301237	1	0	0	0
upi_rg_53263	-9.15136e-05	-0.000299302	1	0	0	0
upi_rg_506	-9.15766e-05	-0.000301251	1	0	0	0
upi_rg_59757	-9.1212e-05	-0.000300879	1	0	0	0
upi_rg_7214	-9.16433e-05	-0.000299881	1	0	0	0
upi_rg_76933	-9.16058e-05	-0.000301513	1	0	0	0
upi_rg_30263	-9.1608e-05	-0.000301321	1	0	0	0
upi_rg_25914	-9.14785e-05	-0.000301802	1	0	0	0
upi_rg_74579	-9.12965e-05	-0.000309908	1	0	0	0
upi_rg_43629	-9.16042e-05	-0.000300913	1	0	0	0
upi_rg_51485	-9.17047e-05	-0.000301909	1	0	0	0
upi_rg_84062	-9.08632e-05	-0.000297135	1	0	0	0
upi_rg_75643	-9.17835e-05	-0.000303457	1	0	0	0
upi_rg_77490	-9.18614e-05	-0.000324642	1	0	0	0
upi_rg_18230	-9.14557e-05	-0.000301286	1	0	0	0
upi_rg_69937	-9.14303e-05	-0.000299382	1	0	0	0
upi_rg_80494	-9.15266e-05	-0.000301283	1	0	0	0
upi_rg_66594	-9.15891e-05	-0.0003012	1	0	0	0
upi_rg_64247	-9.16364e-05	-0.000300867	1	0	0	0
upi_rg_54972	-9.14038e-05	-0.00030409	1	0	0	0
upi_rg_14555	-9.1641e-05	-0.000300287	1	0	0	0
upi_rg_66075	-9.16276e-05	-0.000301351	1	0	0	0
upi_rg_27897	-9.15895e-05	-0.00030072	1	0	0	0
upi_rg_56865	-9.14623e-05	-0.00030059	1	0	0	0
upi_rg_14271	-9.161e-05	-0.000300665	1	0	0	0
upi_rg_54344	-9.16324e-05	-0.000299841	1	0	0	0
upi_rg_67912	-9.16409e-05	-0.0003032	1	0	0	0
upi_rg_2334	-9.15368e-05	-0.000299611	1	0	0	0
upi_rg_77701	-9.15489e-05	-0.000299185	1	0	0	0
upi_rg_64075	-9.16778e-05	-0.000302058	1	0	0	0
upi_rg_10820	-9.15768e-05	-0.000301475	1	0	0	0
upi_rg_4857	-9.1478e-05	-0.000300341	1	0	0	0
upi_rg_16211	-9.57136e-05	-0.000364243	1	0	0	0
upi_rg_80932	-9.6699e-05	-0.000355452	1	0	0	0
upi_rg_63846	-9.64738e-05	-0.000358847	1	0	0	0
upi_rg_41749	-9.41175e-05	-0.000382387	1	0	0	0
upi_rg_69318	-9.65482e-05	-0.000357885	1	0	0	0
upi_rg_47446	-9.64146e-05	-0.000357053	1	0	0	0
upi_rg_49954	-9.64934e-05	-0.000357067	1	0	0	0
upi_rg_51477	-9.58545e-05	-0.000363671	1	0	0	0
upi_rg_26392	-9.55587e-05	-0.000368846	1	0	0	0
upi_rg_52587	-9.51838e-05	-0.000371014	1	0	0	0
upi_rg_30364	-9.54373e-05	-0.000369668	1	0	0	0
upi_rg_46934	-9.17506e-05	-0.000304123	1	0	0	0
upi_rg_44686	-9.19281e-05	-0.000307749	1	0	0	0
upi_rg_31278	-9.14569e-05	-0.000305396	1	0	0	0
upi_rg_27115	-9.17811e-05	-0.000305927	1	0	0	0
upi_rg_54052	-9.07819e-05	-0.000318809	1	0	0	0
upi_rg_43886	5.01105e-05	0.000313887	1	0	0	0
upi_rg_29192	5.02517e-05	0.000314412	1	0	0	0
upi_rg_68139	5.00016e-05	0.00031325	1	0	0	0
upi_rg_81760	4.96901e-05	0.000311036	1	0	0	0
upi_rg_55912	4.99109e-05	0.00031166	1	0	0	0
upi_rg_83633	5.00656e-05	0.000315438	1	0	0	0
upi_rg_16769	5.0278e-05	0.000313656	1	0	0	0
upi_rg_63099	6.72616e-05	0.000319941	1	0	0	0
upi_rg_61126	5.02125e-05	0.00031477	1	0	0	0
upi_rg_6323	5.02009e-05	0.000315335	1	0	0	0
upi_rg_27756	5.01863e-05	0.000317124	1	0	0	0
upi_rg_544	5.01269e-05	0.00031457	1	0	0	0
upi_rg_23297	5.91046e-05	0.000303978	1	0	0	0
upi_rg_12932	5.02141e-05	0.000314519	1	0	0	0
upi_rg_57455	5.00748e-05	0.000315072	1	0	0	0
upi_rg_5063	5.02665e-05	0.0003142	1	0	0	0
upi_rg_57127	4.7884e-05	0.000303758	1	0	0	0
upi_rg_78737	5.02932e-05	0.000314197	1	0	0	0
upi_rg_52815	4.98495e-05	0.000312159	1	0	0	0
upi_rg_29686	5.01971e-05	0.000316652	1	0	0	0
upi_rg_83782	2.61035e-05	0.000206985	1	0	0	0
upi_rg_29681	5.03036e-05	0.000313448	1	0	0	0
upi_rg_70208	4.72038e-05	0.000300312	1	0	0	0
upi_rg_70512	5.02907e-05	0.000316823	1	0	0	0
upi_rg_44203	4.97912e-05	0.000312557	1	0	0	0
upi_rg_2794	5.17039e-05	0.00031368	1	0	0	0
upi_rg_15745	4.9938e-05	0.00031393	1	0	0	0
upi_rg_42919	4.91372e-05	0.000312038	1	0	0	0
upi_rg_44479	5.39033e-05	0.00031739	1	0	0	0
upi_rg_31276	4.98175e-05	0.000316999	1	0	0	0
upi_rg_63733	4.97784e-05	0.000315886	1	0	0	0
upi_rg_58878	-9.7142e-05	-0.000346522	1	0	0	0
upi_rg_46488	5.03073e-05	0.000317	1	0	0	0
upi_rg_7030	5.01407e-05	0.000315239	1	0	0	0
upi_rg_14598	5.01372e-05	0.000316465	1	0	0	0
upi_rg_53429	4.91665e-05	0.000307817	1	0	0	0
upi_rg_47147	5.00887e-05	0.000316315	1	0	0	0
upi_rg_54133	5.74467e-05	0.000313011	1	0	0	0
upi_rg_23970	4.96063e-05	0.000313298	1	0	0	0
upi_rg_36887	5.00507e-05	0.000314381	1	0	0	0
upi_rg_8880	5.06191e-05	0.000313027	1	0	0	0
upi_rg_65319	5.02123e-05	0.000315098	1	0	0	0
upi_rg_51115	5.0043e-05	0.000314993	1	0	0	0
upi_rg_78107	5.02276e-05	0.000320481	1	0	0	0
upi_rg_35032	5.00076e-05	0.000317372	1	0	0	0
upi_rg_67958	5.56567e-05	0.000320232	1	0	0	0
upi_rg_75712	5.1455e-05	0.000306543	1	0	0	0
upi_rg_74504	5.21939e-05	0.00031643	1	0	0	0
upi_rg_8945	5.01355e-05	0.000315971	1	0	0	0
upi_rg_57995	5.01616e-05	0.000316028	1	0	0	0
upi_rg_68572	5.2398e-05	0.000315673	1	0	0	0
upi_rg_18863	4.95551e-05	0.000312683	1	0	0	0
upi_rg_39600	5.01515e-05	0.000320574	1	0	0	0
upi_rg_4817	5.03469e-05	0.000313909	1	0	0	0
upi_rg_68702	5.01307e-05	0.000315647	1	0	0	0
upi_rg_31	5.16262e-05	0.000312928	1	0	0	0
upi_rg_80524	5.01051e-05	0.00031556	1	0	0	0
upi_rg_50058	4.99869e-05	0.000314695	1	0	0	0
upi_rg_16523	5.01522e-05	0.000313704	1	0	0	0
upi_rg_77000	5.00934e-05	0.000315546	1	0	0	0
upi_rg_5667	4.90469e-05	0.000308735	1	0	0	0
upi_rg_40983	4.94526e-05	0.000313183	1	0	0	0
upi_rg_72509	5.01466e-05	0.000313974	1	0	0	0
upi_rg_16925	4.96095e-05	0.000311953	1	0	0	0
upi_rg_30975	5.22324e-05	0.000316034	1	0	0	0
upi_rg_37713	5.16213e-05	0.000313327	1	0	0	0
upi_rg_11019	4.98231e-05	0.000313892	1	0	0	0
upi_rg_82647	4.93417e-05	0.000310381	1	0	0	0
upi_rg_30786	-8.60152e-05	-0.00029974	1	0	0	0
upi_rg_59681	-8.93343e-05	-0.000291831	1	0	0	0
upi_rg_17963	4.69513e-05	0.000302815	1	0	0	0
upi_rg_63077	5.32489e-05	0.000314631	1	0	0	0
upi_rg_43630	5.53842e-05	0.000317303	1	0	0	0
upi_rg_82924	5.02088e-05	0.000318036	1	0	0	0
upi_rg_46812	4.94754e-05	0.000312433	1	0	0	0
upi_rg_43521	5.01818e-05	0.000313888	1	0	0	0
upi_rg_66931	4.78613e-05	0.000305323	1	0	0	0
upi_rg_62910	4.97731e-05	0.000311908	1	0	0	0
upi_rg_25309	5.0187e-05	0.000314992	1	0	0	0
upi_rg_46202	4.97872e-05	0.000325209	1	0	0	0
upi_rg_15861	4.90102e-05	0.000309428	1	0	0	0
upi_rg_462	5.00563e-05	0.000318084	1	0	0	0
upi_rg_4445	5.00115e-05	0.000315659	1	0	0	0
upi_rg_14258	4.88741e-05	0.000312235	1	0	0	0
upi_rg_53987	5.09562e-05	0.000311472	1	0	0	0
upi_rg_86924	5.02418e-05	0.000315579	1	0	0	0
upi_rg_88050	5.02548e-05	0.000313901	1	0	0	0
upi_rg_51039	5.00697e-05	0.000315844	1	0	0	0
upi_rg_726	5.51387e-05	0.00031643	1	0	0	0
upi_rg_35585	5.02943e-05	0.000315657	1	0	0	0
upi_rg_15491	5.02609e-05	0.000315344	1	0	0	0
upi_rg_69456	5.00803e-05	0.00031583	1	0	0	0
upi_rg_40111	5.01674e-05	0.000317493	1	0	0	0
upi_rg_880	4.859e-05	0.000308167	1	0	0	0
upi_rg_17456	5.00353e-05	0.000314141	1	0	0	0
upi_rg_67626	4.93666e-05	0.000316161	1	0	0	0
upi_rg_32195	5.23741e-05	0.00031596	1	0	0	0
upi_rg_47588	4.67754e-05	0.000298856	1	0	0	0
upi_rg_34862	4.95187e-05	0.000312703	1	0	0	0
upi_rg_47062	5.01958e-05	0.000312859	1	0	0	0
upi_rg_16450	4.99644e-05	0.000316577	1	0	0	0
upi_rg_63467	4.99883e-05	0.000318902	1	0	0	0
upi_rg_86309	4.99804e-05	0.000314694	1	0	0	0
upi_rg_33699	4.9949e-05	0.000319319	1	0	0	0
upi_rg_84248	5.0008e-05	0.000313144	1	0	0	0
upi_rg_73364	4.99092e-05	0.000312948	1	0	0	0
upi_rg_72110	5.00509e-05	0.00032292	1	0	0	0
upi_rg_78279	4.9596e-05	0.000311418	1	0	0	0
upi_rg_43356	4.98443e-05	0.000314652	1	0	0	0
upi_rg_30152	5.00856e-05	0.000315144	1	0	0	0
upi_rg_38130	5.21624e-05	0.000315417	1	0	0	0
upi_rg_3482	4.90166e-05	0.000309584	1	0	0	0
upi_rg_30029	4.90163e-05	0.000308233	1	0	0	0
upi_rg_51817	5.02607e-05	0.000314169	1	0	0	0
upi_rg_33337	4.88191e-05	0.000309164	1	0	0	0
upi_rg_80702	4.96945e-05	0.000320401	1	0	0	0
upi_rg_28517	5.01878e-05	0.000314847	1	0	0	0
upi_rg_26503	5.00776e-05	0.000313076	1	0	0	0
upi_rg_12206	5.42182e-05	0.000318972	1	0	0	0
upi_rg_55049	4.73931e-05	0.000305213	1	0	0	0
upi_rg_68758	5.00393e-05	0.000312739	1	0	0	0
upi_rg_43246	4.75722e-05	0.000303629	1	0	0	0
upi_rg_43711	5.00771e-05	0.000318623	1	0	0	0
upi_rg_63260	5.19473e-05	0.000316293	1	0	0	0
upi_rg_14769	5.01935e-05	0.00031742	1	0	0	0
upi_rg_25767	5.00136e-05	0.000320998	1	0	0	0
upi_rg_7182	4.97337e-05	0.000314478	1	0	0	0
upi_rg_11969	4.96797e-05	0.000311219	1	0	0	0
upi_rg_73888	5.00764e-05	0.000314355	1	0	0	0
upi_rg_10679	-9.0249e-05	-0.000304933	1	0	0	0
upi_rg_14344	-9.05639e-05	-0.000306285	1	0	0	0
upi_rg_50875	-9.0521e-05	-0.000308751	1	0	0	0
upi_rg_80391	-9.08973e-05	-0.000299362	1	0	0	0
upi_rg_40208	-9.07533e-05	-0.000307334	1	0	0	0
upi_rg_41810	-9.02933e-05	-0.000305813	1	0	0	0
upi_rg_67901	-9.0556e-05	-0.000304455	1	0	0	0
upi_rg_60724	-9.00606e-05	-0.000304539	1	0	0	0
upi_rg_81258	-9.04667e-05	-0.000306288	1	0	0	0
upi_rg_10085	-9.044e-05	-0.000307706	1	0	0	0
upi_rg_4740	-9.01039e-05	-0.0003068	1	0	0	0
upi_rg_58530	-9.0553e-05	-0.000305335	1	0	0	0
upi_rg_85053	-9.02993e-05	-0.000306035	1	0	0	0
upi_rg_25866	-9.09452e-05	-0.000307695	1	0	0	0
upi_rg_87313	-9.06769e-05	-0.000307291	1	0	0	0
upi_rg_23338	-9.00472e-05	-0.000305425	1	0	0	0
upi_rg_60215	-9.035e-05	-0.000305615	1	0	0	0
upi_rg_21806	-9.07814e-05	-0.000308216	1	0	0	0
upi_rg_28909	-9.06134e-05	-0.000307344	1	0	0	0
upi_rg_5975	-9.12983e-05	-0.000303078	1	0	0	0
upi_rg_39028	-9.33216e-05	-0.000267171	1	0	0	0
upi_rg_48359	-9.19113e-05	-0.000322424	1	0	0	0
upi_rg_41614	-9.1245e-05	-0.000325671	1	0	0	0
upi_rg_23555	-9.08139e-05	-0.000304511	1	0	0	0
upi_rg_59203	-9.03907e-05	-0.000307975	1	0	0	0
upi_rg_63610	-9.07192e-05	-0.000305024	1	0	0	0
upi_rg_42500	-9.08931e-05	-0.000312454	1	0	0	0
upi_rg_9857	-8.97107e-05	-0.000307106	1	0	0	0
upi_rg_85109	-9.04468e-05	-0.000309351	1	0	0	0
upi_rg_25753	-9.05468e-05	-0.000302079	1	0	0	0
upi_rg_83963	-9.05395e-05	-0.000308019	1	0	0	0
upi_rg_43754	-9.17799e-05	-0.000323375	1	0	0	0
upi_rg_77213	-9.16614e-05	-0.000325672	1	0	0	0
upi_rg_82981	-8.91117e-05	-0.000320386	1	0	0	0
upi_rg_26690	-9.15853e-05	-0.000320912	1	0	0	0
upi_rg_3710	-9.15193e-05	-0.000324158	1	0	0	0
upi_rg_55257	-9.15297e-05	-0.000322309	1	0	0	0
upi_rg_15091	-9.19787e-05	-0.000314119	1	0	0	0
upi_rg_9102	-9.06141e-05	-0.000333838	1	0	0	0
upi_rg_26677	-9.17345e-05	-0.000323904	1	0	0	0
upi_rg_8615	-9.13698e-05	-0.000324461	1	0	0	0
upi_rg_68367	-9.18202e-05	-0.000323125	1	0	0	0
upi_rg_37098	-9.18652e-05	-0.00032436	1	0	0	0
upi_rg_62715	-9.14575e-05	-0.000320965	1	0	0	0
upi_rg_86406	-9.16106e-05	-0.000320149	1	0	0	0
upi_rg_12135	-9.17997e-05	-0.00032358	1	0	0	0
upi_rg_86385	-9.12664e-05	-0.000304289	1	0	0	0
upi_rg_23246	-9.15284e-05	-0.000303843	1	0	0	0
upi_rg_20806	-9.1423e-05	-0.000300794	1	0	0	0
upi_rg_14888	-9.08941e-05	-0.000302757	1	0	0	0
upi_rg_10783	-9.12018e-05	-0.000302433	1	0	0	0
upi_rg_28110	-9.09049e-05	-0.000305123	1	0	0	0
upi_rg_43127	-9.1409e-05	-0.00030173	1	0	0	0
upi_rg_882	-9.15358e-05	-0.000295927	1	0	0	0
upi_rg_79401	-9.08858e-05	-0.000295173	1	0	0	0
upi_rg_4334	-9.11235e-05	-0.00029592	1	0	0	0
upi_rg_14545	-9.13825e-05	-0.000301266	1	0	0	0
upi_rg_38167	-9.14119e-05	-0.000299799	1	0	0	0
upi_rg_80979	-9.13886e-05	-0.000301513	1	0	0	0
upi_rg_85168	-9.12758e-05	-0.000302739	1	0	0	0
upi_rg_72486	-9.13094e-05	-0.000300891	1	0	0	0
upi_rg_66378	-9.10269e-05	-0.000300095	1	0	0	0
upi_rg_73903	-9.07166e-05	-0.00030068	1	0	0	0
upi_rg_6090	-9.13175e-05	-0.000300139	1	0	0	0
upi_rg_73793	-9.13065e-05	-0.000297878	1	0	0	0
upi_rg_65869	-9.14278e-05	-0.000301645	1	0	0	0
upi_rg_23422	-9.11791e-05	-0.000299095	1	0	0	0
upi_rg_82369	-9.14238e-05	-0.000302299	1	0	0	0
upi_rg_66621	-9.23175e-05	-0.00030551	1	0	0	0
upi_rg_59789	-9.16436e-05	-0.000306221	1	0	0	0
upi_rg_41118	-9.01608e-05	-0.000299256	1	0	0	0
upi_rg_87964	-9.14405e-05	-0.000304852	1	0	0	0
upi_rg_60238	-9.10983e-05	-0.000306093	1	0	0	0
upi_rg_83377	-9.07795e-05	-0.000307939	1	0	0	0
upi_rg_87184	-9.0971e-05	-0.000311104	1	0	0	0
upi_rg_27675	-9.08184e-05	-0.00030751	1	0	0	0
upi_rg_20781	-9.09756e-05	-0.00030659	1	0	0	0
upi_rg_45206	-9.10548e-05	-0.000309554	1	0	0	0
upi_rg_37763	-9.10428e-05	-0.000308104	1	0	0	0
upi_rg_77847	-9.09203e-05	-0.000304403	1	0	0	0
upi_rg_75616	-9.11286e-05	-0.000308154	1	0	0	0
upi_rg_12713	-9.19434e-05	-0.000323605	1	0	0	0
upi_rg_18001	-9.16608e-05	-0.000318881	1	0	0	0
upi_rg_37350	-9.15945e-05	-0.000324768	1	0	0	0
upi_rg_86408	-9.15654e-05	-0.000321993	1	0	0	0
upi_rg_60169	-9.16132e-05	-0.000307286	1	0	0	0
upi_rg_2605	-9.0336e-05	-0.000302867	1	0	0	0
upi_rg_34358	-8.70218e-05	-0.000299864	1	0	0	0
upi_rg_69593	-9.07278e-05	-0.000309486	1	0	0	0
upi_rg_30925	-9.12035e-05	-0.000304205	1	0	0	0
upi_rg_42017	-9.11653e-05	-0.000300473	1	0	0	0
upi_rg_63480	-9.06749e-05	-0.00030624	1	0	0	0
upi_rg_58673	-9.10943e-05	-0.000312737	1	0	0	0
upi_rg_223	-9.15359e-05	-0.000323487	1	0	0	0
upi_rg_74820	-9.11796e-05	-0.000323636	1	0	0	0
upi_rg_16825	-9.04138e-05	-0.000329787	1	0	0	0
upi_rg_24315	-9.13576e-05	-0.000325099	1	0	0	0
upi_rg_19111	-9.12778e-05	-0.000324853	1	0	0	0
upi_rg_6789	-9.07102e-05	-0.000322311	1	0	0	0
upi_rg_73811	-9.11966e-05	-0.000326045	1	0	0	0
upi_rg_16866	-9.12371e-05	-0.000326101	1	0	0	0
upi_rg_27307	-8.9073e-05	-0.000345274	1	0	0	0
upi_rg_16385	-9.13009e-05	-0.000325045	1	0	0	0
upi_rg_47749	-9.12237e-05	-0.000325063	1	0	0	0
upi_rg_67341	-9.10919e-05	-0.000321952	1	0	0	0
upi_rg_15718	-9.12228e-05	-0.000325151	1	0	0	0
upi_rg_20728	-9.10015e-05	-0.000323665	1	0	0	0
upi_rg_58029	-9.07786e-05	-0.000324259	1	0	0	0
upi_rg_25029	-9.09242e-05	-0.000324777	1	0	0	0
upi_rg_4355	-9.13689e-05	-0.000325237	1	0	0	0
upi_rg_70800	-9.11648e-05	-0.000326859	1	0	0	0
upi_rg_49622	-9.13048e-05	-0.000324933	1	0	0	0
upi_rg_18943	-9.11178e-05	-0.000324293	1	0	0	0
upi_rg_20141	-9.11976e-05	-0.000300806	1	0	0	0
upi_rg_66987	-9.12803e-05	-0.000304173	1	0	0	0
upi_rg_79249	-9.17417e-05	-0.000316773	1	0	0	0
upi_rg_28188	-9.12212e-05	-0.000318435	1	0	0	0
upi_rg_35680	-9.08095e-05	-0.000317661	1	0	0	0
upi_rg_14032	-9.17742e-05	-0.000323951	1	0	0	0
upi_rg_70277	-9.14922e-05	-0.000323745	1	0	0	0
upi_rg_25466	-9.15324e-05	-0.000329427	1	0	0	0
upi_rg_7815	-9.18708e-05	-0.000323655	1	0	0	0
upi_rg_59345	-9.09617e-05	-0.000328583	1	0	0	0
upi_rg_55111	-9.17663e-05	-0.000324998	1	0	0	0
upi_rg_43464	-9.18692e-05	-0.000322839	1	0	0	0
upi_rg_45435	-8.93628e-05	-0.000341691	1	0	0	0
upi_rg_32425	-9.18315e-05	-0.000314706	1	0	0	0
upi_rg_56446	-9.16905e-05	-0.000323011	1	0	0	0
upi_rg_31551	-9.16646e-05	-0.000321522	1	0	0	0
upi_rg_59179	-9.15669e-05	-0.000319954	1	0	0	0
upi_rg_22475	-9.18935e-05	-0.000323741	1	0	0	0
upi_rg_70192	-9.18554e-05	-0.000323914	1	0	0	0
upi_rg_67796	-9.17339e-05	-0.000324204	1	0	0	0
upi_rg_22069	-9.13481e-05	-0.000321279	1	0	0	0
upi_rg_43662	-9.21682e-05	-0.000326781	1	0	0	0
upi_rg_50695	-9.14143e-05	-0.000325166	1	0	0	0
upi_rg_59055	-9.17847e-05	-0.000324224	1	0	0	0
upi_rg_35299	-9.15622e-05	-0.00032559	1	0	0	0
upi_rg_80604	-9.18286e-05	-0.000320489	1	0	0	0
upi_rg_54785	-9.19532e-05	-0.000315724	1	0	0	0
upi_rg_84674	-9.12431e-05	-0.000296021	1	0	0	0
upi_rg_30567	-9.1494e-05	-0.000303289	1	0	0	0
upi_rg_46479	-9.14172e-05	-0.000304473	1	0	0	0
upi_rg_71206	-9.14714e-05	-0.000296106	1	0	0	0
upi_rg_13439	-9.13547e-05	-0.000303551	1	0	0	0
upi_rg_79546	-9.13214e-05	-0.000301886	1	0	0	0
upi_rg_45346	-9.18248e-05	-0.000306429	1	0	0	0
upi_rg_48724	-9.10285e-05	-0.000294397	1	0	0	0
upi_rg_83477	-8.94866e-05	-0.000316438	1	0	0	0
upi_rg_81621	-9.16888e-05	-0.000303967	1	0	0	0
upi_rg_34183	-9.14135e-05	-0.000303352	1	0	0	0
upi_rg_84	-8.72213e-05	-0.000334547	1	0	0	0
upi_rg_51833	-9.23387e-05	-0.000318239	1	0	0	0
upi_rg_13582	-9.18636e-05	-0.000321806	1	0	0	0
upi_rg_27253	-9.21924e-05	-0.000319579	1	0	0	0
upi_rg_6100	-9.08448e-05	-0.000303567	1	0	0	0
upi_rg_65322	-9.13769e-05	-0.000308477	1	0	0	0
upi_rg_5469	-9.07934e-05	-0.00030714	1	0	0	0
upi_rg_80262	-9.07484e-05	-0.000304949	1	0	0	0
upi_rg_70059	-9.11079e-05	-0.000307716	1	0	0	0
upi_rg_18976	-9.08203e-05	-0.000310348	1	0	0	0
upi_rg_25155	-9.05169e-05	-0.000308387	1	0	0	0
upi_rg_59536	-9.10962e-05	-0.000302037	1	0	0	0
upi_rg_59259	-9.12121e-05	-0.000304747	1	0	0	0
upi_rg_30032	-9.15474e-05	-0.000307153	1	0	0	0
upi_rg_52775	-9.11006e-05	-0.000309032	1	0	0	0
upi_rg_16138	-8.93809e-05	-0.000318083	1	0	0	0
upi_rg_19208	-9.06569e-05	-0.000307893	1	0	0	0
upi_rg_54553	-9.14431e-05	-0.00030756	1	0	0	0
upi_rg_22119	-9.15831e-05	-0.000306694	1	0	0	0
upi_rg_70306	-9.1177e-05	-0.000303985	1	0	0	0
upi_rg_34752	-9.15177e-05	-0.000307275	1	0	0	0
upi_rg_5665	-9.1044e-05	-0.000304828	1	0	0	0
upi_rg_61084	-9.1409e-05	-0.000306155	1	0	0	0
upi_rg_62241	-9.01826e-05	-0.000305361	1	0	0	0
upi_rg_57617	-9.10007e-05	-0.000307819	1	0	0	0
upi_rg_10002	-9.14249e-05	-0.000307515	1	0	0	0
upi_rg_36458	-9.1576e-05	-0.000306924	1	0	0	0
upi_rg_74120	-9.13195e-05	-0.000304587	1	0	0	0
upi_rg_43334	-9.15328e-05	-0.000306088	1	0	0	0
upi_rg_71712	-9.15677e-05	-0.000305454	1	0	0	0
upi_rg_23273	-9.17755e-05	-0.000307089	1	0	0	0
upi_rg_64719	-9.16615e-05	-0.000306703	1	0	0	0
upi_rg_38232	-9.1438e-05	-0.000307052	1	0	0	0
upi_rg_40800	-9.15306e-05	-0.000306476	1	0	0	0
upi_rg_51224	-9.12923e-05	-0.000305979	1	0	0	0
upi_rg_56665	-9.16093e-05	-0.000307103	1	0	0	0
upi_rg_52340	-9.15663e-05	-0.000307072	1	0	0	0
upi_rg_38599	-9.15953e-05	-0.000308298	1	0	0	0
upi_rg_15486	-9.15444e-05	-0.000307844	1	0	0	0
upi_rg_3523	-9.16146e-05	-0.000306478	1	0	0	0
upi_rg_20624	-9.14922e-05	-0.000305472	1	0	0	0
upi_rg_62705	-9.15532e-05	-0.000307549	1	0	0	0
upi_rg_85233	-9.14059e-05	-0.000306797	1	0	0	0
upi_rg_69571	-9.12701e-05	-0.000307865	1	0	0	0
upi_rg_31932	-9.15523e-05	-0.000307435	1	0	0	0
upi_rg_60279	-9.10279e-05	-0.000299855	1	0	0	0
upi_rg_27755	-9.09171e-05	-0.000305562	1	0	0	0
upi_rg_7258	-9.13778e-05	-0.000306489	1	0	0	0
upi_rg_25669	-9.14792e-05	-0.000303724	1	0	0	0
upi_rg_54788	-9.14648e-05	-0.000306656	1	0	0	0
upi_rg_85355	-9.14528e-05	-0.000306536	1	0	0	0
upi_rg_19006	-9.15276e-05	-0.000307495	1	0	0	0
upi_rg_6694	-9.13656e-05	-0.000306307	1	0	0	0
upi_rg_5339	-9.19089e-05	-0.000324819	1	0	0	0
upi_rg_79497	-9.17886e-05	-0.000289914	1	0	0	0
upi_rg_82978	-9.1603e-05	-0.000320115	1	0	0	0
upi_rg_71777	-9.17913e-05	-0.000320551	1	0	0	0
upi_rg_45949	-7.74173e-05	-0.000304179	1	0	0	0
upi_rg_83263	-8.80768e-05	-0.000309477	1	0	0	0
upi_rg_37032	-9.14553e-05	-0.000309899	1	0	0	0
upi_rg_55790	-9.13326e-05	-0.000308238	1	0	0	0
upi_rg_54038	-9.16365e-05	-0.000313826	1	0	0	0
upi_rg_73785	-9.114e-05	-0.000306669	1	0	0	0
upi_rg_74755	-9.13847e-05	-0.000305355	1	0	0	0
upi_rg_44329	-9.12266e-05	-0.000305045	1	0	0	0
upi_rg_79256	-9.10304e-05	-0.000303151	1	0	0	0
upi_rg_29222	-9.1308e-05	-0.000307115	1	0	0	0
upi_rg_35412	-9.14915e-05	-0.000306711	1	0	0	0
upi_rg_43603	-9.12701e-05	-0.000304617	1	0	0	0
upi_rg_30723	-9.09911e-05	-0.000303333	1	0	0	0
upi_rg_23259	-9.12784e-05	-0.000306842	1	0	0	0
upi_rg_80837	-9.08169e-05	-0.000309295	1	0	0	0
upi_rg_51698	-9.15468e-05	-0.00031039	1	0	0	0
upi_rg_85802	-9.23768e-05	-0.000312918	1	0	0	0
upi_rg_53462	-9.18822e-05	-0.00031091	1	0	0	0
upi_rg_61452	-9.226e-05	-0.000302097	1	0	0	0
upi_rg_62500	-9.24363e-05	-0.000312266	1	0	0	0
upi_rg_30777	-9.23966e-05	-0.000314085	1	0	0	0
upi_rg_69472	-9.21307e-05	-0.000313826	1	0	0	0
upi_rg_4760	-9.19649e-05	-0.00031484	1	0	0	0
upi_rg_53895	-9.24101e-05	-0.000313936	1	0	0	0
upi_rg_23300	-9.23781e-05	-0.000312936	1	0	0	0
upi_rg_37293	-9.26704e-05	-0.000313827	1	0	0	0
upi_rg_76827	-9.14161e-05	-0.000316564	1	0	0	0
upi_rg_4809	-9.23383e-05	-0.00031345	1	0	0	0
upi_rg_17108	-9.23657e-05	-0.000315008	1	0	0	0
upi_rg_735	-9.2303e-05	-0.000312201	1	0	0	0
upi_rg_80556	-9.22511e-05	-0.000306124	1	0	0	0
upi_rg_27783	-9.237e-05	-0.000312761	1	0	0	0
upi_rg_51449	-9.23993e-05	-0.000312332	1	0	0	0
upi_rg_9468	-9.22841e-05	-0.000314743	1	0	0	0
upi_rg_53413	-9.25368e-05	-0.000291404	1	0	0	0
upi_rg_30377	-9.2213e-05	-0.000315027	1	0	0	0
upi_rg_57798	-9.24127e-05	-0.000313284	1	0	0	0
upi_rg_36491	-9.23827e-05	-0.000312804	1	0	0	0
upi_rg_22437	-9.23152e-05	-0.0003148	1	0	0	0
upi_rg_54548	-9.24199e-05	-0.000315137	1	0	0	0
upi_rg_719	-9.23663e-05	-0.000314259	1	0	0	0
upi_rg_57695	-9.23969e-05	-0.000314506	1	0	0	0
upi_rg_2468	-9.23772e-05	-0.00031501	1	0	0	0
upi_rg_26343	-9.23787e-05	-0.000311753	1	0	0	0
upi_rg_72433	-9.09614e-05	-0.000327727	1	0	0	0
upi_rg_31082	-9.2373e-05	-0.000314953	1	0	0	0
upi_rg_9588	-9.23564e-05	-0.000314154	1	0	0	0
upi_rg_74565	-9.2392e-05	-0.000313038	1	0	0	0
upi_rg_22890	-9.24218e-05	-0.000314859	1	0	0	0
upi_rg_18028	-9.2362e-05	-0.000312553	1	0	0	0
upi_rg_58313	-9.19218e-05	-0.000318232	1	0	0	0
upi_rg_782	-9.24118e-05	-0.00031439	1	0	0	0
upi_rg_26758	-9.12873e-05	-0.000319912	1	0	0	0
upi_rg_86584	-9.23677e-05	-0.000314956	1	0	0	0
upi_rg_45353	-9.24015e-05	-0.00031345	1	0	0	0
upi_rg_81226	-9.23594e-05	-0.000315329	1	0	0	0
upi_rg_47260	-9.12569e-05	-0.000314222	1	0	0	0
upi_rg_71604	-9.13188e-05	-0.000315766	1	0	0	0
upi_rg_83989	-9.23919e-05	-0.000314965	1	0	0	0
upi_rg_56474	-9.23648e-05	-0.000315103	1	0	0	0
upi_rg_13298	-9.14132e-05	-0.000306836	1	0	0	0
upi_rg_56770	-9.12326e-05	-0.000304851	1	0	0	0
upi_rg_2564	-8.94591e-05	-0.000318829	1	0	0	0
upi_rg_41335	-9.03094e-05	-0.000311388	1	0	0	0
upi_rg_19348	-9.07749e-05	-0.000300494	1	0	0	0
upi_rg_17577	-9.07947e-05	-0.000304538	1	0	0	0
upi_rg_35707	-9.14187e-05	-0.000301395	1	0	0	0
upi_rg_46607	-9.10008e-05	-0.000308279	1	0	0	0
upi_rg_77932	-9.08763e-05	-0.000306924	1	0	0	0
upi_rg_6727	-9.07898e-05	-0.000302445	1	0	0	0
upi_rg_63228	-9.04636e-05	-0.0003093	1	0	0	0
upi_rg_10250	-9.09455e-05	-0.000306141	1	0	0	0
upi_rg_15329	-9.04608e-05	-0.000305766	1	0	0	0
upi_rg_13917	-9.08521e-05	-0.000307525	1	0	0	0
upi_rg_56836	-9.06344e-05	-0.000305088	1	0	0	0
upi_rg_76904	-9.13863e-05	-0.000308987	1	0	0	0
upi_rg_29013	-9.09702e-05	-0.00030595	1	0	0	0
upi_rg_3791	-9.12307e-05	-0.000306239	1	0	0	0
upi_rg_36681	-9.09119e-05	-0.000304038	1	0	0	0
upi_rg_50062	-9.05965e-05	-0.000308473	1	0	0	0
upi_rg_44210	-9.10808e-05	-0.000303325	1	0	0	0
upi_rg_6684	-9.1155e-05	-0.000306118	1	0	0	0
upi_rg_46751	-9.10335e-05	-0.000304838	1	0	0	0
upi_rg_55846	-9.12144e-05	-0.000305938	1	0	0	0
upi_rg_63046	-9.07991e-05	-0.000303859	1	0	0	0
upi_rg_9881	-9.14839e-05	-0.000310026	1	0	0	0
upi_rg_22454	-9.07968e-05	-0.000306538	1	0	0	0
upi_rg_17628	-8.80349e-05	-0.000297325	1	0	0	0
upi_rg_29487	-9.10076e-05	-0.000299155	1	0	0	0
upi_rg_29873	-9.08425e-05	-0.000305584	1	0	0	0
upi_rg_62684	-9.1269e-05	-0.000306256	1	0	0	0
upi_rg_80664	-9.10322e-05	-0.000305231	1	0	0	0
upi_rg_24228	-9.01967e-05	-0.000304918	1	0	0	0
upi_rg_58213	-9.16492e-05	-0.000289015	1	0	0	0
upi_rg_87443	-9.07572e-05	-0.000307467	1	0	0	0
upi_rg_15548	-9.09987e-05	-0.000306782	1	0	0	0
upi_rg_70160	-9.04056e-05	-0.000307955	1	0	0	0
upi_rg_54860	-9.13484e-05	-0.000308709	1	0	0	0
upi_rg_4177	-9.1255e-05	-0.000304691	1	0	0	0
upi_rg_50727	-9.12607e-05	-0.000306471	1	0	0	0
upi_rg_57835	-9.12563e-05	-0.000307434	1	0	0	0
upi_rg_26998	-9.10196e-05	-0.000304395	1	0	0	0
upi_rg_6905	-9.07963e-05	-0.000306401	1	0	0	0
upi_rg_80151	-9.10169e-05	-0.000305909	1	0	0	0
upi_rg_65221	-9.11689e-05	-0.000296246	1	0	0	0
upi_rg_86390	-9.09157e-05	-0.000307497	1	0	0	0
upi_rg_45778	-9.1084e-05	-0.00030795	1	0	0	0
upi_rg_52457	-9.13745e-05	-0.000306721	1	0	0	0
upi_rg_36844	-9.21599e-05	-0.000293085	1	0	0	0
upi_rg_53996	-9.13311e-05	-0.000323191	1	0	0	0
upi_rg_33456	-9.16614e-05	-0.000323024	1	0	0	0
upi_rg_79434	5.01528e-05	0.000314766	1	0	0	0
upi_rg_40493	5.03746e-05	0.000314959	1	0	0	0
upi_rg_22461	4.66041e-05	0.000297841	1	0	0	0
upi_rg_68879	5.02707e-05	0.000314133	1	0	0	0
upi_rg_48682	5.00174e-05	0.000315424	1	0	0	0
upi_rg_65802	5.0211e-05	0.000313939	1	0	0	0
upi_rg_16685	4.56688e-05	0.000294399	1	0	0	0
upi_rg_6643	5.16194e-05	0.000312961	1	0	0	0
upi_rg_29742	5.04406e-05	0.000314488	1	0	0	0
upi_rg_28967	5.02404e-05	0.00031492	1	0	0	0
upi_rg_44292	5.01194e-05	0.000316775	1	0	0	0
upi_rg_8637	5.01098e-05	0.000313605	1	0	0	0
upi_rg_87982	4.86864e-05	0.000311915	1	0	0	0
upi_rg_65377	4.98868e-05	0.000313424	1	0	0	0
upi_rg_16309	5.0004e-05	0.000319381	1	0	0	0
upi_rg_58147	4.9742e-05	0.000317747	1	0	0	0
upi_rg_14990	5.00552e-05	0.000313716	1	0	0	0
upi_rg_82015	5.01437e-05	0.000314186	1	0	0	0
upi_rg_86723	4.99469e-05	0.000313263	1	0	0	0
upi_rg_39573	4.97396e-05	0.000312014	1	0	0	0
upi_rg_81128	5.01108e-05	0.000321523	1	0	0	0
upi_rg_45501	4.97329e-05	0.000313359	1	0	0	0
upi_rg_46035	5.0167e-05	0.000315036	1	0	0	0
upi_rg_19016	5.005e-05	0.000313273	1	0	0	0
upi_rg_66806	4.94985e-05	0.00031114	1	0	0	0
upi_rg_49511	5.01166e-05	0.00032413	1	0	0	0
upi_rg_50183	5.00718e-05	0.000314265	1	0	0	0
upi_rg_48669	4.93079e-05	0.000311464	1	0	0	0
upi_rg_8322	4.9398e-05	0.000312519	1	0	0	0
upi_rg_2308	4.95249e-05	0.000314323	1	0	0	0
upi_rg_57596	5.0034e-05	0.000314428	1	0	0	0
upi_rg_21464	5.01029e-05	0.000313437	1	0	0	0
upi_rg_67670	5.03415e-05	0.00031476	1	0	0	0
upi_rg_9784	4.79835e-05	0.000307783	1	0	0	0
upi_rg_33646	4.99037e-05	0.000316613	1	0	0	0
upi_rg_13224	4.97963e-05	0.000312856	1	0	0	0
upi_rg_47536	5.00495e-05	0.000313935	1	0	0	0
upi_rg_52234	4.99842e-05	0.000321402	1	0	0	0
upi_rg_31418	5.00175e-05	0.000320298	1	0	0	0
upi_rg_86464	4.71672e-05	0.000305744	1	0	0	0
upi_rg_63798	5.2113e-05	0.000314394	1	0	0	0
upi_rg_54308	5.01938e-05	0.000313621	1	0	0	0
upi_rg_62215	4.99063e-05	0.000312625	1	0	0	0
upi_rg_33861	4.98958e-05	0.000313197	1	0	0	0
upi_rg_50354	5.01316e-05	0.000315675	1	0	0	0
upi_rg_81690	5.01492e-05	0.000316611	1	0	0	0
upi_rg_39604	5.0144e-05	0.000313744	1	0	0	0
upi_rg_70559	5.01154e-05	0.000317026	1	0	0	0
upi_rg_70672	5.01517e-05	0.000315583	1	0	0	0
upi_rg_61419	4.95408e-05	0.000311977	1	0	0	0
upi_rg_50973	-8.74682e-05	-0.000288427	1	0	0	0
upi_rg_60286	5.02134e-05	0.000314391	1	0	0	0
upi_rg_78959	5.00846e-05	0.000317046	1	0	0	0
upi_rg_44248	5.01009e-05	0.000320253	1	0	0	0
upi_rg_40263	4.9418e-05	0.000312408	1	0	0	0
upi_rg_26530	5.04236e-05	0.000314435	1	0	0	0
upi_rg_70794	4.77651e-05	0.000303932	1	0	0	0
upi_rg_5436	4.72498e-05	0.00030757	1	0	0	0
upi_rg_16922	5.02358e-05	0.000315846	1	0	0	0
upi_rg_47966	5.0076e-05	0.00031346	1	0	0	0
upi_rg_49879	5.03779e-05	0.000323184	1	0	0	0
upi_rg_48085	5.02222e-05	0.000314886	1	0	0	0
upi_rg_29782	5.19099e-05	0.000313706	1	0	0	0
upi_rg_8613	5.03046e-05	0.000313493	1	0	0	0
upi_rg_23063	4.96905e-05	0.000312757	1	0	0	0
upi_rg_16734	4.80188e-05	0.00031051	1	0	0	0
upi_rg_29194	6.30916e-05	0.00031876	1	0	0	0
upi_rg_52117	5.03449e-05	0.000314428	1	0	0	0
upi_rg_54168	5.03917e-05	0.000314808	1	0	0	0
upi_rg_281	5.01987e-05	0.00031489	1	0	0	0
upi_rg_74693	5.01723e-05	0.000317583	1	0	0	0
upi_rg_69688	5.00527e-05	0.000325981	1	0	0	0
upi_rg_48147	4.98476e-05	0.000325172	1	0	0	0
upi_rg_4527	5.02697e-05	0.000314264	1	0	0	0
upi_rg_1998	5.02875e-05	0.000313842	1	0	0	0
upi_rg_86606	5.23778e-05	0.000313324	1	0	0	0
upi_rg_31256	5.00977e-05	0.000314513	1	0	0	0
upi_rg_48250	5.01061e-05	0.000319426	1	0	0	0
upi_rg_59859	4.71145e-05	0.000305649	1	0	0	0
upi_rg_84082	5.01511e-05	0.000315422	1	0	0	0
upi_rg_57542	4.88207e-05	0.000307848	1	0	0	0
upi_rg_21780	4.97312e-05	0.000312962	1	0	0	0
upi_rg_58325	5.02016e-05	0.000315049	1	0	0	0
upi_rg_70934	5.54312e-05	0.000316354	1	0	0	0
upi_rg_17693	4.88124e-05	0.000310174	1	0	0	0
upi_rg_72287	5.00089e-05	0.00031507	1	0	0	0
upi_rg_82667	5.01053e-05	0.000314925	1	0	0	0
upi_rg_69734	5.01895e-05	0.000313795	1	0	0	0
upi_rg_35253	4.93577e-05	0.000311963	1	0	0	0
upi_rg_77513	5.03753e-05	0.000314008	1	0	0	0
upi_rg_26329	5.01297e-05	0.000314613	1	0	0	0
upi_rg_43836	5.01422e-05	0.000318067	1	0	0	0
upi_rg_3188	5.01524e-05	0.000319632	1	0	0	0
upi_rg_9424	5.05422e-05	0.000314446	1	0	0	0
upi_rg_15978	5.02045e-05	0.000314125	1	0	0	0
upi_rg_6070	5.0098e-05	0.000313466	1	0	0	0
upi_rg_42579	5.01254e-05	0.000317904	1	0	0	0
upi_rg_24419	5.03032e-05	0.000317286	1	0	0	0
upi_rg_80669	5.00039e-05	0.000313655	1	0	0	0
upi_rg_30120	5.00651e-05	0.000313613	1	0	0	0
upi_rg_30732	5.00625e-05	0.000314831	1	0	0	0
upi_rg_12166	4.98618e-05	0.000312566	1	0	0	0
upi_rg_1363	5.04221e-05	0.000314212	1	0	0	0
upi_rg_30129	5.00477e-05	0.000314016	1	0	0	0
upi_rg_9922	5.01406e-05	0.000313088	1	0	0	0
upi_rg_7184	5.5532e-05	0.000312843	1	0	0	0
upi_rg_46613	-9.18379e-05	-0.000324022	1	0	0	0
upi_rg_387	-9.1835e-05	-0.00032465	1	0	0	0
upi_rg_70020	-9.19143e-05	-0.000324755	1	0	0	0
upi_rg_53090	-9.18816e-05	-0.000321571	1	0	0	0
upi_rg_35192	-8.55207e-05	-0.000303333	1	0	0	0
upi_rg_87842	-9.14262e-05	-0.000300251	1	0	0	0
upi_rg_26548	-9.1142e-05	-0.000303453	1	0	0	0
upi_rg_26609	-9.17531e-05	-0.000310528	1	0	0	0
upi_rg_30265	-9.14738e-05	-0.000306044	1	0	0	0
upi_rg_27565	-9.12255e-05	-0.000307387	1	0	0	0
upi_rg_2739	-9.10816e-05	-0.000301494	1	0	0	0
upi_rg_25545	-9.18495e-05	-0.000313782	1	0	0	0
upi_rg_25785	-9.15788e-05	-0.000304369	1	0	0	0
upi_rg_69046	-9.13467e-05	-0.00028494	1	0	0	0
upi_rg_49612	-9.16602e-05	-0.000304831	1	0	0	0
upi_rg_43103	-9.20309e-05	-0.000308616	1	0	0	0
upi_rg_5645	-9.11545e-05	-0.000306028	1	0	0	0
upi_rg_275	-9.13472e-05	-0.000297067	1	0	0	0
upi_rg_15351	-9.10626e-05	-0.000299695	1	0	0	0
upi_rg_66286	-9.14276e-05	-0.000301916	1	0	0	0
upi_rg_53165	-9.13643e-05	-0.000303546	1	0	0	0
upi_rg_45981	-9.12513e-05	-0.000304955	1	0	0	0
upi_rg_87660	-9.11284e-05	-0.00030064	1	0	0	0
upi_rg_67902	-9.14085e-05	-0.000299416	1	0	0	0
upi_rg_10348	-9.1292e-05	-0.00029717	1	0	0	0
upi_rg_13540	-9.10933e-05	-0.000300937	1	0	0	0
upi_rg_16582	-9.13601e-05	-0.000304651	1	0	0	0
upi_rg_14171	-9.1209e-05	-0.00030247	1	0	0	0
upi_rg_26214	-9.12328e-05	-0.000306099	1	0	0	0
upi_rg_67718	-9.13641e-05	-0.00030398	1	0	0	0
upi_rg_3455	-8.4772e-05	-0.000270473	1	0	0	0
upi_rg_69758	-9.1199e-05	-0.000290388	1	0	0	0
upi_rg_79104	-9.15772e-05	-0.000278222	1	0	0	0
upi_rg_27577	-9.12275e-05	-0.000296265	1	0	0	0
upi_rg_66191	-9.2141e-05	-0.000306265	1	0	0	0
upi_rg_33643	-9.13898e-05	-0.00030251	1	0	0	0
upi_rg_71457	-9.15319e-05	-0.000300796	1	0	0	0
upi_rg_32756	-9.1385e-05	-0.000285503	1	0	0	0
upi_rg_51826	-9.08411e-05	-0.000293873	1	0	0	0
upi_rg_45477	-9.14356e-05	-0.000298363	1	0	0	0
upi_rg_37046	-9.08392e-05	-0.000301488	1	0	0	0
upi_rg_50432	-9.12389e-05	-0.000301518	1	0	0	0
upi_rg_28241	-9.13867e-05	-0.00029847	1	0	0	0
upi_rg_61692	-9.14282e-05	-0.000303704	1	0	0	0
upi_rg_69126	-9.14125e-05	-0.000299275	1	0	0	0
upi_rg_54288	-9.11645e-05	-0.000300498	1	0	0	0
upi_rg_19685	-9.13811e-05	-0.000301442	1	0	0	0
upi_rg_9488	-9.08456e-05	-0.000300968	1	0	0	0
upi_rg_19715	-9.12976e-05	-0.000302562	1	0	0	0
upi_rg_75775	-9.14782e-05	-0.000301403	1	0	0	0
upi_rg_27244	-9.1417e-05	-0.000301616	1	0	0	0
upi_rg_86426	-9.1319e-05	-0.00030033	1	0	0	0
upi_rg_59359	-9.13193e-05	-0.000302257	1	0	0	0
upi_rg_79133	-9.08331e-05	-0.000299509	1	0	0	0
upi_rg_71212	-9.10591e-05	-0.000290127	1	0	0	0
upi_rg_70389	-9.17638e-05	-0.000306437	1	0	0	0
upi_rg_61863	-9.11027e-05	-0.000305166	1	0	0	0
upi_rg_85893	-9.11896e-05	-0.000300815	1	0	0	0
upi_rg_46134	-9.11247e-05	-0.000301093	1	0	0	0
upi_rg_24013	-9.12281e-05	-0.000300994	1	0	0	0
upi_rg_24288	-9.11466e-05	-0.000295481	1	0	0	0
upi_rg_53253	-9.14646e-05	-0.000300274	1	0	0	0
upi_rg_70550	-9.11657e-05	-0.000303357	1	0	0	0
upi_rg_60946	-9.13178e-05	-0.000301422	1	0	0	0
upi_rg_44048	-9.1315e-05	-0.000300619	1	0	0	0
upi_rg_15792	-9.14919e-05	-0.000305393	1	0	0	0
upi_rg_25416	-9.11517e-05	-0.000309876	1	0	0	0
upi_rg_30699	-9.13284e-05	-0.000309435	1	0	0	0
upi_rg_16878	-9.05699e-05	-0.000310908	1	0	0	0
upi_rg_609	-9.10509e-05	-0.000308287	1	0	0	0
upi_rg_45146	-9.15304e-05	-0.000309902	1	0	0	0
upi_rg_77260	-9.07939e-05	-0.000310113	1	0	0	0
upi_rg_27575	-9.116e-05	-0.000307969	1	0	0	0
upi_rg_19991	-9.06693e-05	-0.00030781	1	0	0	0
upi_rg_22019	-9.05612e-05	-0.000313043	1	0	0	0
upi_rg_82733	-9.06883e-05	-0.000305929	1	0	0	0
upi_rg_61883	-9.0507e-05	-0.000310424	1	0	0	0
upi_rg_2008	-9.10593e-05	-0.000311466	1	0	0	0
upi_rg_57345	-9.17084e-05	-0.000307746	1	0	0	0
upi_rg_17515	-9.1598e-05	-0.00030489	1	0	0	0
upi_rg_11069	-9.15163e-05	-0.000310136	1	0	0	0
upi_rg_38243	-9.13618e-05	-0.000310785	1	0	0	0
upi_rg_86514	-9.15509e-05	-0.00031008	1	0	0	0
upi_rg_44402	-9.11829e-05	-0.000311258	1	0	0	0
upi_rg_66660	-9.13575e-05	-0.000310744	1	0	0	0
upi_rg_42567	-9.13206e-05	-0.000310238	1	0	0	0
upi_rg_23262	-9.13345e-05	-0.000313364	1	0	0	0
upi_rg_16371	-9.14092e-05	-0.000310853	1	0	0	0
upi_rg_21351	-9.14903e-05	-0.000308902	1	0	0	0
upi_rg_31294	-9.12913e-05	-0.000309377	1	0	0	0
upi_rg_49896	-9.13827e-05	-0.000306252	1	0	0	0
upi_rg_12662	-9.13607e-05	-0.000304156	1	0	0	0
upi_rg_54552	-9.20834e-05	-0.000309025	1	0	0	0
upi_rg_81781	-9.14338e-05	-0.000307915	1	0	0	0
upi_rg_16355	-9.13674e-05	-0.00030894	1	0	0	0
upi_rg_41703	-9.08159e-05	-0.000308607	1	0	0	0
upi_rg_28446	-9.17033e-05	-0.000307468	1	0	0	0
upi_rg_54349	-9.11108e-05	-0.00031216	1	0	0	0
upi_rg_31883	-9.18558e-05	-0.000308484	1	0	0	0
upi_rg_61917	-9.12327e-05	-0.000311921	1	0	0	0
upi_rg_7157	-9.11339e-05	-0.000311481	1	0	0	0
upi_rg_51435	-9.14062e-05	-0.000309858	1	0	0	0
upi_rg_39265	-9.1748e-05	-0.00030785	1	0	0	0
upi_rg_20962	-9.1605e-05	-0.000306467	1	0	0	0
upi_rg_52589	-9.16306e-05	-0.000309579	1	0	0	0
upi_rg_32443	-9.15224e-05	-0.000311399	1	0	0	0
upi_rg_84717	-9.15565e-05	-0.000308528	1	0	0	0
upi_rg_7778	-9.06817e-05	-0.000310584	1	0	0	0
upi_rg_81879	-9.1393e-05	-0.0003104	1	0	0	0
upi_rg_51385	-9.13156e-05	-0.000303777	1	0	0	0
upi_rg_27302	-9.1349e-05	-0.00030568	1	0	0	0
upi_rg_45872	-9.16685e-05	-0.00030754	1	0	0	0
upi_rg_62558	-9.14235e-05	-0.000306454	1	0	0	0
upi_rg_72417	-9.17684e-05	-0.000307191	1	0	0	0
upi_rg_15298	-9.10136e-05	-0.000308144	1	0	0	0
upi_rg_9198	-9.19263e-05	-0.000308733	1	0	0	0
upi_rg_22902	-9.1202e-05	-0.000307223	1	0	0	0
upi_rg_48746	-9.14333e-05	-0.000308293	1	0	0	0
upi_rg_52462	-9.16295e-05	-0.000309542	1	0	0	0
upi_rg_33866	-9.18442e-05	-0.000307836	1	0	0	0
upi_rg_5261	-9.19471e-05	-0.000308894	1	0	0	0
upi_rg_88056	-9.17834e-05	-0.000307869	1	0	0	0
upi_rg_28328	-9.11799e-05	-0.000310229	1	0	0	0
upi_rg_56473	-9.15406e-05	-0.000310105	1	0	0	0
upi_rg_81631	-9.14687e-05	-0.000320947	1	0	0	0
upi_rg_32892	-9.13497e-05	-0.000308362	1	0	0	0
upi_rg_41630	-9.16789e-05	-0.000308224	1	0	0	0
upi_rg_77104	-9.13862e-05	-0.000307736	1	0	0	0
upi_rg_81199	-9.11313e-05	-0.00031515	1	0	0	0
upi_rg_46995	-9.12682e-05	-0.00029384	1	0	0	0
upi_rg_73936	-9.09292e-05	-0.000313351	1	0	0	0
upi_rg_44223	-9.04241e-05	-0.000309741	1	0	0	0
upi_rg_48863	-9.02581e-05	-0.000303085	1	0	0	0
upi_rg_70015	-9.09775e-05	-0.000301603	1	0	0	0
upi_rg_42971	-9.13159e-05	-0.000303089	1	0	0	0
upi_rg_44794	-9.0776e-05	-0.000304356	1	0	0	0
upi_rg_20612	-9.17667e-05	-0.0003053	1	0	0	0
upi_rg_5499	-9.1758e-05	-0.000304264	1	0	0	0
upi_rg_35069	-9.16312e-05	-0.000305293	1	0	0	0
upi_rg_35709	-9.18196e-05	-0.000305935	1	0	0	0
upi_rg_14383	-9.18239e-05	-0.00029999	1	0	0	0
upi_rg_39699	-9.15933e-05	-0.000305235	1	0	0	0
upi_rg_19508	-9.14398e-05	-0.000304217	1	0	0	0
upi_rg_44356	-9.18615e-05	-0.000306336	1	0	0	0
upi_rg_64249	-9.14404e-05	-0.000300917	1	0	0	0
upi_rg_27025	-9.1728e-05	-0.000280347	1	0	0	0
upi_rg_59005	-9.15593e-05	-0.000308593	1	0	0	0
upi_rg_21319	-9.19587e-05	-0.000267962	1	0	0	0
upi_rg_40410	-9.16932e-05	-0.000304749	1	0	0	0
upi_rg_14718	-9.18433e-05	-0.000305933	1	0	0	0
upi_rg_5767	-9.161e-05	-0.000297344	1	0	0	0
upi_rg_23086	-9.13116e-05	-0.000299451	1	0	0	0
upi_rg_17532	-9.16649e-05	-0.000306123	1	0	0	0
upi_rg_62005	-9.18291e-05	-0.000306043	1	0	0	0
upi_rg_87809	-9.18576e-05	-0.000306157	1	0	0	0
upi_rg_29259	-9.16431e-05	-0.000307504	1	0	0	0
upi_rg_4535	-9.17345e-05	-0.000306272	1	0	0	0
upi_rg_84781	-9.16686e-05	-0.00030701	1	0	0	0
upi_rg_73598	-9.17767e-05	-0.000306884	1	0	0	0
upi_rg_1947	-9.17604e-05	-0.000306292	1	0	0	0
upi_rg_33317	-9.17419e-05	-0.000305869	1	0	0	0
upi_rg_65947	-9.17419e-05	-0.000305278	1	0	0	0
upi_rg_40254	-9.19544e-05	-0.00030641	1	0	0	0
upi_rg_68097	-9.17483e-05	-0.000305467	1	0	0	0
upi_rg_23031	-9.15562e-05	-0.000304251	1	0	0	0
upi_rg_26850	-9.19687e-05	-0.000304846	1	0	0	0
upi_rg_41069	-9.16045e-05	-0.000305519	1	0	0	0
upi_rg_32541	-9.16748e-05	-0.000302385	1	0	0	0
upi_rg_21782	-9.14216e-05	-0.000303456	1	0	0	0
upi_rg_68811	-9.1399e-05	-0.000304844	1	0	0	0
upi_rg_59351	-9.15739e-05	-0.00030594	1	0	0	0
upi_rg_76148	-9.19291e-05	-0.00030473	1	0	0	0
upi_rg_17526	-9.15232e-05	-0.000305053	1	0	0	0
upi_rg_87916	-9.18459e-05	-0.000307255	1	0	0	0
upi_rg_67423	-9.07016e-05	-0.000304801	1	0	0	0
upi_rg_22672	-9.16277e-05	-0.000305769	1	0	0	0
upi_rg_35634	-9.13599e-05	-0.000305885	1	0	0	0
upi_rg_43995	-9.1914e-05	-0.000306972	1	0	0	0
upi_rg_7218	-9.15849e-05	-0.000305105	1	0	0	0
upi_rg_25206	-9.14479e-05	-0.000276534	1	0	0	0
upi_rg_18945	-9.15728e-05	-0.000304379	1	0	0	0
upi_rg_77811	-9.18431e-05	-0.000306208	1	0	0	0
upi_rg_38008	-9.20383e-05	-0.000291134	1	0	0	0
upi_rg_80012	-9.18905e-05	-0.000299069	1	0	0	0
upi_rg_28369	-9.17394e-05	-0.00030621	1	0	0	0
upi_rg_85379	-9.15622e-05	-0.000307257	1	0	0	0
upi_rg_8787	-9.1845e-05	-0.000306043	1	0	0	0
upi_rg_77371	-9.18901e-05	-0.000305516	1	0	0	0
upi_rg_80985	-9.18751e-05	-0.000305656	1	0	0	0
upi_rg_23007	-9.17867e-05	-0.000305156	1	0	0	0
upi_rg_55893	-9.17808e-05	-0.000304782	1	0	0	0
upi_rg_40673	-9.16977e-05	-0.000304837	1	0	0	0
upi_rg_46742	-9.11823e-05	-0.000305288	1	0	0	0
upi_rg_39495	-9.17828e-05	-0.000306801	1	0	0	0
upi_rg_14277	-9.18515e-05	-0.000306058	1	0	0	0
upi_rg_22550	-9.17681e-05	-0.000306152	1	0	0	0
upi_rg_38995	-9.18027e-05	-0.000292645	1	0	0	0
upi_rg_17618	-9.66015e-05	-0.000356812	1	0	0	0
upi_rg_29883	-9.68227e-05	-0.000351933	1	0	0	0
upi_rg_21354	-9.73308e-05	-0.000348985	1	0	0	0
upi_rg_52799	-9.67034e-05	-0.000355255	1	0	0	0
upi_rg_15700	-9.77304e-05	-0.000329292	1	0	0	0
upi_rg_42381	-9.74298e-05	-0.000347037	1	0	0	0
upi_rg_52255	-9.68141e-05	-0.000356363	1	0	0	0
upi_rg_63238	-9.74194e-05	-0.000346131	1	0	0	0
upi_rg_73073	-9.75746e-05	-0.000340434	1	0	0	0
upi_rg_399	-9.73198e-05	-0.000346464	1	0	0	0
upi_rg_68079	-9.6732e-05	-0.000354731	1	0	0	0
upi_rg_14073	-9.67843e-05	-0.000355601	1	0	0	0
upi_rg_44665	-9.7155e-05	-0.000352204	1	0	0	0
upi_rg_62001	-9.68266e-05	-0.000357539	1	0	0	0
upi_rg_64808	-9.69743e-05	-0.000355871	1	0	0	0
upi_rg_10081	-9.6913e-05	-0.000353772	1	0	0	0
upi_rg_51750	-9.75717e-05	-0.000352076	1	0	0	0
upi_rg_65844	-9.72667e-05	-0.000348716	1	0	0	0
upi_rg_28678	-9.7075e-05	-0.000353332	1	0	0	0
upi_rg_6024	-9.74207e-05	-0.000347864	1	0	0	0
upi_rg_9936	-9.69865e-05	-0.000353644	1	0	0	0
upi_rg_20386	-9.71882e-05	-0.000348925	1	0	0	0
upi_rg_33535	-9.69381e-05	-0.00035401	1	0	0	0
upi_rg_76629	-9.73738e-05	-0.000347924	1	0	0	0
upi_rg_39909	-9.66372e-05	-0.000354275	1	0	0	0
upi_rg_52366	-9.69337e-05	-0.000354685	1	0	0	0
upi_rg_15794	-9.73275e-05	-0.000346289	1	0	0	0
upi_rg_65408	-9.72775e-05	-0.000351491	1	0	0	0
upi_rg_81694	-9.72487e-05	-0.000352247	1	0	0	0
upi_rg_18875	-9.72129e-05	-0.000350231	1	0	0	0
upi_rg_80583	-9.7371e-05	-0.000348422	1	0	0	0
upi_rg_82124	-9.74526e-05	-0.000348516	1	0	0	0
upi_rg_77409	-9.68255e-05	-0.000352358	1	0	0	0
upi_rg_57729	-9.76272e-05	-0.000344529	1	0	0	0
upi_rg_64941	-9.69614e-05	-0.000354332	1	0	0	0
upi_rg_12668	-9.70306e-05	-0.00035211	1	0	0	0
upi_rg_2491	-9.76864e-05	-0.000332701	1	0	0	0
upi_rg_67399	-9.65643e-05	-0.000357324	1	0	0	0
upi_rg_38510	-9.68076e-05	-0.000355529	1	0	0	0
upi_rg_23074	-9.74723e-05	-0.000352052	1	0	0	0
upi_rg_43515	-9.74816e-05	-0.000340575	1	0	0	0
upi_rg_40709	-9.77221e-05	-0.000350685	1	0	0	0
upi_rg_19548	-9.69484e-05	-0.000354099	1	0	0	0
upi_rg_23557	-9.74837e-05	-0.000352202	1	0	0	0
upi_rg_10412	-9.70379e-05	-0.00035206	1	0	0	0
upi_rg_63967	-9.70461e-05	-0.000353842	1	0	0	0
upi_rg_3598	-9.76765e-05	-0.00034986	1	0	0	0
upi_rg_51902	-9.71996e-05	-0.00035253	1	0	0	0
upi_rg_3802	-9.71775e-05	-0.000352389	1	0	0	0
upi_rg_133	-9.75635e-05	-0.000350326	1	0	0	0
upi_rg_60406	-9.76157e-05	-0.000351482	1	0	0	0
upi_rg_16251	-9.64208e-05	-0.000356833	1	0	0	0
upi_rg_81773	-9.72517e-05	-0.000351906	1	0	0	0
upi_rg_41547	-9.73949e-05	-0.000351695	1	0	0	0
upi_rg_77514	-9.70582e-05	-0.000353689	1	0	0	0
upi_rg_15284	-9.68628e-05	-0.000354905	1	0	0	0
upi_rg_67536	-9.70602e-05	-0.000353212	1	0	0	0
upi_rg_25427	-9.64784e-05	-0.00034801	1	0	0	0
upi_rg_6080	-9.6534e-05	-0.000357928	1	0	0	0
upi_rg_58034	-9.77079e-05	-0.000337435	1	0	0	0
upi_rg_39992	-9.75753e-05	-0.000351092	1	0	0	0
upi_rg_16787	-9.75118e-05	-0.000350213	1	0	0	0
upi_rg_40290	-9.68825e-05	-0.000353816	1	0	0	0
upi_rg_3832	-9.7666e-05	-0.000352505	1	0	0	0
upi_rg_30409	-9.74546e-05	-0.000351322	1	0	0	0
upi_rg_5156	-9.66866e-05	-0.000356554	1	0	0	0
upi_rg_57512	-9.65691e-05	-0.00035723	1	0	0	0
upi_rg_71451	-9.61926e-05	-0.000361015	1	0	0	0
upi_rg_18220	-9.71127e-05	-0.000352211	1	0	0	0
upi_rg_52447	-9.72951e-05	-0.000354045	1	0	0	0
upi_rg_82933	-9.74481e-05	-0.000349729	1	0	0	0
upi_rg_57168	-9.75079e-05	-0.000347857	1	0	0	0
upi_rg_85632	-9.64795e-05	-0.000357431	1	0	0	0
upi_rg_33400	-9.73947e-05	-0.00035032	1	0	0	0
upi_rg_10134	-9.70266e-05	-0.000354374	1	0	0	0
upi_rg_86789	-9.71123e-05	-0.000352392	1	0	0	0
upi_rg_58119	-9.7407e-05	-0.000350111	1	0	0	0
upi_rg_39784	-9.66412e-05	-0.000352615	1	0	0	0
upi_rg_5947	-9.70147e-05	-0.000353266	1	0	0	0
upi_rg_49495	-9.70109e-05	-0.000354373	1	0	0	0
upi_rg_7808	-9.76408e-05	-0.000348774	1	0	0	0
upi_rg_70370	-9.70153e-05	-0.000350924	1	0	0	0
upi_rg_51503	-9.76631e-05	-0.00035197	1	0	0	0
upi_rg_79669	-9.76101e-05	-0.000351755	1	0	0	0
upi_rg_35531	-9.68606e-05	-0.000355403	1	0	0	0
upi_rg_27540	-9.76065e-05	-0.000351357	1	0	0	0
upi_rg_34604	-9.66536e-05	-0.000356911	1	0	0	0
upi_rg_50352	-9.69891e-05	-0.000351985	1	0	0	0
upi_rg_64691	-9.63774e-05	-0.000356411	1	0	0	0
upi_rg_66488	-9.77942e-05	-0.000351038	1	0	0	0
upi_rg_65858	-9.66904e-05	-0.000354566	1	0	0	0
upi_rg_86665	-9.74292e-05	-0.000350814	1	0	0	0
upi_rg_37376	-9.77575e-05	-0.000351441	1	0	0	0
upi_rg_47068	-9.63668e-05	-0.00035927	1	0	0	0
upi_rg_46981	-9.6856e-05	-0.000354793	1	0	0	0
upi_rg_3845	-9.70653e-05	-0.000352645	1	0	0	0
upi_rg_13850	-9.73457e-05	-0.000352049	1	0	0	0
upi_rg_32530	-9.69158e-05	-0.000354348	1	0	0	0
upi_rg_74728	-9.6893e-05	-0.000355597	1	0	0	0
upi_rg_60254	-9.70096e-05	-0.000353231	1	0	0	0
upi_rg_62533	-9.18069e-05	-0.000319324	1	0	0	0
upi_rg_41873	-9.18037e-05	-0.000319721	1	0	0	0
upi_rg_29571	-9.64944e-05	7.57638e-05	1	0	0	0
upi_rg_54456	-9.21705e-05	-0.000328469	1	0	0	0
upi_rg_69439	-9.19481e-05	-0.000318042	1	0	0	0
upi_rg_74909	-9.19055e-05	-0.000312265	1	0	0	0
upi_rg_18056	-9.78035e-05	-0.000351774	1	0	0	0
upi_rg_45846	-9.77105e-05	-0.000346566	1	0	0	0
upi_rg_192	-9.7765e-05	-0.000351129	1	0	0	0
upi_rg_59362	-9.72016e-05	-0.000352503	1	0	0	0
upi_rg_6667	-9.73671e-05	-0.000349991	1	0	0	0
upi_rg_4983	-9.73113e-05	-0.000342729	1	0	0	0
upi_rg_42215	-9.7872e-05	-0.00035205	1	0	0	0
upi_rg_12955	-9.77552e-05	-0.000351334	1	0	0	0
upi_rg_65422	-9.77079e-05	-0.000349782	1	0	0	0
upi_rg_59017	-9.6996e-05	-0.000353897	1	0	0	0
upi_rg_4370	-9.75982e-05	-0.000348826	1	0	0	0
upi_rg_5772	-9.66907e-05	-0.000357863	1	0	0	0
upi_rg_20475	-9.76635e-05	-0.000352221	1	0	0	0
upi_rg_64028	-9.78208e-05	-0.000352037	1	0	0	0
upi_rg_13219	-9.78004e-05	-0.000351685	1	0	0	0
upi_rg_32398	-9.76708e-05	-0.000351584	1	0	0	0
upi_rg_1473	-9.784e-05	-0.0003521	1	0	0	0
upi_rg_35748	-9.77538e-05	-0.000349723	1	0	0	0
upi_rg_49769	5.07409e-05	0.000314905	1	0	0	0
upi_rg_65602	5.01832e-05	0.000313762	1	0	0	0
upi_rg_28215	5.16523e-05	0.000312588	1	0	0	0
upi_rg_17982	5.03273e-05	0.000314433	1	0	0	0
upi_rg_198	5.00091e-05	0.00031942	1	0	0	0
upi_rg_25512	4.97559e-05	0.000312384	1	0	0	0
upi_rg_82461	5.03883e-05	0.000313993	1	0	0	0
upi_rg_68685	-9.28329e-05	-0.000312277	1	0	0	0
upi_rg_82377	-9.28273e-05	-0.000310681	1	0	0	0
upi_rg_77787	-9.25626e-05	-0.000312008	1	0	0	0
upi_rg_14932	-9.28066e-05	-0.000310488	1	0	0	0
upi_rg_61142	-9.27199e-05	-0.000311924	1	0	0	0
upi_rg_48114	-9.22322e-05	-0.000328694	1	0	0	0
upi_rg_61519	-9.15948e-05	-0.000316285	1	0	0	0
upi_rg_81405	-9.17888e-05	-0.000324338	1	0	0	0
upi_rg_4782	-9.62767e-05	-0.000348202	1	0	0	0
upi_rg_83445	-9.18792e-05	-0.000326428	1	0	0	0
upi_rg_83446	-9.18605e-05	-0.00032345	1	0	0	0
upi_rg_15202	-9.16908e-05	-0.000320716	1	0	0	0
upi_rg_83524	-9.1787e-05	-0.000317209	1	0	0	0
upi_rg_44235	-9.18726e-05	-0.000325238	1	0	0	0
upi_rg_70748	-9.18648e-05	-0.000325461	1	0	0	0
upi_rg_82193	-9.17856e-05	-0.000320776	1	0	0	0
upi_rg_54266	-9.19756e-05	-0.000327025	1	0	0	0
upi_rg_33559	-9.18957e-05	-0.000325806	1	0	0	0
upi_rg_16673	-9.18566e-05	-0.000323212	1	0	0	0
upi_rg_26010	-9.19071e-05	-0.000325625	1	0	0	0
upi_rg_44343	-9.16423e-05	-0.000327133	1	0	0	0
upi_rg_5461	-9.25656e-05	-0.000324287	1	0	0	0
upi_rg_12702	-9.17908e-05	-0.000318226	1	0	0	0
upi_rg_48742	-9.15329e-05	-0.000314734	1	0	0	0
upi_rg_6095	-9.18125e-05	-0.000322133	1	0	0	0
upi_rg_57937	-9.19126e-05	-0.000326349	1	0	0	0
upi_rg_38768	-9.19258e-05	-0.000320295	1	0	0	0
upi_rg_10198	-9.16933e-05	-0.000320143	1	0	0	0
upi_rg_56121	-9.18878e-05	-0.000324685	1	0	0	0
upi_rg_50336	-9.1852e-05	-0.000326075	1	0	0	0
upi_rg_40010	-9.16675e-05	-0.000315545	1	0	0	0
upi_rg_43772	-9.18247e-05	-0.0003282	1	0	0	0
upi_rg_65570	-9.16929e-05	-0.0003211	1	0	0	0
upi_rg_76449	-9.17323e-05	-0.000326429	1	0	0	0
upi_rg_63981	-9.1897e-05	-0.000324433	1	0	0	0
upi_rg_25286	-9.25045e-05	-0.000328996	1	0	0	0
upi_rg_23807	-9.18897e-05	-0.000316983	1	0	0	0
upi_rg_25882	-9.18491e-05	-0.000324401	1	0	0	0
upi_rg_22718	-9.19167e-05	-0.000325415	1	0	0	0
upi_rg_25443	-9.17414e-05	-0.000324924	1	0	0	0
upi_rg_70313	-9.19124e-05	-0.000324597	1	0	0	0
upi_rg_33466	-9.18454e-05	-0.000328044	1	0	0	0
upi_rg_49603	-9.19141e-05	-0.000326554	1	0	0	0
upi_rg_45165	-9.2139e-05	-0.000325529	1	0	0	0
upi_rg_63841	-9.17842e-05	-0.000327062	1	0	0	0
upi_rg_56909	-9.19447e-05	-0.000305438	1	0	0	0
upi_rg_50211	-9.23134e-05	-0.000328936	1	0	0	0
upi_rg_86660	-9.19039e-05	-0.000316926	1	0	0	0
upi_rg_80508	-9.18412e-05	-0.000326959	1	0	0	0
upi_rg_49277	-9.18937e-05	-0.000324715	1	0	0	0
upi_rg_5571	-9.20511e-05	-0.000299377	1	0	0	0
upi_rg_47225	5.25259e-05	-0.00164971	1	0	0	0
upi_rg_43604	-9.19357e-05	-0.000325995	1	0	0	0
upi_rg_9414	-9.18824e-05	-0.00032623	1	0	0	0
upi_rg_79264	-9.18924e-05	-0.000318485	1	0	0	0
upi_rg_28088	-8.80964e-05	-0.000358917	1	0	0	0
upi_rg_45709	-9.14926e-05	-0.000328734	1	0	0	0
upi_rg_58175	-9.18991e-05	-0.000326138	1	0	0	0
upi_rg_9739	-9.17176e-05	-0.000325597	1	0	0	0
upi_rg_44793	-9.18229e-05	-0.000325798	1	0	0	0
upi_rg_61025	-9.18936e-05	-0.000325442	1	0	0	0
upi_rg_67924	-9.18874e-05	-0.000324961	1	0	0	0
upi_rg_21331	-9.18375e-05	-0.000321465	1	0	0	0
upi_rg_9321	-9.19606e-05	-0.000325019	1	0	0	0
upi_rg_77537	-9.17788e-05	-0.000318203	1	0	0	0
upi_rg_58983	-9.17611e-05	-0.000326244	1	0	0	0
upi_rg_44646	-9.19054e-05	-0.00032461	1	0	0	0
upi_rg_87437	-9.19877e-05	-0.000326919	1	0	0	0
upi_rg_8199	-9.19425e-05	-0.00032655	1	0	0	0
upi_rg_74600	-9.19154e-05	-0.000324944	1	0	0	0
upi_rg_28149	-9.22929e-05	-0.000329752	1	0	0	0
upi_rg_84578	-8.90883e-05	-0.000349966	1	0	0	0
upi_rg_14626	-9.1904e-05	-0.000325078	1	0	0	0
upi_rg_44016	-9.18937e-05	-0.000326188	1	0	0	0
upi_rg_40189	-9.17985e-05	-0.000320988	1	0	0	0
upi_rg_35675	-9.18981e-05	-0.000325099	1	0	0	0
upi_rg_53456	-9.17549e-05	-0.000324779	1	0	0	0
upi_rg_86090	-9.17657e-05	-0.000318617	1	0	0	0
upi_rg_78882	-9.18014e-05	-0.000324143	1	0	0	0
upi_rg_68671	-9.15903e-05	-0.000325517	1	0	0	0
upi_rg_26441	-9.18948e-05	-0.000325816	1	0	0	0
upi_rg_24158	-9.18659e-05	-0.000324129	1	0	0	0
upi_rg_27138	-9.19222e-05	-0.000325629	1	0	0	0
upi_rg_8931	-9.14478e-05	-0.000323026	1	0	0	0
upi_rg_70320	-9.18487e-05	-0.0003255	1	0	0	0
upi_rg_50638	-9.19113e-05	-0.000323839	1	0	0	0
upi_rg_54171	-9.18528e-05	-0.000324043	1	0	0	0
upi_rg_48872	-8.98582e-05	-0.000340749	1	0	0	0
upi_rg_29961	-6.68922e-05	-0.000553081	1	0	0	0
upi_rg_75478	-9.25219e-05	-0.000321522	1	0	0	0
upi_rg_24238	-9.17769e-05	-0.00032657	1	0	0	0
upi_rg_18339	-9.18761e-05	-0.00032904	1	0	0	0
upi_rg_33693	-9.15636e-05	-0.000329246	1	0	0	0
upi_rg_17828	-9.17539e-05	-0.000324655	1	0	0	0
upi_rg_14361	-9.18879e-05	-0.000323273	1	0	0	0
upi_rg_47866	-9.18539e-05	-0.000325543	1	0	0	0
upi_rg_40742	-9.17062e-05	-0.000328494	1	0	0	0
upi_rg_34200	-9.18303e-05	-0.000318765	1	0	0	0
upi_rg_76305	-9.18373e-05	-0.000325176	1	0	0	0
upi_rg_83998	-9.18961e-05	-0.00032599	1	0	0	0
upi_rg_34018	-9.20167e-05	-0.000327218	1	0	0	0
upi_rg_6970	-9.1803e-05	-0.000321614	1	0	0	0
upi_rg_64465	-9.19057e-05	-0.000320922	1	0	0	0
upi_rg_56393	-9.17819e-05	-0.000325266	1	0	0	0
upi_rg_75891	-9.19171e-05	-0.000322551	1	0	0	0
upi_rg_69633	-9.17649e-05	-0.000319957	1	0	0	0
upi_rg_62012	-9.7317e-05	-0.000351486	1	0	0	0
upi_rg_16696	-9.72008e-05	-0.000350233	1	0	0	0
upi_rg_50253	-9.16866e-05	-0.000322492	1	0	0	0
upi_rg_66346	-9.19034e-05	-0.000327894	1	0	0	0
upi_rg_83094	-9.17879e-05	-0.000315229	1	0	0	0
upi_rg_17764	-9.19117e-05	-0.000325019	1	0	0	0
upi_rg_85493	-9.61201e-05	-0.000350063	1	0	0	0
upi_rg_73659	-9.19378e-05	-0.000325528	1	0	0	0
upi_rg_62420	-9.1669e-05	-0.00032711	1	0	0	0
upi_rg_12709	-9.72668e-05	-0.000348834	1	0	0	0
upi_rg_34553	-9.1877e-05	-0.00032093	1	0	0	0
upi_rg_87775	-9.18982e-05	-0.000325284	1	0	0	0
upi_rg_16848	-9.19771e-05	-0.000326255	1	0	0	0
upi_rg_79542	-9.15542e-05	-0.000328537	1	0	0	0
upi_rg_7759	-9.1605e-05	-0.000315722	1	0	0	0
upi_rg_63886	-9.1904e-05	-0.000325487	1	0	0	0
upi_rg_4988	-9.19076e-05	-0.000326351	1	0	0	0
upi_rg_8499	-9.16466e-05	-0.000318075	1	0	0	0
upi_rg_53773	-9.17577e-05	-0.000325314	1	0	0	0
upi_rg_33098	-9.24364e-05	-0.00032289	1	0	0	0
upi_rg_61449	-9.18931e-05	-0.000325121	1	0	0	0
upi_rg_62727	-9.28907e-05	-0.000326083	1	0	0	0
upi_rg_3937	-9.1852e-05	-0.000323728	1	0	0	0
upi_rg_41416	-9.18249e-05	-0.000323168	1	0	0	0
upi_rg_51681	-9.18264e-05	-0.00032343	1	0	0	0
upi_rg_84903	-9.15532e-05	-0.000321773	1	0	0	0
upi_rg_21574	-9.07336e-05	-0.000333905	1	0	0	0
upi_rg_43343	-9.18441e-05	-0.000325347	1	0	0	0
upi_rg_83531	-9.19101e-05	-0.000327544	1	0	0	0
upi_rg_28133	-9.15702e-05	-0.000326474	1	0	0	0
upi_rg_87878	-9.16295e-05	-0.000327513	1	0	0	0
upi_rg_54923	-9.17338e-05	-0.000308373	1	0	0	0
upi_rg_62838	-9.17877e-05	-0.000323614	1	0	0	0
upi_rg_15746	-9.16204e-05	-0.000323863	1	0	0	0
upi_rg_15627	-9.18271e-05	-0.000325855	1	0	0	0
upi_rg_44578	-9.18233e-05	-0.000323737	1	0	0	0
upi_rg_55939	-9.17783e-05	-0.0003266	1	0	0	0
upi_rg_70286	-9.1775e-05	-0.000322603	1	0	0	0
upi_rg_14201	-9.18839e-05	-0.000327553	1	0	0	0
upi_rg_25685	-9.18061e-05	-0.000326871	1	0	0	0
upi_rg_76758	-9.1897e-05	-0.000327846	1	0	0	0
upi_rg_84540	-9.17756e-05	-0.000322302	1	0	0	0
upi_rg_84977	-9.2161e-05	-0.000328417	1	0	0	0
upi_rg_52924	-9.17203e-05	-0.000325398	1	0	0	0
upi_rg_83382	-9.16282e-05	-0.0003271	1	0	0	0
upi_rg_30118	-9.1224e-05	-0.000334401	1	0	0	0
upi_rg_56130	-9.18846e-05	-0.000325171	1	0	0	0
upi_rg_47496	-9.18784e-05	-0.00032524	1	0	0	0
upi_rg_31243	-9.18455e-05	-0.000327417	1	0	0	0
upi_rg_616	-9.19141e-05	-0.000323738	1	0	0	0
upi_rg_85979	-9.1853e-05	-0.000325645	1	0	0	0
upi_rg_40609	-9.06342e-05	-0.000337725	1	0	0	0
upi_rg_33869	-9.16959e-05	-0.000319571	1	0	0	0
upi_rg_58565	-9.1912e-05	-0.000325575	1	0	0	0
upi_rg_56294	-9.19552e-05	-0.000322247	1	0	0	0
upi_rg_28558	-9.18752e-05	-0.000326181	1	0	0	0
upi_rg_79692	-9.16257e-05	-0.000326563	1	0	0	0
upi_rg_10900	-9.18329e-05	-0.000326802	1	0	0	0
upi_rg_78501	-9.19398e-05	-0.000324649	1	0	0	0
upi_rg_34236	-9.1742e-05	-0.000325625	1	0	0	0
upi_rg_21092	-9.18206e-05	-0.000320263	1	0	0	0
upi_rg_8053	-9.19267e-05	-0.000328194	1	0	0	0
upi_rg_12870	-9.07879e-05	-0.000334624	1	0	0	0
upi_rg_31016	-9.18088e-05	-0.000326715	1	0	0	0
upi_rg_42931	-9.18954e-05	-0.000323157	1	0	0	0
upi_rg_77897	-9.18407e-05	-0.000325579	1	0	0	0
upi_rg_60155	-9.16529e-05	-0.000328053	1	0	0	0
upi_rg_30384	-9.18841e-05	-0.00032486	1	0	0	0
upi_rg_1874	-9.19387e-05	-0.000326242	1	0	0	0
upi_rg_21606	-9.30977e-05	-0.000334247	1	0	0	0
upi_rg_68819	-9.13728e-05	-0.00032725	1	0	0	0
upi_rg_4826	-8.5896e-05	-0.000381538	1	0	0	0
upi_rg_79940	-9.15341e-05	-0.000328191	1	0	0	0
upi_rg_64931	-9.20234e-05	-0.000311903	1	0	0	0
upi_rg_39301	-9.18695e-05	-0.000326793	1	0	0	0
upi_rg_34425	-9.18937e-05	-0.000325141	1	0	0	0
upi_rg_46650	-9.20082e-05	-0.000331959	1	0	0	0
upi_rg_51228	-9.19314e-05	-0.000325329	1	0	0	0
upi_rg_66236	-9.18385e-05	-0.000325938	1	0	0	0
upi_rg_67484	-9.1909e-05	-0.000323546	1	0	0	0
upi_rg_35114	-9.18469e-05	-0.000325332	1	0	0	0
upi_rg_19533	-9.1962e-05	-0.000325334	1	0	0	0
upi_rg_3874	-9.19272e-05	-0.000324922	1	0	0	0
upi_rg_72694	-9.18581e-05	-0.000326731	1	0	0	0
upi_rg_68163	-9.17657e-05	-0.000325784	1	0	0	0
upi_rg_5106	-9.17797e-05	-0.000325789	1	0	0	0
upi_rg_37787	-9.16309e-05	-0.0003275	1	0	0	0
upi_rg_24743	-9.16146e-05	-0.000322444	1	0	0	0
upi_rg_53290	-9.17842e-05	-0.000325109	1	0	0	0
upi_rg_13215	-8.85806e-05	-0.000353371	1	0	0	0
upi_rg_48989	-9.21638e-05	-0.000335533	1	0	0	0
upi_rg_82413	-9.19008e-05	-0.000325882	1	0	0	0
upi_rg_38512	-9.1738e-05	-0.000321247	1	0	0	0
upi_rg_7760	-9.18234e-05	-0.000324517	1	0	0	0
upi_rg_2693	-9.15461e-05	-0.000329829	1	0	0	0
upi_rg_14650	-9.18437e-05	-0.000323952	1	0	0	0
upi_rg_51391	-9.17263e-05	-0.000320308	1	0	0	0
upi_rg_22446	-9.15085e-05	-0.000330149	1	0	0	0
upi_rg_79315	-9.18093e-05	-0.000326331	1	0	0	0
upi_rg_58614	-9.189e-05	-0.000326065	1	0	0	0
upi_rg_32691	-9.19009e-05	-0.000325529	1	0	0	0
upi_rg_21450	-9.1157e-05	-0.000334731	1	0	0	0
upi_rg_77510	-9.19085e-05	-0.000322647	1	0	0	0
upi_rg_39126	-9.16292e-05	-0.000315033	1	0	0	0
upi_rg_59827	-9.03884e-05	-0.000339606	1	0	0	0
upi_rg_59522	-9.20933e-05	-0.000322915	1	0	0	0
upi_rg_19927	-9.18432e-05	-0.000326492	1	0	0	0
upi_rg_19880	-9.18311e-05	-0.000322261	1	0	0	0
upi_rg_55519	-9.18805e-05	-0.000324487	1	0	0	0
upi_rg_19884	-9.18554e-05	-0.000325242	1	0	0	0
upi_rg_88071	-9.20328e-05	-0.000326745	1	0	0	0
upi_rg_48728	-9.19479e-05	-0.000325383	1	0	0	0
upi_rg_70904	-9.1165e-05	-0.000332959	1	0	0	0
upi_rg_28454	-9.18391e-05	-0.000312601	1	0	0	0
upi_rg_11845	-9.18822e-05	-0.000324902	1	0	0	0
upi_rg_73247	-9.18466e-05	-0.000321611	1	0	0	0
upi_rg_29470	-9.18263e-05	-0.000324453	1	0	0	0
upi_rg_63302	-9.19298e-05	-0.000321797	1	0	0	0
upi_rg_76769	-9.18322e-05	-0.000324948	1	0	0	0
upi_rg_43009	-9.09942e-05	-0.000319402	1	0	0	0
upi_rg_83609	-9.18739e-05	-0.000324478	1	0	0	0
upi_rg_16110	-9.16532e-05	-0.000323037	1	0	0	0
upi_rg_51315	-9.1802e-05	-0.000323461	1	0	0	0
upi_rg_51881	-9.17824e-05	-0.000319186	1	0	0	0
upi_rg_78723	-9.18917e-05	-0.00032483	1	0	0	0
upi_rg_76463	-9.03908e-05	-0.000337292	1	0	0	0
upi_rg_4304	-9.2109e-05	-0.00031984	1	0	0	0
upi_rg_83039	-9.19062e-05	-0.000325204	1	0	0	0
upi_rg_43882	-9.18434e-05	-0.000323197	1	0	0	0
upi_rg_698	-9.35118e-05	-0.000334505	1	0	0	0
upi_rg_83041	-9.18995e-05	-0.000327801	1	0	0	0
upi_rg_31758	-9.18845e-05	-0.000326293	1	0	0	0
upi_rg_67564	-9.17461e-05	-0.000328438	1	0	0	0
upi_rg_81861	-9.17934e-05	-0.000326306	1	0	0	0
upi_rg_993	-9.19688e-05	-0.000325024	1	0	0	0
upi_rg_85524	-9.16086e-05	-0.000325544	1	0	0	0
upi_rg_34483	-9.18403e-05	-0.000324458	1	0	0	0
upi_rg_44925	-9.18178e-05	-0.000325608	1	0	0	0
upi_rg_12383	-9.19047e-05	-0.000328829	1	0	0	0
upi_rg_57034	-9.19496e-05	-0.00032461	1	0	0	0
upi_rg_31503	-9.18949e-05	-0.000324402	1	0	0	0
upi_rg_23167	-9.19159e-05	-0.000327043	1	0	0	0
upi_rg_60653	-9.10432e-05	-0.000331098	1	0	0	0
upi_rg_2064	-9.19483e-05	-0.000321276	1	0	0	0
upi_rg_75107	-9.33228e-05	-0.000330778	1	0	0	0
upi_rg_70302	-9.1952e-05	-0.000324451	1	0	0	0
upi_rg_86021	-9.18241e-05	-0.00032337	1	0	0	0
upi_rg_87306	-9.16046e-05	-0.000324811	1	0	0	0
upi_rg_53789	-9.20066e-05	-0.000327324	1	0	0	0
upi_rg_56424	-9.19851e-05	-0.000327393	1	0	0	0
upi_rg_29820	-9.10397e-05	-0.000333797	1	0	0	0
upi_rg_82746	-9.19733e-05	-0.000323904	1	0	0	0
upi_rg_41312	-9.15755e-05	-0.000329784	1	0	0	0
upi_rg_36518	-9.16665e-05	-0.000321932	1	0	0	0
upi_rg_65000	-9.19131e-05	-0.000323815	1	0	0	0
upi_rg_7534	-9.19214e-05	-0.000322494	1	0	0	0
upi_rg_7537	-9.16977e-05	-0.000316259	1	0	0	0
upi_rg_2669	-9.199e-05	-0.000326773	1	0	0	0
[truncated: 65,715 more rows]
