# Supplementary material for: An error correction strategy for image reconstruction by DNA sequencing microscopy
Source: Nat Comput Sci. 2024 Jan 22;4(2):119–27. doi: 10.1038/s43588-023-00589-x (PMC10899105; doi:10.1038/s43588-023-00589-x)
Supplement: Supplementary file 15 — Numerical source data. [file 43588_2023_589_MOESM15_ESM.xlsx]

## Sheet: Sheet1
Read count	Number of products	Appears in right figure
1	143878	yes
2	71333	yes
3	56371	yes
4	46299	yes
5	38713	yes
6	33139	yes
7	28953	yes
8	25627	yes
9	23084	yes
10	20863	yes
11	19064	yes
12	17101	yes
13	15632	yes
14	14755	yes
15	13803	yes
16	12741	yes
17	12066	yes
18	11468	yes
19	10612	yes
20	10022	yes
21	9611	yes
22	9003	yes
23	8731	yes
24	8440	yes
25	7949	yes
26	7593	yes
27	7216	yes
28	7148	yes
29	6699	yes
30	6477	yes
31	6135	yes
32	5966	yes
33	5657	yes
34	5486	yes
35	5375	yes
36	5291	yes
37	4959	yes
38	4871	yes
39	4607	yes
40	4547	yes
41	4292	yes
42	4303	yes
43	4097	yes
44	4011	yes
45	3825	yes
46	3860	yes
47	3739	yes
48	3498	yes
49	3532	yes
50	3357	yes
51	3378	no
52	3241	no
53	3117	no
54	3050	no
55	2955	no
56	2879	no
57	2761	no
58	2823	no
59	2690	no
60	2605	no
61	2493	no
62	2458	no
63	2391	no
64	2369	no
65	2336	no
66	2216	no
67	2097	no
68	2033	no
69	2095	no
70	2082	no
71	1886	no
72	1906	no
73	1957	no
74	1827	no
75	1807	no
76	1743	no
77	1717	no
78	1680	no
79	1576	no
80	1634	no
81	1615	no
82	1521	no
83	1508	no
84	1437	no
85	1453	no
86	1419	no
87	1413	no
88	1358	no
89	1338	no
90	1296	no
91	1304	no
92	1256	no
93	1184	no
94	1189	no
95	1158	no
96	1138	no
97	1091	no
98	1061	no
99	1067	no
100	1034	no
101	1066	no
102	1036	no
103	962	no
104	992	no
105	921	no
106	981	no
107	882	no
108	905	no
109	834	no
110	902	no
111	871	no
112	800	no
113	831	no
114	739	no
115	774	no
116	784	no
117	710	no
118	737	no
119	710	no
120	720	no
121	684	no
122	649	no
123	689	no
124	659	no
125	664	no
126	663	no
127	615	no
128	625	no
129	609	no
130	583	no
131	601	no
132	610	no
133	575	no
134	546	no
135	555	no
136	502	no
137	538	no
138	512	no
139	468	no
140	509	no
141	491	no
142	450	no
143	509	no
144	449	no
145	455	no
146	430	no
147	466	no
148	423	no
149	421	no
150	423	no
151	457	no
152	404	no
153	395	no
154	396	no
155	389	no
156	381	no
157	368	no
158	390	no
159	359	no
160	347	no
161	353	no
162	359	no
163	352	no
164	310	no
165	307	no
166	308	no
167	322	no
168	335	no
169	281	no
170	305	no
171	295	no
172	297	no
173	293	no
174	286	no
175	275	no
176	259	no
177	261	no
178	252	no
179	265	no
180	250	no
181	265	no
182	243	no
183	252	no
184	235	no
185	246	no
186	236	no
187	231	no
188	231	no
189	222	no
190	228	no
191	194	no
192	227	no
193	217	no
194	200	no
195	196	no
196	212	no
197	199	no
198	223	no
199	217	no
200	181	no
201	178	no
202	180	no
203	160	no
204	194	no
205	199	no
206	159	no
207	160	no
208	181	no
209	146	no
210	153	no
211	162	no
212	162	no
213	135	no
214	129	no
215	145	no
216	145	no
217	128	no
218	135	no
219	150	no
220	136	no
221	147	no
222	141	no
223	122	no
224	127	no
225	130	no
226	127	no
227	121	no
228	128	no
229	125	no
230	129	no
231	112	no
232	120	no
233	110	no
234	121	no
235	111	no
236	115	no
237	96	no
238	116	no
239	105	no
240	114	no
241	111	no
242	134	no
243	103	no
244	114	no
245	118	no
246	107	no
247	93	no
248	101	no
249	88	no
250	100	no
251	89	no
252	73	no
253	90	no
254	92	no
255	87	no
256	87	no
257	84	no
258	89	no
259	84	no
260	83	no
261	90	no
262	89	no
263	89	no
264	70	no
265	86	no
266	82	no
267	80	no
268	76	no
269	77	no
270	74	no
271	83	no
272	65	no
273	61	no
274	71	no
275	54	no
276	71	no
277	69	no
278	66	no
279	53	no
280	56	no
281	55	no
282	57	no
283	49	no
284	64	no
285	64	no
286	59	no
287	57	no
288	58	no
289	40	no
290	50	no
291	54	no
292	60	no
293	72	no
294	60	no
295	61	no
296	53	no
297	62	no
298	53	no
299	54	no
300	52	no
301	49	no
302	49	no
303	50	no
304	63	no
305	41	no
306	60	no
307	53	no
308	44	no
309	43	no
310	42	no
311	46	no
312	40	no
313	43	no
314	36	no
315	44	no
316	38	no
317	36	no
318	33	no
319	52	no
320	42	no
321	35	no
322	38	no
323	46	no
324	34	no
325	53	no
326	37	no
327	36	no
328	30	no
329	34	no
330	36	no
331	46	no
332	32	no
333	36	no
334	35	no
335	43	no
336	25	no
337	38	no
338	34	no
339	33	no
340	25	no
341	37	no
342	28	no
343	30	no
344	37	no
345	30	no
346	39	no
347	39	no
348	38	no
349	44	no
350	38	no
351	29	no
352	34	no
353	26	no
354	24	no
355	25	no
356	21	no
357	28	no
358	32	no
359	33	no
360	27	no
361	27	no
362	28	no
363	30	no
364	29	no
365	27	no
366	22	no
367	23	no
368	24	no
369	25	no
370	25	no
371	37	no
372	29	no
373	12	no
374	18	no
375	26	no
376	27	no
377	18	no
378	35	no
379	17	no
380	24	no
381	19	no
382	23	no
383	25	no
384	26	no
385	19	no
386	27	no
387	18	no
388	21	no
389	21	no
390	21	no
391	19	no
392	34	no
393	14	no
394	21	no
395	23	no
396	25	no
397	16	no
398	28	no
399	15	no
400	24	no
401	11	no
402	18	no
403	30	no
404	19	no
405	24	no
406	18	no
407	20	no
408	15	no
409	12	no
410	19	no
411	19	no
412	15	no
413	14	no
414	24	no
415	15	no
416	20	no
417	15	no
418	25	no
419	23	no
420	14	no
421	16	no
422	14	no
423	23	no
424	21	no
425	22	no
426	22	no
427	12	no
428	12	no
429	24	no
430	22	no
431	13	no
432	17	no
433	18	no
434	13	no
435	18	no
436	20	no
437	12	no
438	11	no
439	9	no
440	15	no
441	16	no
442	13	no
443	9	no
444	12	no
445	11	no
446	13	no
447	15	no
448	12	no
449	12	no
450	14	no
451	11	no
452	11	no
453	14	no
454	12	no
455	13	no
456	18	no
457	9	no
458	11	no
459	15	no
460	11	no
461	12	no
462	12	no
463	14	no
464	9	no
465	19	no
466	9	no
467	11	no
468	9	no
469	10	no
470	9	no
471	14	no
472	7	no
473	12	no
474	6	no
475	13	no
476	13	no
477	17	no
478	11	no
479	6	no
480	8	no
481	5	no
482	13	no
483	17	no
484	9	no
485	5	no
486	14	no
487	6	no
488	6	no
489	12	no
490	9	no
491	9	no
492	9	no
493	2	no
494	9	no
495	7	no
496	15	no
497	4	no
498	8	no
499	13	no
500	6	no
501	8	no
502	4	no
503	8	no
504	10	no
505	9	no
506	10	no
507	6	no
508	5	no
509	8	no
510	10	no
511	6	no
512	9	no
513	9	no
514	9	no
515	10	no
516	5	no
517	8	no
518	7	no
519	11	no
520	3	no
521	9	no
522	6	no
523	4	no
524	4	no
525	8	no
526	9	no
527	8	no
528	8	no
529	11	no
530	9	no
531	5	no
532	8	no
533	5	no
534	10	no
535	5	no
536	7	no
537	6	no
538	8	no
539	8	no
540	7	no
541	7	no
542	5	no
543	8	no
544	4	no
545	9	no
546	3	no
547	6	no
548	4	no
549	5	no
550	5	no
551	5	no
552	4	no
553	6	no
554	5	no
555	7	no
556	4	no
557	4	no
558	5	no
559	4	no
560	2	no
561	7	no
562	1	no
563	6	no
564	3	no
565	2	no
566	3	no
567	4	no
568	4	no
569	9	no
570	9	no
571	3	no
572	1	no
573	1	no
574	6	no
575	7	no
576	1	no
577	1	no
578	3	no
579	4	no
580	3	no
581	5	no
582	2	no
583	4	no
584	4	no
585	4	no
586	1	no
587	3	no
588	5	no
589	4	no
590	2	no
591	7	no
592	2	no
593	6	no
594	5	no
595	3	no
596	2	no
597	3	no
598	8	no
599	1	no
600	5	no
601	4	no
602	5	no
603	4	no
604	0	no
605	3	no
606	3	no
607	3	no
608	3	no
609	3	no
610	1	no
611	3	no
612	3	no
613	2	no
614	2	no
615	4	no
616	3	no
617	5	no
618	2	no
619	1	no
620	2	no
621	2	no
622	1	no
623	2	no
624	2	no
625	3	no
626	5	no
627	1	no
628	0	no
629	1	no
630	2	no
631	3	no
632	5	no
633	4	no
634	2	no
635	4	no
636	3	no
637	5	no
638	2	no
639	3	no
640	1	no
641	2	no
642	2	no
643	4	no
644	2	no
645	2	no
646	0	no
647	3	no
648	2	no
649	2	no
650	1	no
651	2	no
652	1	no
653	1	no
654	2	no
655	3	no
656	1	no
657	1	no
658	0	no
659	1	no
660	1	no
661	2	no
662	2	no
663	4	no
664	5	no
665	3	no
666	1	no
667	3	no
668	2	no
669	2	no
670	2	no
671	3	no
672	8	no
673	2	no
674	3	no
675	0	no
676	0	no
677	0	no
678	3	no
679	4	no
680	3	no
681	0	no
682	4	no
683	1	no
684	2	no
685	2	no
686	1	no
687	1	no
688	2	no
689	2	no
690	1	no
691	0	no
692	0	no
693	1	no
694	3	no
695	2	no
696	1	no
697	3	no
698	4	no
699	5	no
700	3	no
701	4	no
702	0	no
703	1	no
704	0	no
705	4	no
706	2	no
707	3	no
708	2	no
709	1	no
710	1	no
711	0	no
712	5	no
713	0	no
714	2	no
715	1	no
716	1	no
717	3	no
718	1	no
719	2	no
720	1	no
721	0	no
722	1	no
723	1	no
724	3	no
725	0	no
726	1	no
727	0	no
728	0	no
729	0	no
730	1	no
731	0	no
732	2	no
733	0	no
734	2	no
735	2	no
736	3	no
737	0	no
738	0	no
739	0	no
740	0	no
741	3	no
742	1	no
743	3	no
744	2	no
745	1	no
746	1	no
747	0	no
748	1	no
749	4	no
750	2	no
751	1	no
752	0	no
753	1	no
754	1	no
755	1	no
756	0	no
757	0	no
758	1	no
759	1	no
760	1	no
761	1	no
762	1	no
763	1	no
764	2	no
765	2	no
766	1	no
767	3	no
768	1	no
769	1	no
770	0	no
771	0	no
772	0	no
773	0	no
774	0	no
775	1	no
776	0	no
777	0	no
778	0	no
779	1	no
780	1	no
781	1	no
782	2	no
783	2	no
784	1	no
785	1	no
786	0	no
787	1	no
788	0	no
789	5	no
790	0	no
791	0	no
792	0	no
793	1	no
794	0	no
795	0	no
796	2	no
797	0	no
798	2	no
799	1	no
800	1	no
801	0	no
802	1	no
803	0	no
804	0	no
805	2	no
806	0	no
807	1	no
808	2	no
809	1	no
810	1	no
811	0	no
812	2	no
813	0	no
814	1	no
815	1	no
816	1	no
817	1	no
818	0	no
819	0	no
820	1	no
821	0	no
822	0	no
823	2	no
824	1	no
825	3	no
826	0	no
827	0	no
828	0	no
829	0	no
830	0	no
831	1	no
832	1	no
833	0	no
834	0	no
835	0	no
836	0	no
837	1	no
838	1	no
839	0	no
840	0	no
841	1	no
842	0	no
843	0	no
844	2	no
845	0	no
846	0	no
847	2	no
848	4	no
849	0	no
850	1	no
851	2	no
852	1	no
853	1	no
854	0	no
855	0	no
856	0	no
857	1	no
858	1	no
859	0	no
860	0	no
861	0	no
862	0	no
863	0	no
864	2	no
865	0	no
866	0	no
867	0	no
868	0	no
869	1	no
870	0	no
871	0	no
872	1	no
873	0	no
874	1	no
875	1	no
876	0	no
877	1	no
878	0	no
879	0	no
880	0	no
881	0	no
882	0	no
883	1	no
884	0	no
885	0	no
886	0	no
887	0	no
888	1	no
889	0	no
890	1	no
891	0	no
892	0	no
893	0	no
894	2	no
895	0	no
896	2	no
897	0	no
898	0	no
899	0	no
900	1	no
901	0	no
902	0	no
903	0	no
904	0	no
905	0	no
906	0	no
907	0	no
908	0	no
909	1	no
910	0	no
911	0	no
912	0	no
913	0	no
914	1	no
915	1	no
916	0	no
917	0	no
918	2	no
919	0	no
920	0	no
921	0	no
922	0	no
923	1	no
924	0	no
925	0	no
926	1	no
927	0	no
928	0	no
929	0	no
930	0	no
931	0	no
932	0	no
933	0	no
934	2	no
935	0	no
936	0	no
937	0	no
938	0	no
939	0	no
940	0	no
941	1	no
942	1	no
943	0	no
944	0	no
945	0	no
946	0	no
947	0	no
948	0	no
949	2	no
950	0	no
951	1	no
952	0	no
953	0	no
954	0	no
955	0	no
956	0	no
957	0	no
958	0	no
959	0	no
960	0	no
961	0	no
962	0	no
963	0	no
964	0	no
965	0	no
966	0	no
967	1	no
968	0	no
969	0	no
970	0	no
971	0	no
972	0	no
973	0	no
974	0	no
975	0	no
976	0	no
977	0	no
978	0	no
979	1	no
980	0	no
981	0	no
982	0	no
983	0	no
984	0	no
985	0	no
986	0	no
987	1	no
988	0	no
989	0	no
990	0	no
991	0	no
992	0	no
993	0	no
994	0	no
995	0	no
996	0	no
997	0	no
998	0	no
999	1	no
1000	0	no
1001	0	no
1002	0	no
1003	0	no
1004	0	no
1005	0	no
1006	0	no
1007	1	no
1008	1	no
1009	0	no
1010	0	no
1011	0	no
1012	0	no
1013	0	no
1014	0	no
1015	0	no
1016	1	no
1017	0	no
1018	0	no
1019	0	no
1020	0	no
1021	0	no
1022	0	no
1023	0	no
1024	0	no
1025	0	no
1026	0	no
1027	0	no
1028	0	no
1029	0	no
1030	0	no
1031	1	no
1032	0	no
1033	0	no
1034	0	no
1035	1	no
1036	0	no
1037	1	no
1038	0	no
1039	1	no
1040	1	no
1041	0	no
1042	0	no
1043	0	no
1044	0	no
1045	1	no
1046	0	no
1047	0	no
1048	1	no
1049	0	no
1050	0	no
1051	0	no
1052	0	no
1053	0	no
1054	0	no
1055	1	no
1056	0	no
1057	0	no
1058	0	no
1059	0	no
1060	0	no
1061	0	no
1062	1	no
1063	0	no
1064	0	no
1065	0	no
1066	0	no
1067	0	no
1068	0	no
1069	0	no
1070	0	no
1071	0	no
1072	0	no
1073	0	no
1074	0	no
1075	0	no
1076	0	no
1077	0	no
1078	0	no
1079	0	no
1080	0	no
1081	0	no
1082	0	no
1083	0	no
1084	0	no
1085	0	no
1086	0	no
1087	0	no
1088	0	no
1089	0	no
1090	0	no
1091	0	no
1092	1	no
1093	0	no
1094	0	no
1095	0	no
1096	0	no
1097	0	no
1098	0	no
1099	0	no
1100	0	no
1101	0	no
1102	0	no
1103	0	no
1104	0	no
1105	0	no
1106	0	no
1107	0	no
1108	0	no
1109	0	no
1110	1	no
1111	0	no
1112	0	no
1113	0	no
1114	0	no
1115	0	no
1116	0	no
1117	0	no
1118	0	no
1119	0	no
1120	0	no
1121	0	no
1122	0	no
1123	0	no
1124	0	no
1125	0	no
1126	0	no
1127	0	no
1128	0	no
1129	0	no
1130	0	no
1131	0	no
1132	0	no
1133	0	no
1134	0	no
1135	0	no
1136	0	no
1137	0	no
1138	0	no
1139	0	no
1140	0	no
1141	0	no
1142	0	no
1143	0	no
1144	0	no
1145	0	no
1146	0	no
1147	0	no
1148	0	no
1149	0	no
1150	0	no
1151	0	no
1152	0	no
1153	0	no
1154	0	no
1155	0	no
1156	0	no
1157	0	no
1158	0	no
1159	0	no
1160	0	no
1161	0	no
1162	0	no
1163	0	no
1164	0	no
1165	0	no
1166	0	no
1167	0	no
1168	0	no
1169	0	no
1170	0	no
1171	1	no
1172	0	no
1173	0	no
1174	0	no
1175	0	no
1176	0	no
1177	0	no
1178	0	no
1179	0	no
1180	0	no
1181	0	no
1182	0	no
1183	0	no
1184	1	no
1185	0	no
1186	0	no
1187	0	no
1188	0	no
1189	0	no
1190	0	no
1191	0	no
1192	0	no
1193	0	no
1194	0	no
1195	0	no
1196	0	no
1197	0	no
1198	0	no
1199	0	no
1200	0	no
1201	0	no
1202	0	no
1203	0	no
1204	0	no
1205	0	no
1206	0	no
1207	0	no
1208	0	no
1209	0	no
1210	0	no
1211	0	no
1212	0	no
1213	0	no
1214	0	no
1215	0	no
1216	0	no
1217	0	no
1218	0	no
1219	0	no
1220	0	no
1221	0	no
1222	0	no
1223	0	no
1224	0	no
1225	0	no
1226	0	no
1227	0	no
1228	0	no
1229	0	no
1230	0	no
1231	0	no
1232	0	no
1233	0	no
1234	0	no
1235	0	no
1236	0	no
1237	0	no
1238	0	no
1239	0	no
1240	0	no
1241	0	no
1242	0	no
1243	0	no
1244	0	no
1245	0	no
1246	0	no
1247	0	no
1248	0	no
1249	0	no
1250	0	no
1251	0	no
1252	0	no
1253	0	no
1254	0	no
1255	0	no
1256	0	no
1257	0	no
1258	0	no
1259	0	no
1260	0	no
1261	0	no
1262	0	no
1263	0	no
1264	0	no
1265	0	no
1266	0	no
1267	0	no
1268	0	no
1269	0	no
1270	0	no
1271	0	no
1272	0	no
1273	0	no
1274	1	no
1275	0	no
1276	1	no
1277	0	no
1278	0	no
1279	0	no
1280	0	no
1281	0	no
1282	0	no
1283	0	no
1284	0	no
1285	0	no
1286	0	no
1287	0	no
1288	0	no
1289	0	no
1290	0	no
1291	0	no
1292	0	no
1293	0	no
1294	0	no
1295	0	no
1296	0	no
1297	0	no
1298	0	no
1299	0	no
1300	0	no
1301	0	no
1302	0	no
1303	0	no
1304	0	no
1305	0	no
1306	0	no
1307	0	no
1308	0	no
1309	0	no
1310	1	no
1311	0	no
1312	0	no
1313	0	no
1314	0	no
1315	0	no
1316	0	no
1317	0	no
1318	0	no
1319	0	no
1320	0	no
1321	0	no
1322	0	no
1323	0	no
1324	0	no
1325	0	no
1326	0	no
1327	0	no
1328	0	no
1329	0	no
1330	0	no
1331	0	no
1332	0	no
1333	0	no
1334	0	no
1335	0	no
1336	0	no
1337	0	no
1338	0	no
1339	0	no
1340	0	no
1341	0	no
1342	0	no
1343	0	no
1344	0	no
1345	0	no
1346	0	no
1347	0	no
1348	0	no
1349	0	no
1350	0	no
1351	0	no
1352	0	no
1353	0	no
1354	0	no
1355	0	no
1356	0	no
1357	0	no
1358	0	no
1359	0	no
1360	0	no
1361	0	no
1362	0	no
1363	0	no
1364	0	no
1365	0	no
1366	0	no
1367	0	no
1368	0	no
1369	0	no
1370	0	no
1371	0	no
1372	0	no
1373	0	no
1374	0	no
1375	0	no
1376	0	no
1377	0	no
1378	0	no
1379	0	no
1380	0	no
1381	0	no
1382	0	no
1383	0	no
1384	0	no
1385	0	no
1386	0	no
1387	0	no
1388	0	no
1389	0	no
1390	0	no
1391	0	no
1392	0	no
1393	0	no
1394	0	no
1395	0	no
1396	0	no
1397	0	no
1398	0	no
1399	0	no
1400	0	no
1401	0	no
1402	0	no
1403	0	no
1404	0	no
1405	0	no
1406	0	no
1407	0	no
1408	0	no
1409	0	no
1410	0	no
1411	0	no
1412	0	no
1413	0	no
1414	0	no
1415	0	no
1416	0	no
1417	0	no
1418	0	no
1419	0	no
1420	0	no
1421	0	no
1422	0	no
1423	0	no
1424	0	no
1425	0	no
1426	0	no
1427	0	no
1428	0	no
1429	0	no
1430	0	no
1431	0	no
1432	1	no
1433	0	no
1434	0	no
1435	0	no
1436	0	no
1437	0	no
1438	0	no
1439	0	no
1440	0	no
1441	0	no
1442	0	no
1443	0	no
1444	0	no
1445	0	no
1446	0	no
1447	0	no
1448	0	no
1449	0	no
1450	0	no
1451	0	no
1452	0	no
1453	0	no
1454	0	no
1455	0	no
1456	0	no
1457	0	no
1458	0	no
1459	0	no
1460	0	no
1461	0	no
1462	0	no
1463	0	no
1464	0	no
1465	0	no
1466	0	no
1467	0	no
1468	0	no
1469	0	no
1470	0	no
1471	0	no
1472	0	no
1473	0	no
1474	0	no
1475	0	no
1476	0	no
1477	0	no
1478	0	no
1479	0	no
1480	0	no
1481	0	no
1482	0	no
1483	0	no
1484	0	no
1485	0	no
1486	0	no
1487	1	no
1488	0	no
1489	0	no
1490	0	no
1491	0	no
1492	0	no
1493	0	no
1494	0	no
1495	0	no
1496	0	no
1497	0	no
1498	0	no
1499	0	no
1500	0	no
1501	0	no
1502	0	no
1503	0	no
1504	0	no
1505	0	no
1506	0	no
1507	0	no
1508	0	no
1509	0	no
1510	0	no
1511	0	no
1512	0	no
1513	0	no
1514	0	no
1515	0	no
1516	0	no
1517	0	no
1518	0	no
1519	0	no
1520	0	no
1521	0	no
1522	0	no
1523	0	no
1524	0	no
1525	0	no
1526	0	no
1527	0	no
1528	0	no
1529	0	no
1530	0	no
1531	0	no
1532	0	no
1533	0	no
1534	0	no
1535	0	no
1536	0	no
1537	0	no
1538	0	no
1539	0	no
1540	0	no
1541	0	no
1542	0	no
1543	0	no
1544	0	no
1545	0	no
1546	0	no
1547	0	no
1548	0	no
1549	0	no
1550	0	no
1551	0	no
1552	0	no
1553	0	no
1554	0	no
1555	0	no
1556	0	no
1557	0	no
1558	0	no
1559	0	no
1560	0	no
1561	0	no
1562	0	no
1563	0	no
1564	0	no
1565	0	no
1566	0	no
1567	0	no
1568	0	no
1569	0	no
1570	0	no
1571	0	no
1572	0	no
1573	0	no
1574	0	no
1575	0	no
1576	0	no
1577	0	no
1578	0	no
1579	0	no
1580	0	no
1581	0	no
1582	0	no
1583	0	no
1584	0	no
1585	0	no
1586	0	no
1587	0	no
1588	0	no
1589	0	no
1590	0	no
1591	0	no
1592	0	no
1593	0	no
1594	0	no
1595	0	no
1596	0	no
1597	0	no
1598	0	no
1599	0	no
1600	0	no
1601	0	no
1602	0	no
1603	0	no
1604	0	no
1605	0	no
1606	0	no
1607	0	no
1608	0	no
1609	0	no
1610	0	no
1611	0	no
1612	0	no
1613	0	no
1614	0	no
1615	0	no
1616	0	no
1617	0	no
1618	0	no
1619	0	no
1620	0	no
1621	0	no
1622	0	no
1623	0	no
1624	0	no
1625	0	no
1626	0	no
1627	0	no
1628	0	no
1629	0	no
1630	0	no
1631	0	no
1632	0	no
1633	0	no
1634	0	no
1635	0	no
1636	0	no
1637	0	no
1638	0	no
1639	0	no
1640	0	no
1641	0	no
1642	0	no
1643	0	no
1644	0	no
1645	0	no
1646	0	no
1647	0	no
1648	0	no
1649	0	no
1650	0	no
1651	0	no
1652	0	no
1653	0	no
1654	0	no
1655	0	no
1656	0	no
1657	0	no
1658	0	no
1659	0	no
1660	0	no
1661	0	no
1662	0	no
1663	0	no
1664	0	no
1665	0	no
1666	0	no
1667	0	no
1668	0	no
1669	0	no
1670	0	no
1671	0	no
1672	0	no
1673	0	no
1674	0	no
1675	0	no
1676	0	no
1677	0	no
1678	0	no
1679	0	no
1680	0	no
1681	0	no
1682	0	no
1683	0	no
1684	0	no
1685	0	no
1686	0	no
1687	0	no
1688	0	no
1689	0	no
1690	0	no
1691	0	no
1692	0	no
1693	0	no
1694	0	no
1695	0	no
1696	0	no
1697	0	no
1698	0	no
1699	0	no
1700	0	no
1701	0	no
1702	0	no
1703	0	no
1704	0	no
1705	0	no
1706	0	no
1707	0	no
1708	0	no
1709	0	no
1710	0	no
1711	0	no
1712	0	no
1713	0	no
1714	0	no
1715	0	no
1716	0	no
1717	0	no
1718	0	no
1719	0	no
1720	0	no
1721	0	no
1722	0	no
1723	0	no
1724	0	no
1725	0	no
1726	0	no
1727	0	no
1728	0	no
1729	0	no
1730	0	no
1731	0	no
1732	0	no
1733	0	no
1734	0	no
1735	0	no
1736	0	no
1737	0	no
1738	0	no
1739	0	no
1740	0	no
1741	0	no
1742	0	no
1743	0	no
1744	0	no
1745	0	no
1746	0	no
1747	0	no
1748	0	no
1749	0	no
1750	1	no
1751	0	no
1752	0	no
1753	0	no
1754	0	no
1755	0	no
1756	0	no
1757	0	no
1758	0	no
1759	0	no
1760	0	no
1761	0	no
1762	0	no
1763	0	no
1764	0	no
1765	0	no
1766	0	no
1767	0	no
1768	0	no
1769	0	no
1770	0	no
1771	0	no
1772	0	no
1773	0	no
1774	0	no
1775	0	no
1776	0	no
1777	0	no
1778	0	no
1779	0	no
1780	0	no
1781	0	no
1782	0	no
1783	0	no
1784	0	no
1785	0	no
1786	0	no
1787	0	no
1788	0	no
1789	0	no
1790	0	no
1791	0	no
1792	0	no
1793	0	no
1794	0	no
1795	0	no
1796	0	no
1797	0	no
1798	0	no
1799	0	no
1800	0	no
1801	0	no
1802	0	no
1803	0	no
1804	0	no
1805	0	no
1806	0	no
1807	0	no
1808	0	no
1809	0	no
1810	0	no
1811	0	no
1812	0	no
1813	0	no
1814	0	no
1815	0	no
1816	0	no
1817	0	no
1818	0	no
1819	0	no
1820	0	no
1821	0	no
1822	0	no
1823	0	no
1824	0	no
1825	0	no
1826	0	no
1827	0	no
1828	0	no
1829	0	no
1830	0	no
1831	0	no
1832	0	no
1833	0	no
1834	0	no
1835	0	no
1836	0	no
1837	0	no
1838	0	no
1839	0	no
1840	0	no
1841	0	no
1842	0	no
1843	0	no
1844	0	no
1845	0	no
1846	0	no
1847	0	no
1848	0	no
1849	0	no
1850	0	no
1851	0	no
1852	0	no
1853	0	no
1854	0	no
1855	0	no
1856	0	no
1857	0	no
1858	0	no
1859	0	no
1860	0	no
1861	0	no
1862	0	no
1863	0	no
1864	0	no
1865	0	no
1866	0	no
1867	0	no
1868	0	no
1869	0	no
1870	0	no
1871	0	no
1872	0	no
1873	0	no
1874	0	no
1875	0	no
1876	0	no
1877	0	no
1878	0	no
1879	0	no
1880	0	no
1881	0	no
1882	0	no
1883	0	no
1884	0	no
1885	0	no
1886	0	no
1887	0	no
1888	0	no
1889	0	no
1890	0	no
1891	0	no
1892	0	no
1893	0	no
1894	0	no
1895	0	no
1896	0	no
1897	0	no
1898	0	no
1899	0	no
1900	0	no
1901	0	no
1902	0	no
1903	0	no
1904	0	no
1905	0	no
1906	0	no
1907	0	no
1908	0	no
1909	0	no
1910	0	no
1911	0	no
1912	0	no
1913	0	no
1914	0	no
1915	0	no
1916	0	no
1917	0	no
1918	0	no
1919	0	no
1920	0	no
1921	0	no
1922	0	no
1923	0	no
1924	0	no
1925	0	no
1926	0	no
1927	0	no
1928	0	no
1929	0	no
1930	0	no
1931	0	no
1932	0	no
1933	0	no
1934	0	no
1935	0	no
1936	0	no
1937	0	no
1938	0	no
1939	0	no
1940	0	no
1941	0	no
1942	0	no
1943	0	no
1944	0	no
1945	0	no
1946	0	no
1947	0	no
1948	0	no
1949	0	no
1950	0	no
1951	0	no
1952	0	no
1953	0	no
1954	0	no
1955	0	no
1956	0	no
1957	0	no
1958	0	no
1959	0	no
1960	0	no
1961	0	no
1962	0	no
1963	0	no
1964	0	no
1965	0	no
1966	0	no
1967	0	no
1968	0	no
1969	0	no
1970	0	no
1971	0	no
1972	0	no
1973	0	no
1974	0	no
1975	0	no
1976	0	no
1977	0	no
1978	0	no
1979	0	no
1980	0	no
1981	0	no
1982	0	no
1983	0	no
1984	0	no
1985	0	no
1986	0	no
1987	0	no
1988	0	no
1989	0	no
1990	0	no
1991	0	no
1992	0	no
1993	0	no
1994	0	no
1995	0	no
1996	0	no
1997	0	no
1998	0	no
1999	0	no
[truncated: 210 more rows]
